# Supplementary material for: Combined PD-1, BRAF and MEK inhibition in BRAFV600E colorectal cancer: a phase 2 trial
Source: Nat Med. 2023 Jan 26;29(2):458–66. doi: 10.1038/s41591-022-02181-8 (PMC9941044; doi:10.1038/s41591-022-02181-8)
Supplement: Supplementary file 2 — Tumor mutational burden. [file 41591_2022_2181_MOESM2_ESM.xlsx]

## Sheet: tmb
pat	samp	n_mut	n_ssnv	n_ind	muts/Mb
1	C5D1_ctDNA	229	224	5	6.54396
1	C1D1_ctDNA	244	240	4	6.9726				Exclude MSI for TMB/clinical outcome correlation analysis
2	C1D1_tissue_DNA	264	233	31	7.54413
3	C1D1_tissue_DNA	345	323	22	9.8588
4	C1D1_ctDNA	265	243	22	7.5727
4	C1D1_tissue_DNA	290	270	20	8.28711
4	C4D1_ctDNA	333	308	25	9.51589
5	SU17-31582	39	26	13	1.11447
5	C1D15_ctDNA	251	239	12	7.17264
5	C1D1_ctDNA	333	319	14	9.51589
6	C1D1_ctDNA	293	282	11	8.37284
6	C9D1_ctDNA	545	506	39	15.5741
6	C1D1_tissue_DNA	763	683	80	21.8037
7	C1D1_tissue_DNA	251	228	23	7.17264
7	C1D1_ctDNA	267	253	14	7.62986
7	C3D1_ctDNA	378	356	22	10.8018
8	T02037_652-14-03	98	72	26	2.80047
8	C8D1_ctDNA	375	372	3	10.7161
8	C1D1_ctDNA	544	516	28	15.5455
9	C1D1_tissue_DNA	5128	2630	2498	146.539
10	BPC-19-1072	337	303	34	9.63019
10	BS-20-A09594	346	329	17	9.88738
11	C1D1_ctDNA	2659	1487	1172	75.9842
11	C1D1_organoid_DNA	4385	2163	2222	125.307
12	C1D1_ctDNA	157	142	15	4.48647
12	C1D1_tissue_DNA	163	158	5	4.65793
12	progression_ctDNA	217	201	16	6.20104
13	T0324_DNA_PD	102	102		2.91478
13	T03249_DNA_PD	229	227	2	6.54396
13	progression_ctDNA	240	237	3	6.8583
13	C1D1_ctDNA	246	239	7	7.02976
13	S18-34381	302	287	15	8.63003
14	T03051_663-15-841	1386	716	670	39.6067
14	C3D1_ctDNA	3305	1873	1432	94.4445
14	C1D1_ctDNA	3853	1956	1897	110.104
15	BPC19-309	748	30	718	21.375
16	SO18-10220	381	364	17	10.8875
18	C1D1_tissue_DNA	186	177	9	5.31518
18	C13D1_PD_ctDNA	246	240	6	7.02976
19	T0322_DNA_PD	1303	1295	8	37.2348
19	C5D1_PD_ctDNA	1400	1388	12	40.0067
20	C15D1_ctDNA	228	226	2	6.51538
20	C1D1_ctDNA	228	222	6	6.51538
20	C1D1_tissue_DNA	298	277	21	8.51572
21	C1D1_ctDNA	652	589	63	18.6317
21	C1D1_tissue_DNA	726	629	97	20.7464
21	C7D1_PD_ctDNA	973	881	92	27.8047
22	C3D1_PD_ctDNA	276	9	267	7.88704
22	C1D15_BL_ctDNA	481	464	17	13.7452
23	DNA_BL	306	284	22	8.74433
24	DNA_BL	227	209	18	6.48681
24	C1D1_BL_ctDNA	246	234	12	7.02976
25	C5D1_ctDNA	255	251	4	7.28694
25	DNA_BL	293	286	7	8.37284
26	d01_DNA	39	35	4	1.11447
26	DNA_BL	56	55	1	1.60027
27	C1D1_ctDNA	177	176	1	5.05799
27	d01_DNA	276	238	38	7.88704
28	d01_DNA	302	270	32	8.63003
28	C1D1_ctDNA	341	333	8	9.7445
29	d01_DNA	213	196	17	6.08674
29	C1D1_ctDNA	234	219	15	6.68684
30	d01_DNA	88	88		2.51471
32	BL_tissue	205	203	2	5.85813
33	T05076_BL_tissue	137	133	4	3.91495
34	BL_tissue	558	538	20	15.9455
35	BL_tissue	246	231	15	7.02976
