# Supplementary material for: Combined PD-1, BRAF and MEK inhibition in BRAFV600E colorectal cancer: a phase 2 trial
Source: Nat Med. 2023 Jan 26;29(2):458–66. doi: 10.1038/s41591-022-02181-8 (PMC9941044; doi:10.1038/s41591-022-02181-8)
Supplement: Supplementary file 3 — DEG_epithelial_On versus pretreatment in patients with PFS > 6 months and PFS < 6 months from scRNAseq analysis. [file 41591_2022_2181_MOESM3_ESM.xlsx]

## Sheet: degs_epi_R_OnvsPre_Seurat
gene	avg_log2FC	pct.1	pct.2	p_val	p_val_adj	neglog10pAdj	avglog2FCxneglogpAdj
A1BG	0	0.007	0.007	0.743107	1	0	0
A1BG-AS1	0.002	0.001	0.001	0.557459	1	0	0
A1CF	0.187	0.249	0.151	3.5675e-26	1.30574e-21	20.884	3.905
A2M	0.004	0.01	0.008	0.300973	1	0	0
A2M-AS1	0.016	0.012	0.002	8.27439e-09	0.000302851	3.519	0.056
A2ML1	-0.002	0.001	0.002	0.187183	1	0	0
A2ML1-AS1	0	0	0	0.97543	1	0	0
A2ML1-AS2	0	0	0	1	1	0	0
A3GALT2	0	0	0	0.974899	1	0	0
A4GALT	-0.021	0.069	0.086	0.0151139	1	0	0
A4GNT	0	0	0	1	1	0	0
AAAS	0.124	0.283	0.234	3.1775e-07	0.01163	1.934	0.24
AACS	-0.013	0.198	0.208	0.344428	1	0	0
AADAC	-0.138	0.018	0.058	3.66294e-15	1.34067e-10	9.873	-1.362
AADACL2	0	0.001	0.001	0.558045	1	0	0
AADACL2-AS1	0.001	0.001	0	0.206317	1	0	0
AADACL3	0	0	0	1	1	0	0
AADACL4	0	0	0	1	1	0	0
AADAT	-0.023	0.035	0.055	0.000252406	1	0	0
AAGAB	0.031	0.403	0.398	0.352521	1	0	0
AAK1	-0.007	0.214	0.221	0.779292	1	0	0
AAMDC	0.266	0.44	0.313	1.11484e-33	4.08041e-29	28.389	7.551
AAMP	0.136	0.613	0.595	1.89925e-05	0.695143	0.158	0.021
AANAT	0	0	0.001	0.227405	1	0	0
AAR2	0.045	0.24	0.218	0.0142527	1	0	0
AARD	0	0.001	0.001	0.964782	1	0	0
AARS	-0.061	0.308	0.359	2.74517e-05	1	0	0
AARS2	0.044	0.113	0.097	0.0300145	1	0	0
AARSD1	0.01	0.265	0.281	0.389307	1	0	0
AASDH	0.012	0.108	0.108	0.905108	1	0	0
AASDHPPT	0	0.34	0.327	0.244104	1	0	0
AASS	0.025	0.071	0.062	0.119278	1	0	0
AATBC	0.018	0.012	0.003	4.56746e-06	0.167174	0.777	0.014
AATF	-0.039	0.303	0.341	0.00280695	1	0	0
AATK	0.153	0.123	0.076	1.02139e-11	3.7384e-07	6.427	0.983
ABALON	-0.003	0.029	0.025	0.333625	1	0	0
ABAT	0.051	0.084	0.059	3.21386e-05	1	0	0
ABCA1	0.339	0.215	0.07	5.18772e-76	1.89876e-71	70.722	23.975
ABCA10	0.002	0.01	0.01	0.876335	1	0	0
ABCA12	-0.028	0.005	0.027	5.3457e-10	1.95658e-05	4.709	-0.132
ABCA13	0.018	0.023	0.018	0.15194	1	0	0
ABCA2	-0.133	0.205	0.271	1.46241e-09	5.35258e-05	4.271	-0.568
ABCA3	-0.096	0.071	0.11	3.52456e-08	0.00129003	2.889	-0.277
ABCA4	0.005	0.001	0.001	0.359025	1	0	0
ABCA5	0.117	0.232	0.176	1.86615e-09	6.83028e-05	4.166	0.487
ABCA6	-0.002	0.003	0.003	0.832303	1	0	0
ABCA7	-0.107	0.218	0.276	8.13178e-08	0.00297631	2.526	-0.27
ABCA8	0.001	0.001	0	0.206078	1	0	0
ABCA9	-0.004	0.003	0.004	0.629657	1	0	0
ABCA9-AS1	0.023	0.033	0.022	0.00701803	1	0	0
ABCB1	0.115	0.119	0.058	9.51064e-20	3.48099e-15	14.458	1.663
ABCB10	-0.038	0.087	0.11	0.00189729	1	0	0
ABCB11	-0.003	0.002	0.003	0.394868	1	0	0
ABCB4	0	0.006	0.005	0.426151	1	0	0
ABCB5	-0.004	0	0.003	0.0426676	1	0	0
ABCB6	0.061	0.185	0.159	0.00191182	1	0	0
ABCB7	0.027	0.239	0.234	0.335831	1	0	0
ABCB8	-0.007	0.279	0.287	0.61868	1	0	0
ABCB9	-0.07	0.048	0.079	8.31638e-07	0.0304388	1.517	-0.106
ABCC1	-0.033	0.188	0.227	0.000417203	1	0	0
ABCC10	0.005	0.14	0.13	0.256615	1	0	0
ABCC11	0.015	0.021	0.01	0.000141526	1	0	0
ABCC12	0	0	0	1	1	0	0
ABCC2	-0.037	0.057	0.08	0.000324868	1	0	0
ABCC3	-0.214	0.649	0.681	3.70888e-07	0.0135749	1.867	-0.4
ABCC4	-0.038	0.094	0.115	0.00789943	1	0	0
ABCC5	0.062	0.164	0.136	0.000817706	1	0	0
ABCC5-AS1	0	0	0	0.97543	1	0	0
ABCC6	0.373	0.34	0.178	1.84432e-62	6.75041e-58	57.171	21.325
ABCC8	0.009	0.007	0.003	0.0192264	1	0	0
ABCC9	-0.001	0	0	0.326651	1	0	0
ABCD1	0.058	0.145	0.1	1.12263e-08	0.000410895	3.386	0.196
ABCD2	0	0.001	0.002	0.712187	1	0	0
ABCD3	0.069	0.332	0.296	0.000395297	1	0	0
ABCD4	0.019	0.299	0.301	0.801888	1	0	0
ABCE1	-0.09	0.323	0.396	3.74715e-08	0.0013715	2.863	-0.258
ABCF1	0.076	0.4	0.377	0.00554803	1	0	0
ABCF2	-0.039	0.272	0.299	0.0193474	1	0	0
ABCF3	0.092	0.253	0.209	4.10261e-06	0.15016	0.823	0.076
ABCG1	0.092	0.197	0.139	9.44637e-11	3.45746e-06	5.461	0.502
ABCG2	-0.004	0.025	0.028	0.406916	1	0	0
ABCG4	0	0	0	1	1	0	0
ABCG5	0.014	0.02	0.017	0.350526	1	0	0
ABCG8	0.018	0.017	0.01	0.0119395	1	0	0
ABHD1	-0.002	0.01	0.014	0.123297	1	0	0
ABHD10	0.056	0.205	0.165	1.27616e-05	0.467087	0.331	0.019
ABHD11	0.139	0.645	0.624	0.000170919	1	0	0
ABHD12	0.23	0.58	0.484	5.29558e-22	1.93823e-17	16.713	3.844
ABHD12B	-0.192	0.073	0.096	0.000384572	1	0	0
ABHD13	0.121	0.341	0.298	3.63398e-06	0.133007	0.876	0.106
ABHD14A	0.1	0.232	0.203	0.000479494	1	0	0
ABHD14B	0.067	0.571	0.571	0.196147	1	0	0
ABHD15	0.034	0.096	0.084	0.0605795	1	0	0
ABHD15-AS1	0	0	0	1	1	0	0
ABHD16A	0.556	0.589	0.393	7.96503e-88	2.91528e-83	82.535	45.889
ABHD16B	0	0.001	0	0.454523	1	0	0
ABHD17A	-0.151	0.155	0.255	7.3442e-22	2.68805e-17	16.571	-2.502
ABHD17B	0.043	0.104	0.081	0.00127467	1	0	0
ABHD17C	-0.284	0.411	0.516	3.99251e-24	1.4613e-19	18.835	-5.349
ABHD18	0.01	0.153	0.159	0.691093	1	0	0
ABHD2	-0.151	0.701	0.793	8.93828e-17	3.2715e-12	11.485	-1.734
ABHD3	-0.128	0.237	0.3	9.0275e-09	0.000330416	3.481	-0.446
ABHD4	0.007	0.172	0.163	0.315551	1	0	0
ABHD5	-0.079	0.191	0.221	0.00365832	1	0	0
ABHD6	-0.007	0.052	0.053	0.810812	1	0	0
ABHD8	0.022	0.049	0.036	0.00812584	1	0	0
ABI1	0.141	0.524	0.481	1.83802e-07	0.00672733	2.172	0.306
ABI2	-0.007	0.37	0.356	0.194041	1	0	0
ABI3	0.005	0.007	0.003	0.0490561	1	0	0
ABI3BP	0.003	0.008	0.008	0.967928	1	0	0
ABITRAM	0.033	0.261	0.242	0.0383347	1	0	0
ABL1	0.025	0.203	0.188	0.0910257	1	0	0
ABL2	-0.144	0.118	0.181	1.99698e-12	7.30916e-08	7.136	-1.028
ABLIM1	-0.194	0.608	0.659	2.72038e-07	0.00995687	2.002	-0.388
ABLIM2	0.014	0.089	0.088	0.919398	1	0	0
ABLIM3	-0.272	0.096	0.219	4.09315e-39	1.49813e-34	33.824	-9.2
ABO	0.006	0.369	0.355	0.0810073	1	0	0
ABR	-0.02	0.434	0.456	0.359803	1	0	0
ABRA	0	0	0	0.48806	1	0	0
ABRACL	0.444	0.8	0.713	6.02021e-43	2.20346e-38	37.657	16.72
ABRAXAS1	-0.014	0.139	0.152	0.116163	1	0	0
ABRAXAS2	0.016	0.185	0.183	0.685561	1	0	0
ABT1	0.09	0.399	0.362	5.84321e-05	1	0	0
ABTB1	-0.065	0.24	0.279	0.000602324	1	0	0
ABTB2	-0.041	0.106	0.122	0.0451445	1	0	0
AC000032.1	0.005	0.003	0	0.0036884	1	0	0
AC000035.1	0	0	0	1	1	0	0
AC000036.1	0	0	0	1	1	0	0
AC000050.1	0	0	0	1	1	0	0
AC000058.1	0	0	0	1	1	0	0
AC000061.1	0.001	0.002	0.001	0.163647	1	0	0
AC000065.1	0	0.001	0.001	0.720225	1	0	0
AC000065.2	0	0.003	0.003	0.959234	1	0	0
AC000067.1	0	0	0	1	1	0	0
AC000068.1	-0.002	0.007	0.007	0.981769	1	0	0
AC000068.2	0	0.001	0.001	0.76213	1	0	0
AC000068.3	0.002	0.004	0.003	0.25948	1	0	0
AC000072.1	0	0	0	0.149504	1	0	0
AC000082.1	0	0	0	1	1	0	0
AC000085.1	-0.003	0.001	0.001	0.509919	1	0	0
AC000099.1	0	0	0	1	1	0	0
AC000113.1	0	0	0	1	1	0	0
AC000120.1	-0.002	0	0.001	0.165287	1	0	0
AC000123.1	0	0	0	0.326651	1	0	0
AC000124.1	0	0	0	0.48806	1	0	0
AC000372.1	0	0	0	1	1	0	0
AC000403.1	0	0.002	0.003	0.932499	1	0	0
AC001226.1	-0.004	0	0.002	0.0736531	1	0	0
AC002044.1	0	0.002	0.002	0.943508	1	0	0
AC002056.2	0	0	0	0.149504	1	0	0
AC002057.1	0	0	0	1	1	0	0
AC002057.2	0	0	0	1	1	0	0
AC002059.1	0	0.001	0.001	0.82494	1	0	0
AC002064.1	-0.001	0.001	0.002	0.468266	1	0	0
AC002064.2	-0.001	0	0.001	0.229559	1	0	0
AC002066.1	0.008	0.02	0.012	0.00417883	1	0	0
AC002069.2	0	0.001	0.001	0.762285	1	0	0
AC002070.1	0.005	0.003	0.001	0.0485261	1	0	0
AC002072.1	0	0	0	0.975164	1	0	0
AC002074.1	0	0	0	0.149504	1	0	0
AC002074.2	0	0	0	1	1	0	0
AC002076.1	0.005	0.011	0.005	0.00684156	1	0	0
AC002091.1	0	0	0	0.48806	1	0	0
AC002091.2	0	0	0	0.48806	1	0	0
AC002094.2	0	0.002	0.001	0.163647	1	0	0
AC002094.4	0.001	0.002	0.001	0.195058	1	0	0
AC002101.1	0	0	0	1	1	0	0
AC002115.1	0	0	0	1	1	0	0
AC002116.2	-0.002	0.037	0.037	0.846753	1	0	0
AC002128.1	-0.003	0.001	0.004	0.036331	1	0	0
AC002128.2	0	0	0	1	1	0	0
AC002306.1	-0.003	0.001	0.003	0.112839	1	0	0
AC002310.1	0.048	0.123	0.091	2.09699e-05	0.767519	0.115	0.006
AC002310.2	0.001	0.005	0.003	0.443057	1	0	0
AC002331.1	0	0	0	1	1	0	0
AC002347.1	0	0	0	0.48806	1	0	0
AC002347.2	0	0	0	0.149504	1	0	0
AC002351.1	0.001	0.001	0	0.188897	1	0	0
AC002368.1	0	0	0	1	1	0	0
AC002375.1	0	0	0	0.48806	1	0	0
AC002377.1	0.037	0.026	0.01	4.80698e-07	0.017594	1.755	0.065
AC002378.1	-0.004	0.001	0.004	0.0314303	1	0	0
AC002383.1	0.002	0	0	0.149504	1	0	0
AC002386.1	0	0	0	1	1	0	0
AC002398.1	-0.001	0	0	0.326651	1	0	0
AC002398.2	-0.001	0	0.001	0.407685	1	0	0
AC002401.1	0.001	0.001	0	0.18881	1	0	0
AC002401.2	0	0	0	1	1	0	0
AC002401.3	0	0	0.001	0.749553	1	0	0
AC002401.4	-0.005	0	0.004	0.00321525	1	0	0
AC002407.1	0	0	0	1	1	0	0
AC002428.1	0	0	0	1	1	0	0
AC002428.2	0	0	0	1	1	0	0
AC002429.2	-0.001	0.001	0.002	0.711539	1	0	0
AC002451.1	0.012	0.02	0.016	0.21836	1	0	0
AC002454.1	-0.001	0.003	0.005	0.166591	1	0	0
AC002456.1	0.002	0.002	0.001	0.163318	1	0	0
AC002458.1	0	0	0	0.326651	1	0	0
AC002460.1	0	0	0	1	1	0	0
AC002460.2	-0.005	0.002	0.005	0.0494466	1	0	0
AC002463.1	0.005	0.004	0.001	0.00184088	1	0	0
AC002464.1	0	0	0	1	1	0	0
AC002465.1	0	0	0	1	1	0	0
AC002465.2	0	0	0	1	1	0	0
AC002467.1	0.009	0.085	0.073	0.0671491	1	0	0
AC002470.1	-0.001	0.001	0.002	0.71128	1	0	0
AC002472.1	0	0	0	0.597176	1	0	0
AC002480.1	0.004	0.003	0.001	0.0112486	1	0	0
AC002480.2	0.001	0.001	0	0.0125231	1	0	0
AC002511.1	0	0	0	1	1	0	0
AC002511.2	0	0	0	1	1	0	0
AC002519.1	0.001	0.002	0.001	0.236933	1	0	0
AC002529.1	0	0	0	1	1	0	0
AC002542.6	0	0	0	0.597176	1	0	0
AC002546.1	0	0	0	1	1	0	0
AC002550.1	0.002	0.003	0.002	0.239698	1	0	0
AC002550.2	0.003	0.002	0.002	0.917822	1	0	0
AC002551.1	0	0.002	0.002	0.80477	1	0	0
AC002553.1	-0.003	0.003	0.003	0.955553	1	0	0
AC002553.2	0.01	0.01	0.005	0.0256098	1	0	0
AC002558.2	0	0	0	0.48806	1	0	0
AC002558.3	0.002	0.019	0.02	0.85271	1	0	0
AC002563.1	0	0	0	1	1	0	0
AC003001.1	0	0	0	0.48806	1	0	0
AC003005.2	0.002	0.001	0	0.454175	1	0	0
AC003009.1	0	0	0	1	1	0	0
AC003035.1	0	0	0	0.48806	1	0	0
AC003035.2	0	0	0	1	1	0	0
AC003043.1	0	0	0	1	1	0	0
AC003043.2	0	0	0	0.597176	1	0	0
AC003044.1	-0.001	0	0	0.48806	1	0	0
AC003070.1	0	0.001	0.001	0.82545	1	0	0
AC003070.2	0.03	0.018	0.002	8.47945e-15	3.10356e-10	9.508	0.285
AC003077.1	0	0	0	0.48806	1	0	0
AC003084.1	0	0	0	1	1	0	0
AC003086.1	0.004	0.005	0.004	0.259762	1	0	0
AC003087.1	0	0	0	1	1	0	0
AC003092.1	-0.001	0	0.001	0.749115	1	0	0
AC003092.2	0	0	0	1	1	0	0
AC003093.1	-0.002	0.001	0.002	0.241669	1	0	0
AC003098.1	0	0	0	1	1	0	0
AC003101.1	0	0	0	1	1	0	0
AC003101.2	0	0	0	0.597176	1	0	0
AC003102.1	0.014	0.036	0.032	0.395527	1	0	0
AC003659.1	0.001	0.001	0	0.18881	1	0	0
AC003666.1	0	0	0	1	1	0	0
AC003681.1	0.001	0.012	0.012	0.777858	1	0	0
AC003682.1	0	0	0	1	1	0	0
AC003684.1	0	0	0	1	1	0	0
AC003685.1	-0.001	0	0	0.326651	1	0	0
AC003687.1	0	0	0	1	1	0	0
AC003688.2	0	0	0	1	1	0	0
AC003950.1	0	0	0	1	1	0	0
AC003956.1	-0.001	0	0.001	0.407685	1	0	0
AC003958.2	0	0	0	1	1	0	0
AC003965.1	0.002	0.03	0.027	0.540719	1	0	0
AC003965.2	-0.004	0.003	0.004	0.656686	1	0	0
AC003973.1	0	0	0	1	1	0	0
AC003975.1	-0.001	0.014	0.015	0.661139	1	0	0
AC003982.1	0	0	0	1	1	0	0
AC003984.1	0	0	0	1	1	0	0
AC003985.1	0	0	0	1	1	0	0
AC003986.1	0	0	0	1	1	0	0
AC003986.2	0	0	0	1	1	0	0
AC003986.3	0	0	0	1	1	0	0
AC003988.1	0	0	0	0.48806	1	0	0
AC003991.1	0.007	0.014	0.01	0.153444	1	0	0
AC003991.2	-0.002	0.002	0.002	0.945643	1	0	0
AC003992.1	0	0.001	0	0.206317	1	0	0
AC004000.1	-0.002	0.007	0.005	0.511733	1	0	0
AC004009.1	0.026	0.022	0.01	4.76534e-05	1	0	0
AC004012.1	0.001	0.002	0.002	0.94327	1	0	0
AC004014.1	0	0	0	1	1	0	0
AC004023.1	0	0	0	1	1	0	0
AC004034.1	0.002	0.002	0.001	0.292661	1	0	0
AC004039.1	0	0.001	0.001	0.761974	1	0	0
AC004047.1	0	0.001	0	0.206317	1	0	0
AC004052.1	0	0	0	1	1	0	0
AC004053.1	0.006	0.002	0	0.00262693	1	0	0
AC004054.1	0	0	0	0.974899	1	0	0
AC004063.1	0	0	0	1	1	0	0
AC004066.2	0.003	0.006	0.005	0.424699	1	0	0
AC004067.1	0.003	0.001	0	0.188897	1	0	0
AC004069.1	0	0.004	0.003	0.496326	1	0	0
AC004076.2	-0.003	0.01	0.016	0.0557907	1	0	0
AC004080.1	-0.002	0.005	0.006	0.734191	1	0	0
AC004080.17	0	0	0	1	1	0	0
AC004080.2	0.004	0.013	0.011	0.342501	1	0	0
AC004080.4	0.002	0.008	0.005	0.12927	1	0	0
AC004083.1	0	0.002	0.001	0.358986	1	0	0
AC004112.1	0	0	0	0.326651	1	0	0
AC004129.3	0	0	0	1	1	0	0
AC004130.2	0.227	0.283	0.183	3.54307e-28	1.2968e-23	22.887	5.195
AC004147.1	0	0	0	1	1	0	0
AC004147.2	0	0	0	1	1	0	0
AC004147.3	0	0	0	1	1	0	0
AC004147.5	0	0	0	1	1	0	0
AC004148.1	-0.001	0.005	0.007	0.479884	1	0	0
AC004156.1	-0.001	0.002	0.003	0.600345	1	0	0
AC004158.1	0	0.002	0.002	0.53436	1	0	0
AC004160.1	0.001	0.002	0.001	0.163647	1	0	0
AC004160.2	0	0	0	1	1	0	0
AC004217.1	0	0	0	0.326651	1	0	0
AC004221.1	-0.001	0.001	0.001	0.86698	1	0	0
AC004223.2	-0.002	0.001	0.001	0.957746	1	0	0
AC004223.4	-0.001	0	0.001	0.229559	1	0	0
AC004231.1	-0.001	0.005	0.005	0.820585	1	0	0
AC004231.3	0	0	0.001	0.229559	1	0	0
AC004232.1	0	0	0	0.149504	1	0	0
AC004233.1	-0.001	0.002	0.002	0.629788	1	0	0
AC004233.2	0.006	0.028	0.025	0.471913	1	0	0
AC004233.3	-0.001	0.002	0.001	0.496933	1	0	0
AC004241.1	0.049	0.07	0.036	3.63935e-11	1.33204e-06	5.875	0.288
AC004241.2	0	0	0	0.326651	1	0	0
AC004241.3	0.003	0.008	0.005	0.110102	1	0	0
AC004241.4	-0.001	0	0.001	0.120801	1	0	0
AC004253.1	0	0.004	0.003	0.338355	1	0	0
AC004253.2	0	0	0	1	1	0	0
AC004257.1	0	0.002	0.002	0.949858	1	0	0
AC004263.1	0.006	0.005	0.003	0.438979	1	0	0
AC004263.2	-0.001	0.002	0.003	0.700987	1	0	0
AC004264.1	-0.053	0.04	0.058	0.00153674	1	0	0
AC004381.1	0	0	0	1	1	0	0
AC004408.1	0	0	0	1	1	0	0
AC004415.1	0	0	0	1	1	0	0
AC004448.1	0	0	0	1	1	0	0
AC004448.2	0	0	0	0.48806	1	0	0
AC004448.3	0	0	0	1	1	0	0
AC004448.5	0	0	0	1	1	0	0
AC004449.1	0	0	0	0.48806	1	0	0
AC004461.2	0	0	0	0.48806	1	0	0
AC004464.1	0	0	0	0.48806	1	0	0
AC004466.1	-0.009	0.012	0.016	0.111608	1	0	0
AC004466.2	0	0.001	0.001	0.359889	1	0	0
AC004466.3	0.001	0	0	0.149504	1	0	0
AC004470.1	0	0	0	1	1	0	0
AC004471.1	0.001	0.001	0	0.0125231	1	0	0
AC004471.2	0	0	0	1	1	0	0
AC004477.1	0.047	0.051	0.031	9.92175e-06	0.363146	0.44	0.021
AC004477.2	0.001	0	0	0.149504	1	0	0
AC004477.3	-0.001	0.001	0.002	0.310651	1	0	0
AC004485.1	0	0	0	1	1	0	0
AC004490.1	0	0.002	0.001	0.23715	1	0	0
AC004492.1	0	0.006	0.004	0.19069	1	0	0
AC004494.1	-0.002	0.002	0.004	0.210795	1	0	0
AC004522.3	0.004	0.002	0.001	0.236282	1	0	0
AC004522.4	0.001	0.001	0	0.206197	1	0	0
AC004522.5	0.005	0.009	0.005	0.0260613	1	0	0
AC004528.1	-0.001	0.001	0.001	0.360136	1	0	0
AC004528.2	-0.001	0	0	0.48806	1	0	0
AC004540.1	0.044	0.056	0.047	0.0754704	1	0	0
AC004540.2	0.01	0.02	0.015	0.133093	1	0	0
AC004542.1	0	0	0	0.975164	1	0	0
AC004542.2	-0.001	0	0.001	0.0663643	1	0	0
AC004543.1	0	0	0	0.48806	1	0	0
AC004549.1	0	0	0	1	1	0	0
AC004551.1	0.003	0.004	0.002	0.137949	1	0	0
AC004554.2	0.001	0.001	0	0.0414871	1	0	0
AC004556.3	0	0	0.001	0.551185	1	0	0
AC004584.1	0	0	0	1	1	0	0
AC004584.3	0.003	0.003	0.001	0.0995422	1	0	0
AC004585.1	-0.03	0.002	0.022	2.19124e-11	8.02016e-07	6.096	-0.183
AC004590.1	-0.001	0	0.001	0.229559	1	0	0
AC004593.1	-0.002	0.001	0.002	0.301546	1	0	0
AC004593.2	-0.001	0.002	0.003	0.430033	1	0	0
AC004593.3	0.001	0.002	0.002	0.667965	1	0	0
AC004594.1	0	0.002	0.001	0.444085	1	0	0
AC004596.1	0.002	0.005	0.003	0.162496	1	0	0
AC004597.1	0	0	0	1	1	0	0
AC004637.1	0	0	0	1	1	0	0
AC004672.1	0	0	0	1	1	0	0
AC004672.2	0	0	0.001	0.749553	1	0	0
AC004674.1	0	0	0	0.48806	1	0	0
AC004687.1	0.006	0.008	0.005	0.0768607	1	0	0
AC004687.3	-0.001	0	0.001	0.229559	1	0	0
AC004690.2	0	0	0	1	1	0	0
AC004691.1	0	0	0	0.48806	1	0	0
AC004692.2	0	0	0	1	1	0	0
AC004702.1	0	0	0	1	1	0	0
AC004704.1	0	0	0	1	1	0	0
AC004706.1	-0.005	0	0.003	0.00938403	1	0	0
AC004706.3	-0.004	0.002	0.004	0.0973604	1	0	0
AC004707.1	0.001	0.005	0.004	0.81838	1	0	0
AC004765.1	0.001	0	0	0.974899	1	0	0
AC004771.1	0.001	0.001	0.001	0.359272	1	0	0
AC004771.2	-0.001	0.001	0.001	0.762596	1	0	0
AC004771.3	0.003	0.006	0.006	0.986315	1	0	0
AC004771.4	-0.002	0.002	0.002	0.806396	1	0	0
AC004771.5	0.002	0.001	0.001	0.557019	1	0	0
AC004775.1	0	0.001	0.001	0.964969	1	0	0
AC004784.1	0.005	0.012	0.007	0.0688607	1	0	0
AC004797.1	0.001	0.011	0.01	0.810177	1	0	0
AC004801.3	0	0.002	0.002	0.796365	1	0	0
AC004801.4	0	0	0	0.48806	1	0	0
AC004801.5	0	0	0	1	1	0	0
AC004801.6	-0.002	0.002	0.002	0.628836	1	0	0
AC004803.1	0.071	0.06	0.02	7.34614e-20	2.68876e-15	14.57	1.034
AC004812.2	0.05	0.113	0.081	5.43164e-06	0.198803	0.702	0.035
AC004816.1	-0.064	0.069	0.108	5.13198e-08	0.00187835	2.726	-0.174
AC004816.2	-0.002	0	0.002	0.07368	1	0	0
AC004817.1	0	0	0	0.149504	1	0	0
AC004817.2	0	0	0	1	1	0	0
AC004817.3	-0.001	0.002	0.002	0.950787	1	0	0
AC004817.4	0.003	0.003	0.002	0.443572	1	0	0
AC004817.5	0	0	0	1	1	0	0
AC004825.2	-0.001	0	0.002	0.170883	1	0	0
AC004825.3	0	0.002	0.001	0.611801	1	0	0
AC004828.1	0	0	0	1	1	0	0
AC004828.2	0.001	0.001	0	0.0414871	1	0	0
AC004830.2	0	0	0	1	1	0	0
AC004832.1	0.007	0.005	0	7.29093e-06	0.266855	0.574	0.004
AC004832.4	-0.002	0.002	0.003	0.286656	1	0	0
AC004832.5	-0.002	0	0.001	0.407551	1	0	0
AC004832.6	0	0.003	0.003	0.929687	1	0	0
AC004834.1	0.003	0.012	0.006	0.014053	1	0	0
AC004835.1	0	0.001	0.001	0.964594	1	0	0
AC004837.2	0	0	0	0.97543	1	0	0
AC004837.3	-0.001	0	0	0.48806	1	0	0
AC004837.4	0.02	0.018	0.009	0.0018216	1	0	0
AC004839.2	-0.001	0.007	0.007	0.966667	1	0	0
AC004846.1	-0.003	0.002	0.003	0.700053	1	0	0
AC004846.2	0.007	0.008	0.007	0.411623	1	0	0
AC004847.1	0	0.001	0.001	0.956214	1	0	0
AC004852.2	0	0	0	1	1	0	0
AC004854.2	-0.001	0.01	0.011	0.813239	1	0	0
AC004862.1	0	0	0	1	1	0	0
AC004863.1	-0.001	0	0.001	0.749334	1	0	0
AC004865.2	-0.001	0.001	0.001	0.65091	1	0	0
AC004869.1	0	0	0	1	1	0	0
AC004869.2	0	0	0	1	1	0	0
AC004870.2	0.096	0.081	0.036	1.45881e-16	5.33941e-12	11.273	1.082
AC004870.3	0	0	0	1	1	0	0
AC004870.4	0	0	0	1	1	0	0
AC004875.1	0	0	0	0.597176	1	0	0
AC004877.1	0	0.001	0.001	0.359519	1	0	0
AC004879.1	0	0	0	1	1	0	0
AC004882.1	-0.001	0	0.001	0.165287	1	0	0
AC004882.2	0	0	0	1	1	0	0
AC004882.3	0.005	0.004	0.001	0.00463293	1	0	0
AC004884.2	-0.001	0	0	0.326651	1	0	0
AC004888.1	0	0	0	1	1	0	0
AC004889.1	0.038	0.05	0.032	6.22732e-05	1	0	0
AC004893.3	0.004	0.005	0.005	0.895887	1	0	0
AC004895.1	-0.001	0	0	0.326651	1	0	0
AC004900.1	0	0	0	0.48806	1	0	0
AC004906.1	-0.001	0.001	0.001	0.957286	1	0	0
AC004908.1	0.002	0.001	0	0.206078	1	0	0
AC004908.2	-0.003	0.005	0.005	0.813567	1	0	0
AC004908.3	0.003	0.005	0.003	0.217688	1	0	0
AC004917.1	-0.001	0.002	0.001	0.785343	1	0	0
AC004918.1	-0.007	0.045	0.037	0.0994991	1	0	0
AC004918.4	-0.001	0.011	0.009	0.414463	1	0	0
AC004920.1	0	0	0	0.97543	1	0	0
AC004921.1	-0.002	0.002	0.002	0.753545	1	0	0
AC004921.2	0.003	0.001	0	0.188723	1	0	0
AC004923.4	0	0.001	0.002	0.711928	1	0	0
AC004930.1	0	0	0	1	1	0	0
AC004936.1	0	0	0	1	1	0	0
AC004938.2	0.009	0.012	0.007	0.0157182	1	0	0
AC004941.1	-0.001	0	0.001	0.550668	1	0	0
AC004943.1	0.004	0.002	0.002	0.666391	1	0	0
AC004943.2	0.008	0.067	0.069	0.753418	1	0	0
AC004943.3	0.002	0.002	0.001	0.163647	1	0	0
AC004944.1	0	0	0	1	1	0	0
AC004946.1	0	0	0	1	1	0	0
AC004946.2	0	0	0	1	1	0	0
AC004947.1	-0.005	0	0.004	0.0112148	1	0	0
AC004947.3	0.001	0	0.001	0.749553	1	0	0
AC004948.1	0	0	0	0.326651	1	0	0
AC004949.1	0.019	0.028	0.019	0.0144913	1	0	0
AC004951.1	-0.021	0.129	0.135	0.422585	1	0	0
AC004969.1	0.003	0.002	0.001	0.163515	1	0	0
AC004973.1	0.001	0	0	0.149504	1	0	0
AC004974.1	-0.002	0.014	0.015	0.667877	1	0	0
AC004975.2	-0.001	0	0.002	0.0373346	1	0	0
AC004982.1	0	0.008	0.006	0.358121	1	0	0
AC004982.2	-0.043	0.151	0.16	0.243214	1	0	0
AC004988.1	0	0	0	0.975164	1	0	0
AC004990.1	0.005	0.036	0.035	0.794455	1	0	0
AC004994.1	0	0.001	0	0.206317	1	0	0
AC005005.3	0.001	0.003	0.002	0.335868	1	0	0
AC005005.4	-0.002	0.015	0.01	0.066628	1	0	0
AC005006.1	0	0	0	1	1	0	0
AC005008.2	0	0	0	1	1	0	0
AC005009.1	0	0	0	1	1	0	0
AC005009.2	0.002	0.002	0.001	0.117987	1	0	0
AC005013.1	-0.001	0	0.002	0.0561883	1	0	0
AC005014.2	0.007	0.005	0.004	0.376691	1	0	0
AC005014.3	0.001	0.001	0	0.0125231	1	0	0
AC005014.4	0	0.001	0.001	0.964594	1	0	0
AC005019.2	0	0	0	0.48806	1	0	0
AC005021.1	-0.005	0.009	0.01	0.596192	1	0	0
AC005034.2	0	0	0	1	1	0	0
AC005034.3	0	0	0	0.974899	1	0	0
AC005034.4	-0.001	0.001	0.001	0.558631	1	0	0
AC005034.5	-0.001	0.001	0.002	0.241602	1	0	0
AC005034.6	0.006	0.015	0.011	0.141623	1	0	0
AC005037.1	0.058	0.086	0.063	0.000135773	1	0	0
AC005040.2	0	0	0	0.597176	1	0	0
AC005041.3	-0.004	0.001	0.003	0.094443	1	0	0
AC005041.4	-0.001	0	0	0.97543	1	0	0
AC005041.5	0	0.01	0.007	0.243817	1	0	0
AC005042.2	0	0	0	1	1	0	0
AC005046.1	0.001	0.005	0.001	0.000823424	1	0	0
AC005050.1	-0.001	0	0.001	0.165287	1	0	0
AC005050.2	0.006	0.009	0.004	0.0218155	1	0	0
AC005050.3	0	0	0	0.974899	1	0	0
AC005052.2	-0.001	0.002	0.003	0.700894	1	0	0
AC005062.1	0.001	0.032	0.037	0.294576	1	0	0
AC005064.1	0.013	0.006	0.003	0.0681634	1	0	0
AC005070.3	0.002	0.011	0.011	0.987127	1	0	0
AC005071.1	0	0	0	1	1	0	0
AC005072.1	0	0.01	0.013	0.279105	1	0	0
AC005076.1	0.008	0.032	0.028	0.356835	1	0	0
AC005081.1	0.006	0.022	0.016	0.0603599	1	0	0
AC005082.1	0	0	0	0.48806	1	0	0
AC005082.2	0	0	0	1	1	0	0
AC005083.1	0.214	0.218	0.208	0.0401875	1	0	0
AC005086.2	0	0	0.001	0.749115	1	0	0
AC005089.1	0.002	0.011	0.01	0.746648	1	0	0
AC005090.1	0	0	0	1	1	0	0
AC005091.1	-0.002	0.004	0.003	0.49831	1	0	0
AC005096.1	0	0.001	0	0.188897	1	0	0
AC005100.1	0	0	0	1	1	0	0
AC005100.2	0	0	0	1	1	0	0
AC005104.1	0	0	0	1	1	0	0
AC005104.3	0	0	0	1	1	0	0
AC005144.1	0	0	0	1	1	0	0
AC005153.1	0	0	0	1	1	0	0
AC005154.3	-0.003	0	0.001	0.0892001	1	0	0
AC005154.4	-0.001	0	0	0.326651	1	0	0
AC005160.1	0	0	0	1	1	0	0
AC005162.1	0	0	0	1	1	0	0
AC005162.2	0	0	0	0.149504	1	0	0
AC005162.3	0	0.002	0.003	0.669688	1	0	0
AC005165.1	0	0	0.001	0.749553	1	0	0
AC005165.3	0	0	0	1	1	0	0
AC005180.1	0	0	0	1	1	0	0
AC005180.2	0	0	0	1	1	0	0
AC005197.1	0	0	0	0.48806	1	0	0
AC005208.1	0	0	0	1	1	0	0
AC005209.1	0	0	0	1	1	0	0
AC005220.1	0.002	0.001	0.001	0.866836	1	0	0
AC005224.1	0	0	0	1	1	0	0
AC005224.2	-0.006	0.001	0.005	0.0138023	1	0	0
AC005224.3	-0.001	0	0.002	0.0496618	1	0	0
AC005225.1	0	0	0	1	1	0	0
AC005225.2	0.003	0.004	0.003	0.258109	1	0	0
AC005225.3	0	0	0	0.975164	1	0	0
AC005229.4	0.002	0.043	0.045	0.653539	1	0	0
AC005229.5	0	0	0	0.48806	1	0	0
AC005232.1	0	0	0	1	1	0	0
AC005234.1	0	0	0	1	1	0	0
AC005234.2	0	0	0	1	1	0	0
AC005237.1	0.001	0.002	0	0.0277864	1	0	0
AC005244.2	0	0	0	1	1	0	0
AC005252.4	0	0	0	1	1	0	0
AC005253.1	-0.003	0.002	0.003	0.286297	1	0	0
AC005253.2	0.001	0.002	0.001	0.497039	1	0	0
AC005256.1	-0.171	0.034	0.118	1.7634e-32	6.45421e-28	27.19	-4.649
AC005258.2	0	0	0	0.326651	1	0	0
AC005261.1	-0.077	0.224	0.279	1.05215e-06	0.0385096	1.414	-0.109
AC005261.2	-0.003	0.002	0.004	0.15127	1	0	0
AC005261.3	0	0	0	1	1	0	0
AC005262.2	0	0.001	0.001	0.82545	1	0	0
AC005264.1	0	0	0	0.974899	1	0	0
AC005277.1	0.001	0	0	0.149504	1	0	0
AC005277.2	0	0	0	1	1	0	0
AC005280.1	0.028	0.032	0.017	5.16987e-05	1	0	0
AC005280.2	-0.001	0.005	0.004	0.918793	1	0	0
AC005281.1	0	0	0	0.149504	1	0	0
AC005288.1	0.013	0.021	0.012	0.00171017	1	0	0
AC005291.1	0	0	0	1	1	0	0
AC005291.2	0	0	0	0.48806	1	0	0
AC005293.1	0	0	0	0.48806	1	0	0
AC005301.2	-0.001	0	0.001	0.550668	1	0	0
AC005303.1	0	0	0	1	1	0	0
AC005304.1	0.001	0.001	0	0.0414871	1	0	0
AC005304.2	0	0	0	1	1	0	0
AC005304.3	0	0	0	0.597176	1	0	0
AC005306.1	-0.018	0.026	0.029	0.41571	1	0	0
AC005307.1	0	0	0	1	1	0	0
AC005323.1	0	0	0	1	1	0	0
AC005323.2	0	0	0	1	1	0	0
AC005324.1	-0.001	0	0.001	0.229559	1	0	0
AC005324.2	0	0	0	1	1	0	0
AC005324.5	0	0	0.001	0.229559	1	0	0
AC005329.1	-0.001	0	0.001	0.407952	1	0	0
AC005329.2	0	0	0	1	1	0	0
AC005329.3	-0.002	0	0.001	0.165287	1	0	0
AC005330.1	0	0	0	1	1	0	0
AC005332.1	0.004	0.006	0.005	0.354866	1	0	0
AC005332.2	0	0.001	0.003	0.191304	1	0	0
AC005332.3	0.004	0.009	0.007	0.232659	1	0	0
AC005332.4	0.009	0.017	0.011	0.01768	1	0	0
AC005332.5	0.017	0.056	0.05	0.221511	1	0	0
AC005332.6	0.007	0.118	0.111	0.392703	1	0	0
AC005332.7	-0.003	0.001	0.002	0.301337	1	0	0
AC005339.1	-0.001	0	0	0.326651	1	0	0
AC005342.1	0.002	0.002	0	0.0277246	1	0	0
AC005342.2	0	0	0	0.48806	1	0	0
AC005343.1	0	0.002	0.001	0.443856	1	0	0
AC005343.4	0	0.002	0.002	0.938774	1	0	0
AC005344.1	0	0	0	1	1	0	0
AC005355.1	0.002	0.001	0	0.0414871	1	0	0
AC005358.1	0	0	0	1	1	0	0
AC005358.2	0.001	0	0.001	0.749553	1	0	0
AC005363.2	-0.004	0.017	0.016	0.84312	1	0	0
AC005379.1	0	0	0	1	1	0	0
AC005381.1	0	0	0.001	0.229559	1	0	0
AC005383.1	0.001	0	0	0.149504	1	0	0
AC005387.1	0	0	0	1	1	0	0
AC005387.2	0	0	0	1	1	0	0
AC005391.1	-0.001	0	0.001	0.120801	1	0	0
AC005392.1	0.001	0.002	0.002	0.796246	1	0	0
AC005392.2	-0.014	0.003	0.01	0.00144523	1	0	0
AC005392.3	0	0	0	1	1	0	0
AC005393.1	0	0.007	0.005	0.506809	1	0	0
AC005394.1	0	0	0	1	1	0	0
AC005400.1	-0.001	0.01	0.01	0.945795	1	0	0
AC005410.2	0	0	0	1	1	0	0
AC005414.1	0.001	0	0	0.596893	1	0	0
AC005476.2	-0.01	0.028	0.033	0.24806	1	0	0
AC005479.1	0	0	0	0.48806	1	0	0
AC005479.2	0.001	0.001	0	0.454349	1	0	0
AC005480.1	-0.002	0.001	0.002	0.18788	1	0	0
AC005481.1	0.001	0.002	0.001	0.443513	1	0	0
AC005482.1	-0.001	0	0	0.48806	1	0	0
AC005486.1	0	0	0	0.597176	1	0	0
AC005487.1	-0.001	0	0	0.48806	1	0	0
AC005495.2	0	0	0	1	1	0	0
AC005498.1	0	0	0	1	1	0	0
AC005498.2	0	0	0	1	1	0	0
AC005498.3	0.007	0.01	0.006	0.0692107	1	0	0
AC005518.1	0	0	0	1	1	0	0
AC005519.1	0.008	0.005	0.002	0.0155457	1	0	0
AC005520.2	0.014	0.04	0.035	0.208088	1	0	0
AC005520.3	-0.001	0	0.001	0.229559	1	0	0
AC005520.5	0.003	0.006	0.005	0.648349	1	0	0
AC005522.1	0	0	0	1	1	0	0
AC005523.1	0.002	0.002	0.002	0.533184	1	0	0
AC005523.2	0	0.004	0.003	0.51603	1	0	0
AC005529.1	-0.001	0	0	0.48806	1	0	0
AC005532.1	-0.006	0.005	0.008	0.213448	1	0	0
AC005534.1	0.004	0.01	0.006	0.0974523	1	0	0
AC005537.1	0.008	0.014	0.008	0.0155247	1	0	0
AC005538.1	0	0	0	1	1	0	0
AC005538.3	0	0	0	1	1	0	0
AC005540.1	0.002	0.002	0.001	0.496089	1	0	0
AC005544.1	0	0	0	1	1	0	0
AC005544.2	0	0	0	0.149504	1	0	0
AC005546.1	0	0	0	0.975164	1	0	0
AC005548.1	0	0	0	1	1	0	0
AC005549.1	0	0	0	1	1	0	0
AC005550.1	0	0	0	1	1	0	0
AC005550.2	-0.02	0.091	0.104	0.100262	1	0	0
AC005551.1	0.01	0.022	0.022	0.877092	1	0	0
AC005552.1	0	0	0	1	1	0	0
AC005562.1	-0.007	0.093	0.103	0.157817	1	0	0
AC005580.1	0	0	0	1	1	0	0
AC005586.1	0.019	0.023	0.008	1.74944e-07	0.00640314	2.194	0.042
AC005586.2	-0.005	0.003	0.006	0.0519552	1	0	0
AC005592.1	-0.001	0	0.001	0.229559	1	0	0
AC005592.2	0	0	0	1	1	0	0
AC005594.1	0.002	0.002	0	0.0232668	1	0	0
AC005597.1	0	0	0	1	1	0	0
AC005599.1	0	0	0	0.48806	1	0	0
AC005606.1	0	0	0	1	1	0	0
AC005606.2	-0.005	0.001	0.004	0.0583119	1	0	0
AC005609.1	-0.002	0.002	0.006	0.0422425	1	0	0
AC005609.2	0	0	0	1	1	0	0
AC005609.3	-0.001	0	0.001	0.165287	1	0	0
AC005609.4	0.002	0.001	0	0.0693877	1	0	0
AC005609.5	0	0.001	0.001	0.359889	1	0	0
AC005614.1	-0.004	0.002	0.002	0.521666	1	0	0
AC005616.1	0	0	0	0.326651	1	0	0
AC005618.1	0.011	0.019	0.011	0.00477547	1	0	0
AC005618.2	0	0	0	1	1	0	0
AC005618.3	-0.002	0	0	0.326651	1	0	0
AC005618.4	0.01	0.017	0.012	0.0887365	1	0	0
AC005625.1	0.002	0.002	0	0.0232354	1	0	0
AC005632.3	-0.006	0.02	0.021	0.704892	1	0	0
AC005632.5	0	0	0	0.48806	1	0	0
AC005632.6	0.001	0.002	0.002	0.534458	1	0	0
AC005670.1	0.001	0.002	0.001	0.236716	1	0	0
AC005670.3	0.073	0.205	0.179	0.00165528	1	0	0
AC005674.1	-0.001	0.002	0.002	0.939099	1	0	0
AC005674.2	0.017	0.023	0.015	0.0226495	1	0	0
AC005682.2	-0.001	0	0	0.326651	1	0	0
AC005692.1	0	0	0	1	1	0	0
AC005692.2	0	0	0	1	1	0	0
AC005692.3	0	0	0	0.48806	1	0	0
AC005695.1	-0.001	0	0	0.97543	1	0	0
AC005695.2	0	0	0	0.596893	1	0	0
AC005695.3	-0.001	0	0.001	0.407818	1	0	0
AC005696.1	0.016	0.022	0.015	0.0140672	1	0	0
AC005696.2	0	0.001	0	0.189157	1	0	0
AC005696.3	0.001	0.002	0.001	0.292294	1	0	0
AC005696.4	-0.005	0.02	0.025	0.177739	1	0	0
AC005697.2	0	0	0	0.48806	1	0	0
AC005697.3	0	0	0	1	1	0	0
AC005699.1	-0.008	0.001	0.003	0.052346	1	0	0
AC005702.5	0	0	0	1	1	0	0
AC005703.1	0	0	0	1	1	0	0
AC005703.2	0	0	0	1	1	0	0
AC005703.3	0	0	0	0.149504	1	0	0
AC005703.4	0	0	0	1	1	0	0
AC005703.7	0.002	0.001	0	0.0414871	1	0	0
AC005722.3	0	0	0	1	1	0	0
AC005722.4	-0.001	0.001	0.002	0.30071	1	0	0
AC005725.1	0	0	0	1	1	0	0
AC005726.1	0	0.021	0.026	0.149374	1	0	0
AC005726.2	-0.001	0.001	0.002	0.300919	1	0	0
AC005726.3	0.01	0.014	0.011	0.311612	1	0	0
AC005726.4	0	0	0	1	1	0	0
AC005726.5	-0.001	0.001	0.001	0.824431	1	0	0
AC005730.2	0	0	0	0.48806	1	0	0
AC005730.3	0	0.001	0.001	0.651204	1	0	0
AC005736.1	0.008	0.004	0.002	0.0602825	1	0	0
AC005736.2	0	0	0	0.48806	1	0	0
AC005740.3	0	0	0	0.149504	1	0	0
AC005740.4	0.005	0.001	0.001	0.359272	1	0	0
AC005740.5	0.002	0.005	0.002	0.0513048	1	0	0
AC005746.1	0.001	0	0	0.596893	1	0	0
AC005746.2	0	0	0	1	1	0	0
AC005746.3	0	0	0	1	1	0	0
AC005753.1	-0.005	0	0.003	0.0189982	1	0	0
AC005753.2	-0.006	0.002	0.004	0.362359	1	0	0
AC005753.3	0.003	0.008	0.012	0.145225	1	0	0
AC005757.1	-0.001	0	0	0.48806	1	0	0
AC005759.1	0.002	0.006	0.003	0.130702	1	0	0
AC005772.1	0	0	0	0.149504	1	0	0
AC005772.2	0	0	0	0.48806	1	0	0
AC005774.2	0	0	0	1	1	0	0
AC005775.1	-0.005	0.001	0.006	0.00515586	1	0	0
AC005776.2	0	0	0	0.97543	1	0	0
AC005785.1	0.003	0.004	0.004	0.971783	1	0	0
AC005786.2	0	0.001	0	0.206317	1	0	0
AC005786.3	0	0.001	0.001	0.867124	1	0	0
AC005789.1	0	0	0	1	1	0	0
AC005790.1	0	0	0	1	1	0	0
AC005803.1	-0.002	0	0.001	0.229559	1	0	0
AC005808.1	0	0	0	0.149504	1	0	0
AC005821.1	0.001	0.001	0	0.0414871	1	0	0
AC005821.2	0	0	0	1	1	0	0
AC005823.1	0	0	0	1	1	0	0
AC005823.2	0	0	0	1	1	0	0
AC005828.1	-0.001	0	0	0.48806	1	0	0
AC005828.2	-0.001	0	0	0.326651	1	0	0
AC005828.3	0	0	0	1	1	0	0
AC005828.4	-0.001	0	0.001	0.229559	1	0	0
AC005828.5	0	0	0	1	1	0	0
AC005832.1	0.001	0	0	0.149504	1	0	0
AC005833.2	0	0	0	0.48806	1	0	0
AC005837.1	0.009	0.019	0.013	0.0425963	1	0	0
AC005837.4	0.001	0	0	0.596893	1	0	0
AC005838.2	0.001	0.01	0.011	0.801996	1	0	0
AC005840.2	0	0.01	0.012	0.488667	1	0	0
AC005840.4	0.019	0.015	0.005	2.57585e-06	0.0942788	1.026	0.019
AC005841.1	-0.004	0.004	0.006	0.309795	1	0	0
AC005842.1	0.005	0.002	0.001	0.0284425	1	0	0
AC005845.1	0	0	0	1	1	0	0
AC005856.1	0.003	0.01	0.007	0.203943	1	0	0
AC005863.1	0.001	0	0	0.596893	1	0	0
AC005865.2	0.003	0.021	0.017	0.184321	1	0	0
AC005871.1	0	0	0	1	1	0	0
AC005871.2	0	0	0	1	1	0	0
AC005884.1	0.003	0	0	0.974899	1	0	0
AC005884.2	-0.001	0	0.001	0.165287	1	0	0
AC005888.1	0	0	0	1	1	0	0
AC005899.1	-0.001	0	0.001	0.551013	1	0	0
AC005899.3	0	0	0	1	1	0	0
AC005899.5	-0.002	0	0.001	0.165287	1	0	0
AC005899.6	0.004	0.004	0.001	0.0202833	1	0	0
AC005899.7	0	0.001	0.002	0.712317	1	0	0
AC005899.8	0.002	0.003	0.002	0.199075	1	0	0
AC005901.1	0	0	0	1	1	0	0
AC005906.2	0	0	0	0.48806	1	0	0
AC005906.3	0	0	0	1	1	0	0
AC005908.2	0	0	0	1	1	0	0
AC005908.3	-0.001	0	0.001	0.749115	1	0	0
AC005909.1	0	0	0	1	1	0	0
AC005909.2	0	0	0	1	1	0	0
AC005911.1	-0.005	0.001	0.003	0.150943	1	0	0
AC005912.2	0	0	0	0.48806	1	0	0
AC005914.1	0.031	0.032	0.015	3.62359e-07	0.0132627	1.877	0.058
AC005920.1	-0.016	0.048	0.045	0.538591	1	0	0
AC005920.2	0	0	0	0.48806	1	0	0
AC005920.3	0	0.002	0.002	0.786623	1	0	0
AC005920.4	0	0	0	1	1	0	0
AC005921.2	0	0.004	0.004	0.92223	1	0	0
AC005921.4	0	0	0	0.48806	1	0	0
AC005944.1	0.001	0.012	0.012	0.950987	1	0	0
AC005954.1	0	0	0	0.149504	1	0	0
AC005954.2	0	0	0	0.48806	1	0	0
AC005962.1	0.003	0.002	0.001	0.139297	1	0	0
AC005962.2	0.005	0.007	0.005	0.149763	1	0	0
AC005972.3	-0.001	0	0	0.326651	1	0	0
AC005993.1	0.02	0.049	0.045	0.357209	1	0	0
AC005996.1	0	0	0	1	1	0	0
AC005998.1	0	0.001	0.001	0.558778	1	0	0
AC005999.1	0	0	0	1	1	0	0
AC005999.2	0	0	0	0.48806	1	0	0
AC006001.2	-0.002	0.045	0.046	0.801785	1	0	0
AC006003.1	-0.001	0	0.001	0.229559	1	0	0
AC006004.1	0.016	0.002	0.001	0.289836	1	0	0
AC006007.1	0.001	0	0	0.149504	1	0	0
AC006008.1	0.048	0.082	0.053	8.92751e-07	0.0326756	1.486	0.071
AC006013.1	0	0	0	1	1	0	0
AC006017.1	-0.001	0.001	0.001	0.510661	1	0	0
AC006019.1	0	0	0	1	1	0	0
AC006019.2	0	0	0	1	1	0	0
AC006019.3	0	0	0	1	1	0	0
AC006026.3	0.002	0.003	0.003	0.812816	1	0	0
AC006027.1	0.001	0.005	0.004	0.260728	1	0	0
AC006033.2	0	0	0	0.149504	1	0	0
AC006037.1	0	0	0	1	1	0	0
AC006040.1	-0.001	0	0	0.326651	1	0	0
AC006041.1	0	0	0	1	1	0	0
AC006041.2	0	0	0	0.149504	1	0	0
AC006042.1	0	0	0	0.48806	1	0	0
AC006042.2	-0.002	0	0.001	0.749115	1	0	0
AC006042.4	0.001	0.003	0.002	0.277584	1	0	0
AC006043.1	0	0	0	0.48806	1	0	0
AC006055.1	0	0	0	1	1	0	0
AC006058.1	0	0	0	0.326651	1	0	0
AC006058.2	0	0	0	1	1	0	0
AC006058.3	0	0	0	1	1	0	0
AC006059.1	-0.002	0.01	0.013	0.159959	1	0	0
AC006059.4	-0.001	0.001	0.001	0.965157	1	0	0
AC006059.5	0.001	0	0	0.149504	1	0	0
AC006062.1	0	0	0	0.48806	1	0	0
AC006063.1	-0.001	0	0	0.326651	1	0	0
AC006063.2	0	0	0	1	1	0	0
AC006063.3	-0.002	0	0.003	0.0427623	1	0	0
AC006063.4	0	0	0	1	1	0	0
AC006064.1	0.001	0	0	0.596893	1	0	0
AC006064.2	0.004	0.007	0.003	0.0166524	1	0	0
AC006064.3	0.001	0.002	0.001	0.163581	1	0	0
AC006064.4	-0.051	0.051	0.069	0.00209779	1	0	0
AC006064.5	0.001	0.002	0.001	0.163581	1	0	0
AC006065.3	0	0	0	1	1	0	0
AC006065.4	0	0	0	0.48806	1	0	0
AC006076.1	0	0	0	1	1	0	0
AC006111.1	0	0	0	1	1	0	0
AC006111.2	0.007	0.012	0.007	0.0311943	1	0	0
AC006111.3	0	0.001	0.001	0.82511	1	0	0
AC006112.1	0	0	0	1	1	0	0
AC006115.2	-0.001	0.001	0.001	0.824092	1	0	0
AC006116.10	0	0	0	0.326651	1	0	0
AC006116.11	0	0	0	0.149504	1	0	0
AC006116.4	0	0	0	1	1	0	0
AC006116.5	-0.001	0	0.001	0.551185	1	0	0
AC006116.6	0	0	0	1	1	0	0
AC006116.8	0.003	0.006	0.004	0.237626	1	0	0
AC006116.9	0	0	0	1	1	0	0
AC006130.1	0	0	0	1	1	0	0
AC006130.3	0	0	0	0.48806	1	0	0
AC006141.1	0.001	0.029	0.025	0.406323	1	0	0
AC006144.2	0	0	0	0.48806	1	0	0
AC006145.1	0	0	0	1	1	0	0
AC006146.1	0	0	0	0.48806	1	0	0
AC006148.1	0.021	0.015	0.003	2.99887e-08	0.00109761	2.96	0.062
AC006148.2	0	0	0	1	1	0	0
AC006150.1	0	0	0	1	1	0	0
AC006157.1	0.001	0.001	0.002	0.399714	1	0	0
AC006159.1	0	0	0	1	1	0	0
AC006159.2	0	0	0	1	1	0	0
AC006160.1	0.001	0.001	0.001	0.719453	1	0	0
AC006197.2	0.002	0.005	0.004	0.260728	1	0	0
AC006205.1	0	0	0	1	1	0	0
AC006205.2	0	0.001	0	0.0414871	1	0	0
AC006206.1	-0.008	0.005	0.009	0.0467906	1	0	0
AC006206.2	-0.004	0.004	0.004	0.879552	1	0	0
AC006207.1	0	0.001	0.002	0.579428	1	0	0
AC006213.1	0.02	0.023	0.017	0.0505381	1	0	0
AC006213.2	-0.003	0.016	0.015	0.698967	1	0	0
AC006213.3	-0.001	0.002	0.002	0.534752	1	0	0
AC006213.4	0.002	0.003	0.001	0.0845451	1	0	0
AC006213.5	-0.001	0	0	0.326651	1	0	0
AC006213.7	0.001	0	0	0.149504	1	0	0
AC006230.1	-0.005	0.063	0.064	0.893262	1	0	0
AC006237.1	0	0.001	0.001	0.82511	1	0	0
AC006238.1	0	0.001	0.001	0.558338	1	0	0
AC006238.2	0	0	0	0.149504	1	0	0
AC006249.1	0	0	0	1	1	0	0
AC006252.1	0	0.007	0.005	0.254411	1	0	0
AC006262.1	-0.007	0.002	0.008	0.00591038	1	0	0
AC006262.2	-0.01	0.001	0.009	5.56574e-05	1	0	0
AC006262.3	0.003	0.004	0.003	0.61373	1	0	0
AC006270.1	0	0	0	0.326651	1	0	0
AC006272.1	0.001	0	0	0.149504	1	0	0
AC006273.1	-0.001	0.001	0.002	0.711669	1	0	0
AC006288.1	0	0	0	1	1	0	0
AC006296.1	0	0	0	1	1	0	0
AC006296.2	0.002	0	0	0.596893	1	0	0
AC006296.3	-0.001	0	0.001	0.407952	1	0	0
AC006299.1	0.013	0.016	0.01	0.0131967	1	0	0
AC006305.1	-0.001	0	0	0.326651	1	0	0
AC006305.2	0	0	0	1	1	0	0
AC006305.3	0	0	0	1	1	0	0
AC006329.1	-0.016	0.081	0.082	0.794872	1	0	0
AC006333.1	0	0	0	1	1	0	0
AC006333.2	0.095	0.24	0.192	2.27595e-07	0.00833021	2.079	0.198
AC006348.1	0	0	0	0.97543	1	0	0
AC006355.2	0	0	0	1	1	0	0
AC006357.1	0	0	0	0.596893	1	0	0
AC006364.1	0.01	0.006	0.003	0.0470093	1	0	0
AC006369.1	0	0.006	0.006	0.905363	1	0	0
AC006369.2	0	0	0	1	1	0	0
AC006372.1	0	0	0	0.48806	1	0	0
AC006372.2	0	0	0	1	1	0	0
AC006372.3	-0.002	0	0.001	0.550841	1	0	0
AC006378.1	0.001	0	0	0.149504	1	0	0
AC006387.1	0	0	0	0.326651	1	0	0
AC006398.1	0	0	0	1	1	0	0
AC006427.2	0	0	0	0.326651	1	0	0
AC006435.1	0.001	0.001	0	0.206078	1	0	0
AC006435.2	-0.002	0.002	0.002	0.785331	1	0	0
AC006435.3	0	0	0.001	0.749553	1	0	0
AC006441.1	0	0.001	0.001	0.719839	1	0	0
AC006441.3	0	0.001	0.001	0.82511	1	0	0
AC006441.4	0	0	0	1	1	0	0
AC006445.3	0	0	0	1	1	0	0
AC006449.1	0	0	0	1	1	0	0
AC006449.2	0.01	0.016	0.01	0.0470024	1	0	0
AC006449.3	-0.001	0.003	0.003	0.811428	1	0	0
AC006449.5	0.007	0.015	0.012	0.290238	1	0	0
AC006449.6	0.036	0.089	0.071	0.00593306	1	0	0
AC006450.1	0	0	0	1	1	0	0
AC006450.2	0	0	0	1	1	0	0
AC006450.3	0	0	0	1	1	0	0
AC006452.1	0	0	0	1	1	0	0
AC006455.1	0	0	0	1	1	0	0
AC006455.4	0	0	0	1	1	0	0
AC006455.5	0	0	0	1	1	0	0
AC006458.1	0	0	0	1	1	0	0
AC006459.1	0	0	0	1	1	0	0
AC006460.1	-0.001	0.002	0.004	0.270945	1	0	0
AC006460.2	-0.026	0.046	0.069	0.00016176	1	0	0
AC006478.1	0	0	0	1	1	0	0
AC006478.2	0	0	0	0.48806	1	0	0
AC006480.2	0.013	0.015	0.01	0.0353701	1	0	0
AC006482.1	0	0	0	1	1	0	0
AC006483.2	0.003	0.002	0.001	0.495352	1	0	0
AC006487.1	0	0	0	1	1	0	0
AC006487.2	0	0	0	1	1	0	0
AC006504.1	0.003	0.011	0.011	0.881332	1	0	0
AC006504.2	0	0	0	1	1	0	0
AC006504.5	-0.029	0.115	0.139	0.00389565	1	0	0
AC006504.7	-0.001	0.008	0.007	0.821085	1	0	0
AC006511.4	0	0	0	0.48806	1	0	0
AC006511.6	0	0	0	1	1	0	0
AC006517.2	0.001	0	0	0.149504	1	0	0
AC006525.1	0.071	0.088	0.057	3.49333e-07	0.0127859	1.893	0.134
AC006538.1	-0.002	0.002	0.003	0.351052	1	0	0
AC006538.3	0	0	0	0.326651	1	0	0
AC006538.4	0	0	0	1	1	0	0
AC006547.1	0.002	0.001	0	0.0125231	1	0	0
AC006547.2	0	0.001	0.001	0.964782	1	0	0
AC006547.3	0.002	0.001	0.001	0.760886	1	0	0
AC006557.1	0	0	0	1	1	0	0
AC006557.3	-0.001	0.001	0.002	0.579656	1	0	0
AC006566.1	0	0	0.001	0.229559	1	0	0
AC006566.2	0	0	0	0.48806	1	0	0
AC006581.1	0	0	0	1	1	0	0
AC006581.2	0	0.001	0	0.454523	1	0	0
AC006942.1	-0.008	0.011	0.016	0.0701108	1	0	0
AC006946.2	0	0.001	0.001	0.82528	1	0	0
AC006946.3	-0.001	0	0	0.48806	1	0	0
AC006947.1	0.001	0.001	0	0.188636	1	0	0
AC006960.2	0	0	0	1	1	0	0
AC006960.3	0.001	0.001	0.002	0.712576	1	0	0
AC006967.2	0	0	0	1	1	0	0
AC006967.3	-0.001	0	0	0.48806	1	0	0
AC006970.3	0	0	0	1	1	0	0
AC006972.1	0	0	0	0.149504	1	0	0
AC006974.1	0	0	0	1	1	0	0
AC006974.2	-0.001	0	0	0.48806	1	0	0
AC006994.2	0.056	0.054	0.013	1.23948e-24	4.53662e-20	19.343	1.083
AC007001.1	0	0	0	0.48806	1	0	0
AC007003.1	0	0	0	1	1	0	0
AC007009.1	-0.226	0.286	0.346	4.25314e-08	0.00155669	2.808	-0.635
AC007014.1	-0.001	0.001	0.002	0.301825	1	0	0
AC007014.2	0	0.001	0.002	0.711798	1	0	0
AC007029.1	0.005	0.006	0.004	0.340026	1	0	0
AC007032.1	0.024	0.053	0.033	3.46007e-05	1	0	0
AC007036.1	0.002	0.002	0	0.00126325	1	0	0
AC007036.2	0.001	0.004	0.003	0.613652	1	0	0
AC007036.3	0.001	0.001	0.001	0.359395	1	0	0
AC007036.5	0	0.001	0.001	0.511031	1	0	0
AC007038.1	0.009	0.014	0.008	0.0195947	1	0	0
AC007038.2	0.016	0.032	0.021	0.00209758	1	0	0
AC007040.1	0	0.001	0	0.206317	1	0	0
AC007064.2	-0.001	0.003	0.003	0.929406	1	0	0
AC007066.2	0.017	0.019	0.013	0.0276691	1	0	0
AC007066.3	0.006	0.008	0.007	0.52709	1	0	0
AC007091.1	0	0	0	1	1	0	0
AC007098.1	-0.003	0.024	0.028	0.389862	1	0	0
AC007099.1	-0.034	0.012	0.027	1.84951e-05	0.676941	0.169	-0.006
AC007099.2	0	0	0	1	1	0	0
AC007100.1	0	0	0	1	1	0	0
AC007100.2	0	0	0	1	1	0	0
AC007106.1	-0.001	0	0	0.48806	1	0	0
AC007106.2	0	0.001	0.001	0.82511	1	0	0
AC007114.1	0.079	0.125	0.085	2.11406e-08	0.000773768	3.111	0.246
AC007114.2	0.008	0.007	0.003	0.0192316	1	0	0
AC007126.1	-0.001	0	0.001	0.749115	1	0	0
AC007128.2	0.021	0.044	0.029	0.00150988	1	0	0
AC007130.1	-0.002	0.013	0.017	0.287771	1	0	0
AC007132.1	0	0	0	1	1	0	0
AC007159.1	-0.001	0	0	0.326651	1	0	0
AC007163.1	0.001	0.002	0.001	0.783739	1	0	0
AC007179.1	0	0	0	1	1	0	0
AC007179.2	0	0	0	0.149504	1	0	0
AC007182.1	0.022	0.018	0.002	3.08737e-14	1.13001e-09	8.947	0.197
AC007192.2	0	0	0	0.596893	1	0	0
AC007193.1	-0.001	0	0.001	0.229559	1	0	0
AC007193.2	0	0	0	1	1	0	0
AC007193.3	0	0.002	0.001	0.612057	1	0	0
AC007216.1	0	0	0	1	1	0	0
AC007216.2	0.002	0.002	0	0.0277864	1	0	0
AC007216.3	-0.005	0.007	0.011	0.123023	1	0	0
AC007216.4	0.013	0.041	0.038	0.517945	1	0	0
AC007218.1	0	0.001	0.001	0.719646	1	0	0
AC007218.2	0	0	0	1	1	0	0
AC007218.3	-0.002	0	0.002	0.170823	1	0	0
AC007220.1	-0.001	0.001	0.001	0.762752	1	0	0
AC007220.2	0	0	0	1	1	0	0
AC007221.1	-0.001	0	0	0.326651	1	0	0
AC007222.2	0	0	0	1	1	0	0
AC007223.1	0	0	0	1	1	0	0
AC007240.3	-0.047	0.015	0.04	9.78322e-09	0.000358076	3.446	-0.162
AC007244.1	0	0	0	0.149504	1	0	0
AC007250.1	-0.001	0.003	0.004	0.632203	1	0	0
AC007255.1	0.087	0.161	0.119	1.1773e-07	0.00430904	2.366	0.206
AC007262.2	0.009	0.017	0.007	0.00017003	1	0	0
AC007269.1	0	0	0	1	1	0	0
AC007271.1	0	0	0	0.48806	1	0	0
AC007272.1	0	0	0	1	1	0	0
AC007277.1	-0.006	0.002	0.007	0.00477949	1	0	0
AC007278.1	0	0	0	1	1	0	0
AC007278.2	0	0	0	1	1	0	0
AC007279.2	0	0.002	0.002	0.646143	1	0	0
AC007283.1	0	0	0	1	1	0	0
AC007285.1	-0.012	0.005	0.014	0.000418776	1	0	0
AC007285.2	0	0	0	1	1	0	0
AC007292.1	-0.003	0.004	0.005	0.543313	1	0	0
AC007292.2	0	0.003	0.002	0.685408	1	0	0
AC007292.3	0.001	0	0	0.149504	1	0	0
AC007298.1	-0.002	0.004	0.004	0.927942	1	0	0
AC007298.2	-0.004	0.002	0.003	0.286058	1	0	0
AC007308.1	0	0	0	1	1	0	0
AC007314.1	0.001	0.002	0.002	0.644765	1	0	0
AC007317.1	-0.001	0	0	0.597176	1	0	0
AC007317.2	0	0	0	1	1	0	0
AC007319.1	0.012	0.017	0.009	0.00288097	1	0	0
AC007325.1	0	0	0	1	1	0	0
AC007325.2	0.06	0.09	0.095	0.666033	1	0	0
AC007325.4	0.001	0.007	0.007	0.667489	1	0	0
AC007326.2	0	0	0	1	1	0	0
AC007326.5	0.014	0.013	0.007	0.00834306	1	0	0
AC007327.2	0	0	0	1	1	0	0
AC007333.1	0	0	0	1	1	0	0
AC007333.2	0	0	0	1	1	0	0
AC007336.1	-0.003	0.002	0.003	0.327767	1	0	0
AC007336.2	0	0	0	1	1	0	0
AC007342.1	0.002	0.004	0.004	0.920136	1	0	0
AC007342.4	0.02	0.053	0.047	0.269352	1	0	0
AC007342.5	0.002	0.032	0.027	0.271001	1	0	0
AC007343.1	0	0	0	1	1	0	0
AC007344.1	-0.001	0	0.001	0.120801	1	0	0
AC007347.1	0	0	0	1	1	0	0
AC007349.1	0	0	0	1	1	0	0
AC007349.2	0	0	0	1	1	0	0
AC007349.3	0	0	0	1	1	0	0
AC007349.4	0	0	0	1	1	0	0
AC007350.1	0	0	0	1	1	0	0
AC007359.1	0	0	0	1	1	0	0
AC007362.1	-0.001	0.001	0.001	0.650323	1	0	0
AC007364.1	0.045	0.049	0.028	3.66843e-06	0.134268	0.872	0.039
AC007365.1	0.004	0.006	0.004	0.237053	1	0	0
AC007368.1	-0.019	0.006	0.018	2.39237e-05	0.875631	0.058	-0.001
AC007370.1	0	0	0	1	1	0	0
AC007370.2	-0.001	0	0.001	0.165287	1	0	0
AC007375.3	0	0	0	1	1	0	0
AC007376.2	0	0	0	1	1	0	0
AC007378.1	0.001	0.001	0.001	0.557898	1	0	0
AC007381.1	0.001	0	0	0.149504	1	0	0
AC007381.2	0	0	0	1	1	0	0
AC007383.2	0.167	0.233	0.163	5.82304e-15	2.13129e-10	9.671	1.615
AC007383.3	-0.001	0.002	0.003	0.429869	1	0	0
AC007384.1	0.01	0.006	0.002	0.00589933	1	0	0
AC007387.2	0.001	0.002	0.001	0.290208	1	0	0
AC007387.3	0	0	0	1	1	0	0
AC007389.1	0	0.002	0.003	0.565363	1	0	0
AC007389.3	0	0.001	0.001	0.719646	1	0	0
AC007389.5	0	0	0.001	0.229559	1	0	0
AC007390.2	0.004	0.007	0.011	0.0925145	1	0	0
AC007391.1	0	0	0	0.597176	1	0	0
AC007391.2	0	0	0	0.596893	1	0	0
AC007391.3	0	0	0	0.48806	1	0	0
AC007402.1	0	0	0	0.149504	1	0	0
AC007402.2	0	0	0	0.149504	1	0	0
AC007403.1	0	0	0	1	1	0	0
AC007405.1	0.002	0.022	0.019	0.41669	1	0	0
AC007405.2	0.005	0.007	0.004	0.105843	1	0	0
AC007405.3	-0.022	0.142	0.162	0.0280051	1	0	0
AC007405.4	0	0	0	1	1	0	0
AC007406.1	0	0	0	1	1	0	0
AC007406.2	0	0	0	1	1	0	0
AC007406.3	0	0.001	0	0.206317	1	0	0
AC007406.4	0	0	0	1	1	0	0
AC007406.5	0.06	0.074	0.048	3.60834e-06	0.132069	0.879	0.053
AC007422.1	-0.001	0	0.001	0.229559	1	0	0
AC007423.1	0	0	0	1	1	0	0
AC007431.1	0	0	0	0.48806	1	0	0
AC007431.2	0	0	0	1	1	0	0
AC007432.1	0	0	0	1	1	0	0
AC007448.3	0	0	0	1	1	0	0
AC007448.4	0.02	0.018	0.015	0.333464	1	0	0
AC007448.5	-0.002	0.003	0.004	0.542763	1	0	0
AC007450.1	0	0	0	1	1	0	0
AC007463.1	0	0	0	1	1	0	0
AC007463.2	0	0	0	1	1	0	0
AC007483.1	0	0	0	0.48806	1	0	0
AC007485.1	0.001	0	0.001	0.749553	1	0	0
AC007491.1	0	0	0	1	1	0	0
AC007493.1	-0.005	0.002	0.004	0.15113	1	0	0
AC007493.2	0	0	0	1	1	0	0
AC007494.2	0	0	0	0.97543	1	0	0
AC007495.1	0	0	0	1	1	0	0
AC007496.1	0	0.001	0	0.206317	1	0	0
AC007496.2	0	0	0	1	1	0	0
AC007497.1	0	0.001	0.001	0.65091	1	0	0
AC007497.2	0	0	0	1	1	0	0
AC007513.1	0	0	0	0.149504	1	0	0
AC007527.1	0	0	0	1	1	0	0
AC007527.2	0	0	0	1	1	0	0
AC007528.1	0.004	0.004	0.001	0.00466233	1	0	0
AC007529.1	0.004	0.004	0.002	0.11175	1	0	0
AC007529.2	0.007	0.009	0.004	0.0128498	1	0	0
AC007533.1	0	0.001	0.001	0.720225	1	0	0
AC007535.1	0	0	0	0.48806	1	0	0
AC007540.1	-0.001	0	0	0.48806	1	0	0
AC007541.1	0.013	0.015	0.009	0.0136178	1	0	0
AC007546.1	0	0	0	0.326651	1	0	0
AC007552.2	0	0.001	0.001	0.557898	1	0	0
AC007556.1	-0.002	0	0.002	0.0737068	1	0	0
AC007557.1	0	0	0	1	1	0	0
AC007557.2	0	0	0	1	1	0	0
AC007557.3	-0.001	0	0.001	0.229559	1	0	0
AC007557.4	0	0	0	1	1	0	0
AC007563.1	-0.001	0	0	0.48806	1	0	0
AC007563.2	-0.01	0	0.003	0.00419436	1	0	0
AC007563.4	0	0	0	1	1	0	0
AC007566.1	0.046	0.057	0.032	2.95137e-07	0.0108023	1.966	0.09
AC007569.1	0.001	0.002	0	0.0232825	1	0	0
AC007570.1	0.001	0	0	0.596893	1	0	0
AC007595.1	0	0	0	0.149504	1	0	0
AC007598.1	0	0	0	1	1	0	0
AC007598.2	0	0	0	1	1	0	0
AC007599.2	0	0	0	0.597176	1	0	0
AC007601.1	0	0	0	0.48806	1	0	0
AC007601.2	0	0	0	1	1	0	0
AC007603.1	-0.001	0	0.001	0.229559	1	0	0
AC007608.1	-0.001	0	0	0.326651	1	0	0
AC007608.2	0	0	0	0.326651	1	0	0
AC007608.3	0.003	0.006	0.002	0.0119263	1	0	0
AC007610.1	0.009	0.006	0.001	0.000812012	1	0	0
AC007610.2	0	0	0	1	1	0	0
AC007610.5	0	0	0	0.597176	1	0	0
AC007611.1	0.004	0.026	0.02	0.0897703	1	0	0
AC007613.1	-0.003	0.006	0.004	0.297661	1	0	0
AC007614.1	-0.009	0.01	0.012	0.314056	1	0	0
AC007619.1	0.001	0	0	0.974899	1	0	0
AC007620.2	0.001	0.003	0.003	0.814404	1	0	0
AC007620.3	0.003	0.002	0	0.0737477	1	0	0
AC007622.2	0.003	0.003	0.002	0.134185	1	0	0
AC007631.1	0	0	0	1	1	0	0
AC007637.1	0.026	0.032	0.013	6.54862e-08	0.00239686	2.62	0.068
AC007638.1	0.001	0.001	0.001	0.719839	1	0	0
AC007638.2	0	0	0	1	1	0	0
AC007639.1	0	0.002	0.001	0.358258	1	0	0
AC007649.1	0	0	0	1	1	0	0
AC007652.1	0	0	0	1	1	0	0
AC007652.2	0	0	0	1	1	0	0
AC007652.3	0	0	0	1	1	0	0
AC007655.1	0	0	0	0.149504	1	0	0
AC007655.2	0.003	0.004	0.001	0.0228282	1	0	0
AC007656.1	0	0	0.001	0.551185	1	0	0
AC007656.2	0.003	0.001	0	0.0125231	1	0	0
AC007656.4	0	0	0	1	1	0	0
AC007663.2	0.002	0.004	0.003	0.398705	1	0	0
AC007663.3	-0.001	0.002	0.001	0.784006	1	0	0
AC007663.4	0.003	0.001	0	0.206078	1	0	0
AC007666.1	0	0.001	0	0.0694762	1	0	0
AC007666.2	0.001	0.001	0	0.0694319	1	0	0
AC007671.1	0	0	0	1	1	0	0
AC007673.1	-0.001	0.001	0.001	0.557898	1	0	0
AC007679.1	0	0	0	0.149504	1	0	0
AC007681.1	-0.002	0.001	0.002	0.376538	1	0	0
AC007682.1	-0.001	0	0.001	0.229559	1	0	0
AC007684.2	-0.004	0.009	0.01	0.543733	1	0	0
AC007686.2	0	0	0	0.48806	1	0	0
AC007686.3	0.003	0.013	0.01	0.230123	1	0	0
AC007686.4	0	0	0	0.48806	1	0	0
AC007686.5	0	0	0	1	1	0	0
AC007687.1	0	0	0	0.975164	1	0	0
AC007688.3	0	0	0	1	1	0	0
AC007695.1	0.006	0.007	0.004	0.0245782	1	0	0
AC007728.1	0	0.002	0.001	0.290487	1	0	0
AC007728.2	0.026	0.018	0.001	4.58733e-18	1.67901e-13	12.775	0.332
AC007728.3	-0.001	0	0.001	0.229559	1	0	0
AC007731.2	0.003	0.001	0	0.188636	1	0	0
AC007731.3	0	0	0	0.596893	1	0	0
AC007731.5	0.006	0.005	0.001	0.000106268	1	0	0
AC007736.1	0	0	0	1	1	0	0
AC007743.1	0	0	0.002	0.170944	1	0	0
AC007749.1	0	0	0	1	1	0	0
AC007749.2	0	0	0	1	1	0	0
AC007750.1	0	0	0	1	1	0	0
AC007773.1	0.001	0.016	0.019	0.40061	1	0	0
AC007780.1	0.001	0.004	0.003	0.815488	1	0	0
AC007785.1	0	0	0	0.326651	1	0	0
AC007785.3	-0.005	0.005	0.007	0.182326	1	0	0
AC007786.1	0	0.003	0.004	0.57354	1	0	0
AC007786.2	-0.001	0	0	0.48806	1	0	0
AC007786.3	0	0	0	1	1	0	0
AC007786.4	0	0	0	1	1	0	0
AC007787.1	-0.001	0	0	0.48806	1	0	0
AC007795.1	0	0	0	1	1	0	0
AC007823.1	0.001	0.001	0.001	0.761819	1	0	0
AC007834.1	0	0	0	0.48806	1	0	0
AC007846.1	0	0	0	0.48806	1	0	0
AC007848.1	-0.003	0	0.003	0.0426834	1	0	0
AC007848.2	0	0	0	0.48806	1	0	0
AC007849.1	0.007	0.006	0.004	0.339878	1	0	0
AC007861.1	0	0	0	1	1	0	0
AC007861.2	0	0	0	1	1	0	0
AC007876.1	0.002	0.002	0.002	0.937475	1	0	0
AC007877.1	0	0	0	0.48806	1	0	0
AC007878.1	0.023	0.018	0.012	0.029859	1	0	0
AC007879.1	0	0	0	1	1	0	0
AC007879.2	0	0	0	0.597176	1	0	0
AC007879.3	0.003	0.003	0	0.00132875	1	0	0
AC007879.4	0	0	0	0.48806	1	0	0
AC007879.5	0	0	0	1	1	0	0
AC007880.1	0	0.001	0.001	0.720032	1	0	0
AC007881.2	0	0	0	1	1	0	0
AC007881.3	-0.003	0.002	0.002	0.945999	1	0	0
AC007881.4	-0.001	0.001	0.002	0.399	1	0	0
AC007906.1	0	0	0.001	0.551185	1	0	0
AC007906.2	0.008	0.174	0.117	5.51953e-12	2.0202e-07	6.695	0.054
AC007907.1	0	0	0	1	1	0	0
AC007920.1	-0.001	0	0	0.326651	1	0	0
AC007920.2	0	0	0	1	1	0	0
AC007922.1	0	0	0	1	1	0	0
AC007922.2	0	0	0	1	1	0	0
AC007922.3	0	0	0	1	1	0	0
AC007922.4	-0.001	0.001	0.001	0.510166	1	0	0
AC007923.1	0	0	0	1	1	0	0
AC007923.4	0	0	0	1	1	0	0
AC007938.1	0.002	0.001	0.001	0.557752	1	0	0
AC007938.2	-0.002	0.001	0.003	0.190781	1	0	0
AC007938.3	-0.003	0.006	0.007	0.556111	1	0	0
AC007948.1	0	0	0	1	1	0	0
AC007950.1	0	0	0	0.48806	1	0	0
AC007950.2	-0.005	0.002	0.004	0.0970276	1	0	0
AC007952.1	0	0	0	1	1	0	0
AC007952.2	0	0.004	0.005	0.790142	1	0	0
AC007952.3	-0.001	0	0	0.48806	1	0	0
AC007952.4	-0.079	0.071	0.096	0.000308866	1	0	0
AC007952.5	-0.002	0	0.001	0.22717	1	0	0
AC007952.6	0	0.005	0.004	0.725659	1	0	0
AC007952.7	-0.001	0	0.001	0.551185	1	0	0
AC007952.8	0	0	0	1	1	0	0
AC007952.9	0	0	0	0.48806	1	0	0
AC007953.1	0	0	0	1	1	0	0
AC007953.2	0	0	0	1	1	0	0
AC007991.2	0.008	0.005	0	5.81116e-07	0.0212694	1.672	0.013
AC007991.3	0.001	0	0	0.596893	1	0	0
AC007991.4	0.005	0.003	0	0.000135916	1	0	0
AC007993.2	0.002	0.002	0	0.0232511	1	0	0
AC007993.3	-0.001	0	0.001	0.749334	1	0	0
AC007996.1	0.005	0.028	0.024	0.344712	1	0	0
AC007998.3	-0.004	0.001	0.003	0.0525944	1	0	0
AC007998.4	0.001	0	0	0.974899	1	0	0
AC008011.2	-0.003	0	0.002	0.0161857	1	0	0
AC008014.1	0.027	0.161	0.142	0.0276739	1	0	0
AC008026.3	0	0.003	0.004	0.753273	1	0	0
AC008033.3	0	0	0	0.326651	1	0	0
AC008035.1	0.002	0.013	0.012	0.58734	1	0	0
AC008040.1	0.001	0.001	0.001	0.359148	1	0	0
AC008050.1	0	0	0	1	1	0	0
AC008055.2	0	0	0	1	1	0	0
AC008056.1	0	0	0	1	1	0	0
AC008056.2	0	0	0	1	1	0	0
AC008056.3	-0.001	0	0	0.48806	1	0	0
AC008060.1	0	0	0	1	1	0	0
AC008060.2	0	0	0	1	1	0	0
AC008060.3	0	0	0	1	1	0	0
AC008060.4	0	0	0	1	1	0	0
AC008060.5	0	0	0	1	1	0	0
AC008063.1	0.013	0.008	0.003	0.00486371	1	0	0
AC008063.2	-0.001	0	0.001	0.550841	1	0	0
AC008067.1	0	0	0	1	1	0	0
AC008073.1	0	0	0	0.48806	1	0	0
AC008073.2	0	0	0	0.48806	1	0	0
AC008074.2	0	0.005	0.005	0.641037	1	0	0
AC008079.1	0	0.009	0.008	0.612526	1	0	0
AC008080.1	-0.001	0	0.001	0.303987	1	0	0
AC008080.2	0	0	0	1	1	0	0
AC008080.3	0	0	0	1	1	0	0
AC008080.4	0	0	0	0.326651	1	0	0
AC008083.2	-0.005	0.002	0.006	0.0278115	1	0	0
AC008083.3	-0.003	0.007	0.008	0.878711	1	0	0
AC008083.4	0.001	0	0	0.149504	1	0	0
AC008088.1	0	0	0	1	1	0	0
AC008103.1	0	0	0	1	1	0	0
AC008105.1	-0.007	0.011	0.014	0.202897	1	0	0
AC008105.3	0.01	0.012	0.009	0.204601	1	0	0
AC008114.1	0.004	0.004	0.002	0.192672	1	0	0
AC008115.1	0.002	0.001	0.001	0.557898	1	0	0
AC008115.2	0	0	0	1	1	0	0
AC008115.3	0.001	0.006	0.004	0.173263	1	0	0
AC008115.4	-0.001	0	0.001	0.229559	1	0	0
AC008119.1	0	0.001	0.002	0.712317	1	0	0
AC008121.2	0	0	0	0.597176	1	0	0
AC008121.3	-0.001	0	0	0.326651	1	0	0
AC008124.1	0.137	0.251	0.176	2.05734e-15	7.53005e-11	10.123	1.387
AC008125.1	0	0	0	1	1	0	0
AC008127.1	0	0	0	1	1	0	0
AC008133.1	0	0	0	1	1	0	0
AC008147.1	0	0	0	0.149504	1	0	0
AC008147.2	0.011	0.034	0.026	0.0629048	1	0	0
AC008149.1	0.001	0.001	0.001	0.761042	1	0	0
AC008149.2	0	0.001	0.001	0.956367	1	0	0
AC008154.1	-0.003	0	0.001	0.227091	1	0	0
AC008154.2	0	0	0	1	1	0	0
AC008162.2	0	0	0	1	1	0	0
AC008164.1	0	0	0	1	1	0	0
AC008170.1	0	0	0	1	1	0	0
AC008175.1	0	0	0	1	1	0	0
AC008180.2	0	0	0	1	1	0	0
AC008243.1	0.001	0.001	0	0.18881	1	0	0
AC008250.1	0	0	0	1	1	0	0
AC008250.2	0	0	0	1	1	0	0
AC008264.2	0	0.008	0.007	0.605483	1	0	0
AC008267.5	-0.053	0.097	0.126	0.000171323	1	0	0
AC008268.1	-0.001	0.001	0.001	0.964594	1	0	0
AC008269.1	-0.003	0.004	0.006	0.228721	1	0	0
AC008269.2	0	0	0	0.48806	1	0	0
AC008273.1	0	0.001	0.001	0.964782	1	0	0
AC008277.1	0.001	0.004	0.003	0.496098	1	0	0
AC008278.1	0	0	0	0.48806	1	0	0
AC008278.2	0	0	0	1	1	0	0
AC008280.3	0.005	0.005	0.003	0.217387	1	0	0
AC008281.1	0	0	0	1	1	0	0
AC008378.1	0.001	0.002	0.001	0.163647	1	0	0
AC008391.1	0	0	0	0.48806	1	0	0
AC008393.1	0.003	0.035	0.038	0.534484	1	0	0
AC008395.1	0.002	0	0	0.974899	1	0	0
AC008397.1	-0.075	0.36	0.334	0.184552	1	0	0
AC008403.2	0	0.001	0.001	0.762285	1	0	0
AC008403.3	0	0.005	0.004	0.262271	1	0	0
AC008406.1	0	0	0	0.48806	1	0	0
AC008406.2	0	0	0	0.48806	1	0	0
AC008406.3	0.002	0.002	0.001	0.357803	1	0	0
AC008413.2	0	0	0	1	1	0	0
AC008415.1	0	0	0	1	1	0	0
AC008429.1	-0.003	0.004	0.006	0.229066	1	0	0
AC008429.3	0	0	0.001	0.408219	1	0	0
AC008434.1	0.001	0.001	0.001	0.964031	1	0	0
AC008438.1	0.005	0.052	0.045	0.185917	1	0	0
AC008438.2	0	0	0	1	1	0	0
AC008440.1	-0.003	0.002	0.005	0.097143	1	0	0
AC008440.2	-0.001	0	0	0.97543	1	0	0
AC008443.1	-0.072	0.172	0.216	1.15343e-05	0.422168	0.375	-0.027
AC008443.2	0.001	0.001	0.001	0.82511	1	0	0
AC008443.3	-0.002	0.001	0.003	0.119501	1	0	0
AC008443.4	-0.001	0.001	0.001	0.824092	1	0	0
AC008443.5	-0.009	0.066	0.075	0.142779	1	0	0
AC008443.6	-0.002	0.005	0.005	0.983315	1	0	0
AC008443.8	-0.001	0	0.001	0.120801	1	0	0
AC008443.9	0	0	0.001	0.229559	1	0	0
AC008453.1	0	0	0	1	1	0	0
AC008453.2	-0.002	0	0.001	0.550668	1	0	0
AC008456.1	0	0	0	0.48806	1	0	0
AC008459.1	0	0	0	0.48806	1	0	0
AC008462.1	0.001	0.001	0	0.454523	1	0	0
AC008464.1	0	0	0	1	1	0	0
AC008467.1	0.003	0.002	0.001	0.292294	1	0	0
AC008474.1	0	0	0	1	1	0	0
AC008494.2	0	0	0	1	1	0	0
AC008494.3	0.007	0.007	0.005	0.27641	1	0	0
AC008496.2	0.001	0.002	0.001	0.194943	1	0	0
AC008496.3	0	0	0	1	1	0	0
AC008505.1	0	0.001	0	0.0414871	1	0	0
AC008507.2	0	0	0	1	1	0	0
AC008507.4	0	0.001	0.001	0.651645	1	0	0
AC008507.5	0	0	0	1	1	0	0
AC008514.1	0.021	0.032	0.016	2.56086e-05	0.937301	0.028	0.001
AC008517.1	-0.008	0.006	0.013	0.00718844	1	0	0
AC008522.1	0.01	0.01	0.007	0.210131	1	0	0
AC008525.1	0	0	0	1	1	0	0
AC008525.2	0	0	0	1	1	0	0
AC008532.1	-0.003	0.003	0.005	0.165423	1	0	0
AC008534.1	0	0	0	1	1	0	0
AC008537.2	0	0	0	1	1	0	0
AC008537.4	0.017	0.02	0.015	0.111017	1	0	0
AC008539.1	0	0	0	1	1	0	0
AC008543.1	-0.007	0.009	0.014	0.0398987	1	0	0
AC008543.3	-0.003	0.002	0.004	0.43262	1	0	0
AC008543.4	0	0	0	1	1	0	0
AC008543.5	0	0	0	1	1	0	0
AC008549.1	-0.001	0	0	0.48806	1	0	0
AC008549.2	0.002	0.002	0.002	0.407194	1	0	0
AC008551.1	0.007	0.014	0.01	0.0789466	1	0	0
AC008554.1	0	0	0	0.48806	1	0	0
AC008555.1	0.005	0.007	0.004	0.024474	1	0	0
AC008555.2	-0.002	0	0.001	0.120801	1	0	0
AC008555.4	0.072	0.093	0.059	3.35428e-08	0.0012277	2.911	0.21
AC008555.5	0	0	0	0.149504	1	0	0
AC008556.1	-0.005	0.002	0.006	0.00768542	1	0	0
AC008558.1	0	0	0	1	1	0	0
AC008567.2	0	0	0	1	1	0	0
AC008567.3	0.002	0.001	0.001	0.719839	1	0	0
AC008568.1	0.001	0.001	0.001	0.557898	1	0	0
AC008569.1	0	0	0	0.48806	1	0	0
AC008569.2	-0.012	0.002	0.007	0.00426341	1	0	0
AC008571.2	0	0	0	1	1	0	0
AC008572.1	0.001	0.001	0.001	0.719646	1	0	0
AC008574.1	0	0	0	1	1	0	0
AC008581.1	0.001	0.001	0	0.454349	1	0	0
AC008588.1	0	0	0	1	1	0	0
AC008591.1	0	0	0	1	1	0	0
AC008592.1	0.001	0.001	0	0.0414871	1	0	0
AC008592.2	0	0	0	1	1	0	0
AC008592.4	0	0	0	0.48806	1	0	0
AC008592.5	-0.002	0.001	0.001	0.650763	1	0	0
AC008601.1	0	0	0	1	1	0	0
AC008608.2	0.071	0.09	0.048	1.57558e-12	5.76679e-08	7.239	0.514
AC008609.1	-0.003	0.001	0.003	0.0945957	1	0	0
AC008610.1	-0.023	0.024	0.032	0.0388082	1	0	0
AC008619.1	-0.001	0	0	0.48806	1	0	0
AC008622.2	0.005	0.014	0.012	0.579515	1	0	0
AC008625.1	0	0.001	0.001	0.762441	1	0	0
AC008627.1	0.001	0	0	0.149504	1	0	0
AC008629.1	0.002	0.002	0.001	0.289929	1	0	0
AC008632.1	0	0	0	1	1	0	0
AC008635.1	0	0	0	1	1	0	0
AC008641.1	0	0	0	1	1	0	0
AC008649.1	-0.001	0	0	0.326651	1	0	0
AC008649.2	-0.003	0.005	0.01	0.0624417	1	0	0
AC008652.1	0	0	0	1	1	0	0
AC008655.1	0.004	0.004	0.002	0.193051	1	0	0
AC008655.2	0.008	0.005	0.003	0.0815384	1	0	0
AC008659.1	0	0	0	1	1	0	0
AC008662.1	0	0	0	1	1	0	0
AC008662.2	0	0	0	1	1	0	0
AC008663.1	0	0	0	1	1	0	0
AC008663.2	0	0	0	1	1	0	0
AC008663.3	0	0	0	1	1	0	0
AC008667.1	0.005	0.002	0	0.0277864	1	0	0
AC008667.2	0	0	0	1	1	0	0
AC008667.3	0	0	0	1	1	0	0
AC008667.4	0.003	0.001	0	0.0414871	1	0	0
AC008669.1	0	0	0	1	1	0	0
AC008674.1	0.001	0	0	0.149504	1	0	0
AC008676.1	-0.006	0.001	0.004	0.024373	1	0	0
AC008679.1	0.004	0.003	0	0.00370656	1	0	0
AC008680.1	0	0	0	1	1	0	0
AC008686.1	-0.002	0	0.001	0.0663643	1	0	0
AC008687.2	0	0	0	0.149504	1	0	0
AC008687.3	0	0	0	0.48806	1	0	0
AC008687.4	-0.005	0.002	0.005	0.11817	1	0	0
AC008691.1	-0.001	0.003	0.005	0.138335	1	0	0
AC008696.2	0	0	0	1	1	0	0
AC008700.1	0	0.002	0.003	0.513402	1	0	0
AC008703.1	0	0.001	0.001	0.360136	1	0	0
AC008705.2	0	0	0	1	1	0	0
AC008708.1	0	0	0	0.326651	1	0	0
AC008708.2	0	0	0	0.48806	1	0	0
AC008728.1	0	0	0	1	1	0	0
AC008731.1	0	0	0	1	1	0	0
AC008734.1	0.001	0.001	0.001	0.359395	1	0	0
AC008734.2	-0.002	0	0	0.97543	1	0	0
AC008735.1	0.002	0.004	0.005	0.478527	1	0	0
AC008735.2	0.006	0.01	0.007	0.167652	1	0	0
AC008735.3	0.002	0.002	0.001	0.139246	1	0	0
AC008735.4	0	0	0.001	0.749334	1	0	0
AC008736.1	-0.001	0.006	0.007	0.690985	1	0	0
AC008736.2	0	0	0	1	1	0	0
AC008737.1	0	0	0	0.149504	1	0	0
AC008737.3	0	0	0	0.149504	1	0	0
AC008738.1	0	0	0	0.48806	1	0	0
AC008738.2	0.001	0.002	0.002	0.895136	1	0	0
AC008738.3	0.002	0	0	0.149504	1	0	0
AC008738.4	0	0	0.001	0.749334	1	0	0
AC008738.5	0	0	0	1	1	0	0
AC008738.6	0	0	0	1	1	0	0
AC008738.7	0	0	0	1	1	0	0
AC008739.1	0	0	0	1	1	0	0
AC008741.1	0	0	0	1	1	0	0
AC008742.1	0	0	0	1	1	0	0
AC008743.1	0	0	0	1	1	0	0
AC008747.1	0.002	0.003	0.004	0.546449	1	0	0
AC008750.1	0	0	0	1	1	0	0
AC008750.2	-0.002	0	0.001	0.227248	1	0	0
AC008750.3	-0.001	0	0.001	0.748897	1	0	0
AC008750.4	0.005	0.02	0.015	0.192362	1	0	0
AC008750.5	0	0	0	0.597176	1	0	0
AC008750.7	0.001	0.006	0.004	0.146615	1	0	0
AC008751.3	0	0	0	0.149504	1	0	0
AC008752.1	0	0	0	1	1	0	0
AC008752.2	0	0.003	0.003	0.810327	1	0	0
AC008753.2	0	0	0	1	1	0	0
AC008753.3	0	0	0	1	1	0	0
AC008758.2	-0.001	0.002	0.001	0.290487	1	0	0
AC008759.2	0	0	0	0.597176	1	0	0
AC008759.3	0	0	0	0.48806	1	0	0
AC008760.1	-0.002	0.005	0.006	0.520738	1	0	0
AC008760.2	0.012	0.005	0	2.08512e-05	0.763175	0.117	0.001
AC008761.1	-0.001	0	0	0.326651	1	0	0
AC008761.2	0	0	0	1	1	0	0
AC008763.1	0.001	0.008	0.009	0.694992	1	0	0
AC008764.2	0	0.001	0	0.454523	1	0	0
AC008764.3	0.001	0	0	0.974899	1	0	0
AC008764.5	0	0	0	1	1	0	0
AC008764.6	0.009	0.018	0.012	0.0520465	1	0	0
AC008764.7	-0.004	0.005	0.005	0.637749	1	0	0
AC008764.8	0.011	0.036	0.027	0.0471845	1	0	0
AC008766.1	0	0	0	1	1	0	0
AC008770.3	-0.001	0.003	0.002	0.562331	1	0	0
AC008771.1	0.08	0.293	0.262	0.00107227	1	0	0
AC008780.1	0	0	0	1	1	0	0
AC008780.2	0.012	0.01	0.003	0.00017209	1	0	0
AC008781.1	0.002	0.007	0.005	0.436056	1	0	0
AC008781.2	0	0	0	0.48806	1	0	0
AC008781.3	-0.002	0	0.001	0.303577	1	0	0
AC008786.1	0	0	0	1	1	0	0
AC008794.1	0	0	0	1	1	0	0
AC008798.2	0.001	0.001	0	0.188897	1	0	0
AC008798.3	0	0	0	0.149504	1	0	0
AC008799.2	0	0	0	1	1	0	0
AC008805.2	0	0	0	1	1	0	0
AC008808.1	0	0	0	1	1	0	0
AC008808.2	0	0.001	0.001	0.71926	1	0	0
AC008825.1	0	0	0	1	1	0	0
AC008840.1	-0.005	0.015	0.015	0.832634	1	0	0
AC008852.1	0	0	0	1	1	0	0
AC008869.1	0	0	0	1	1	0	0
AC008870.1	0	0	0	1	1	0	0
AC008870.2	0.005	0.013	0.008	0.0383065	1	0	0
AC008870.3	-0.009	0.01	0.015	0.0812252	1	0	0
AC008870.4	0.001	0.001	0	0.454523	1	0	0
AC008871.1	0	0	0	1	1	0	0
AC008875.1	0.007	0.012	0.006	0.00710211	1	0	0
AC008875.2	0.001	0.005	0.008	0.286904	1	0	0
AC008875.3	-0.043	0.288	0.319	0.00481659	1	0	0
AC008877.1	0	0	0	1	1	0	0
AC008878.4	0	0	0	1	1	0	0
AC008883.1	0	0	0	1	1	0	0
AC008883.2	0	0	0	1	1	0	0
AC008883.3	0.004	0.006	0.004	0.27712	1	0	0
AC008885.2	0	0	0	1	1	0	0
AC008892.1	0.002	0.002	0	0.0232354	1	0	0
AC008894.1	0	0	0	1	1	0	0
AC008894.2	0.001	0.003	0.003	0.836251	1	0	0
AC008897.2	0	0	0.001	0.748897	1	0	0
AC008897.3	-0.002	0.001	0.002	0.398898	1	0	0
AC008906.1	-0.001	0.005	0.006	0.913748	1	0	0
AC008906.2	-0.003	0.001	0.002	0.301267	1	0	0
AC008914.1	0	0.002	0.003	0.933236	1	0	0
AC008915.1	0	0.002	0.003	0.188888	1	0	0
AC008915.2	0.031	0.108	0.095	0.0533337	1	0	0
AC008937.1	0	0	0	1	1	0	0
AC008937.2	0.001	0.001	0.001	0.558045	1	0	0
AC008937.3	0.002	0.003	0.002	0.335289	1	0	0
AC008938.1	-0.001	0	0.001	0.550841	1	0	0
AC008940.1	0	0	0	1	1	0	0
AC008945.1	0.079	0.055	0.026	2.98448e-10	1.09235e-05	4.962	0.392
AC008945.2	0.001	0.002	0.001	0.0698237	1	0	0
AC008946.1	-0.002	0.001	0.002	0.376288	1	0	0
AC008948.1	0	0	0	1	1	0	0
AC008957.1	0.002	0.002	0.001	0.236644	1	0	0
AC008957.2	0	0	0	1	1	0	0
AC008964.1	0.001	0	0	0.149504	1	0	0
AC008966.1	0.019	0.044	0.036	0.0927997	1	0	0
AC008966.2	0	0.001	0.001	0.359395	1	0	0
AC008966.3	-0.001	0	0.001	0.407952	1	0	0
AC008969.1	0.002	0.003	0.002	0.369078	1	0	0
AC008969.2	0	0	0	0.48806	1	0	0
AC008972.1	0	0	0	0.97543	1	0	0
AC008972.2	-0.002	0.005	0.005	0.892487	1	0	0
AC008982.2	-0.003	0.005	0.01	0.0615967	1	0	0
AC008991.1	0	0	0	1	1	0	0
AC008992.1	0	0	0	1	1	0	0
AC008993.3	0	0	0	1	1	0	0
AC009005.1	-0.096	0.057	0.116	1.19715e-15	4.38169e-11	10.358	-0.994
AC009019.1	-0.001	0	0.001	0.229559	1	0	0
AC009019.2	0	0	0	1	1	0	0
AC009021.1	0.001	0.007	0.004	0.125208	1	0	0
AC009021.2	-0.001	0	0	0.48806	1	0	0
AC009032.1	0.009	0.015	0.01	0.0590248	1	0	0
AC009034.1	0	0	0	0.48806	1	0	0
AC009035.1	0	0	0	1	1	0	0
AC009039.1	0	0	0	1	1	0	0
AC009041.1	0	0.004	0.005	0.702074	1	0	0
AC009041.2	-0.114	0.023	0.073	8.66017e-19	3.16971e-14	13.499	-1.539
AC009041.3	0	0	0	0.48806	1	0	0
AC009041.4	0.003	0.002	0.002	0.896402	1	0	0
AC009053.2	0	0.006	0.005	0.577524	1	0	0
AC009053.3	0	0.001	0.001	0.82494	1	0	0
AC009054.1	0.002	0	0	0.596893	1	0	0
AC009054.2	-0.001	0.005	0.004	0.53249	1	0	0
AC009055.1	-0.001	0	0.001	0.165287	1	0	0
AC009055.2	-0.002	0.002	0.002	0.751906	1	0	0
AC009060.1	0.006	0.005	0.002	0.0511845	1	0	0
AC009061.1	0	0.005	0.005	0.893105	1	0	0
AC009061.2	0.031	0.072	0.059	0.03141	1	0	0
AC009063.1	0	0	0	0.48806	1	0	0
AC009063.2	0	0	0	0.48806	1	0	0
AC009063.3	0.001	0.001	0.001	0.719453	1	0	0
AC009065.1	0.002	0.005	0.004	0.529395	1	0	0
AC009065.2	-0.144	0.334	0.424	3.48191e-12	1.27441e-07	6.895	-0.993
AC009065.3	0	0	0	0.48806	1	0	0
AC009065.4	0.083	0.104	0.063	3.37604e-10	1.23567e-05	4.908	0.407
AC009065.5	0	0	0.001	0.227484	1	0	0
AC009065.6	-0.002	0.001	0.001	0.865688	1	0	0
AC009065.7	0	0	0	0.48806	1	0	0
AC009065.8	0.003	0.003	0.001	0.160748	1	0	0
AC009075.1	-0.001	0	0	0.326651	1	0	0
AC009081.1	-0.002	0	0.001	0.165287	1	0	0
AC009081.2	-0.002	0	0.001	0.165287	1	0	0
AC009087.1	0	0	0	1	1	0	0
AC009088.1	-0.003	0	0.003	0.0249585	1	0	0
AC009088.2	-0.002	0.003	0.005	0.365203	1	0	0
AC009088.3	0.001	0.001	0.001	0.359642	1	0	0
AC009090.1	-0.001	0.003	0.003	0.727573	1	0	0
AC009090.2	0	0	0.001	0.551357	1	0	0
AC009090.3	0	0.002	0.002	0.916334	1	0	0
AC009090.6	0.001	0.009	0.007	0.323361	1	0	0
AC009093.1	-0.018	0.002	0.01	0.000581227	1	0	0
AC009093.2	-0.001	0.002	0.002	0.407194	1	0	0
AC009093.4	0	0	0	0.48806	1	0	0
AC009093.5	0	0	0.001	0.303987	1	0	0
AC009093.6	0	0	0	0.48806	1	0	0
AC009095.1	0	0	0	1	1	0	0
AC009097.1	-0.001	0	0	0.326651	1	0	0
AC009097.2	0.029	0.034	0.01	1.02173e-13	3.73963e-09	8.427	0.244
AC009097.3	-0.001	0.001	0.001	0.510413	1	0	0
AC009097.4	0	0.001	0.002	0.146031	1	0	0
AC009102.1	0	0	0	1	1	0	0
AC009102.2	0	0	0	1	1	0	0
AC009102.4	0	0	0	1	1	0	0
AC009107.1	0	0	0	1	1	0	0
AC009107.2	-0.004	0.016	0.015	0.744232	1	0	0
AC009108.2	0	0	0	1	1	0	0
AC009108.3	0.001	0.001	0	0.454175	1	0	0
AC009110.1	0	0	0	1	1	0	0
AC009113.1	0.043	0.066	0.041	2.7937e-06	0.102252	0.99	0.043
AC009113.2	0	0	0	0.48806	1	0	0
AC009117.2	0	0	0	1	1	0	0
AC009118.1	0	0	0	1	1	0	0
AC009118.2	0	0.019	0.023	0.235152	1	0	0
AC009118.3	0.012	0.02	0.016	0.19598	1	0	0
AC009119.1	-0.003	0.001	0.002	0.398388	1	0	0
AC009119.2	0	0	0	1	1	0	0
AC009120.2	0.025	0.069	0.059	0.10282	1	0	0
AC009120.3	0.002	0.003	0.001	0.0487728	1	0	0
AC009120.4	0	0	0	1	1	0	0
AC009120.5	0.003	0.003	0.002	0.559581	1	0	0
AC009121.2	0.001	0	0	0.149504	1	0	0
AC009121.3	0.005	0.007	0.004	0.161143	1	0	0
AC009121.4	0	0	0	1	1	0	0
AC009123.1	0.004	0.002	0	0.000412122	1	0	0
AC009126.1	0.035	0.034	0.021	0.000389746	1	0	0
AC009127.1	0.001	0	0	0.149504	1	0	0
AC009133.1	0.112	0.251	0.228	0.00360922	1	0	0
AC009133.2	-0.001	0	0.001	0.165287	1	0	0
AC009133.3	-0.001	0.001	0.002	0.579201	1	0	0
AC009133.4	0	0.004	0.006	0.288932	1	0	0
AC009134.1	0	0	0	1	1	0	0
AC009135.1	0.001	0	0	0.596893	1	0	0
AC009137.1	0	0	0	0.48806	1	0	0
AC009137.2	-0.001	0	0.001	0.748897	1	0	0
AC009139.1	-0.002	0	0.002	0.0496618	1	0	0
AC009139.2	0	0	0	0.974899	1	0	0
AC009141.1	-0.001	0	0.001	0.551185	1	0	0
AC009142.1	0	0	0	0.48806	1	0	0
AC009145.1	0	0	0.001	0.551185	1	0	0
AC009145.2	0	0	0	0.149504	1	0	0
AC009145.3	0	0	0	1	1	0	0
AC009148.1	0.005	0.009	0.008	0.671375	1	0	0
AC009152.1	-0.002	0.002	0.002	0.753077	1	0	0
AC009152.3	-0.001	0.001	0.001	0.651204	1	0	0
AC009152.6	0	0	0	0.48806	1	0	0
AC009154.1	-0.002	0.006	0.006	0.84123	1	0	0
AC009154.2	0	0	0.001	0.229559	1	0	0
AC009158.1	0	0	0	1	1	0	0
AC009159.1	0	0	0	1	1	0	0
AC009159.2	-0.001	0	0	0.48806	1	0	0
AC009159.3	-0.002	0	0.002	0.128773	1	0	0
AC009163.1	-0.001	0	0	0.97543	1	0	0
AC009163.4	0.001	0.001	0.001	0.719839	1	0	0
AC009163.6	0.001	0.003	0.002	0.278186	1	0	0
AC009163.7	0.004	0.008	0.005	0.0999776	1	0	0
AC009166.1	0	0	0	1	1	0	0
AC009166.3	0	0	0	0.326651	1	0	0
AC009167.1	0	0	0	1	1	0	0
AC009171.2	0.002	0.003	0.002	0.44249	1	0	0
AC009185.1	-0.001	0	0	0.597176	1	0	0
AC009226.1	0.022	0.022	0.005	3.33532e-12	1.22076e-07	6.913	0.152
AC009227.1	0.001	0.001	0	0.206317	1	0	0
AC009227.2	0	0	0	1	1	0	0
AC009228.1	0.002	0.003	0.002	0.240713	1	0	0
AC009229.1	0	0	0	1	1	0	0
AC009229.2	0	0	0	0.597176	1	0	0
AC009229.3	0	0	0	1	1	0	0
AC009230.1	0	0	0	1	1	0	0
AC009234.1	0	0	0	1	1	0	0
AC009236.1	-0.026	0.009	0.022	3.23195e-05	1	0	0
AC009236.2	-0.002	0	0.001	0.229559	1	0	0
AC009237.14	0.002	0.023	0.026	0.403426	1	0	0
AC009237.15	-0.004	0	0.001	0.22717	1	0	0
AC009242.1	0.001	0	0.001	0.749553	1	0	0
AC009244.2	0	0	0	0.326651	1	0	0
AC009248.2	0.001	0.002	0.002	0.938666	1	0	0
AC009248.3	0	0	0	1	1	0	0
AC009262.1	-0.001	0.007	0.008	0.731588	1	0	0
AC009264.1	0	0.002	0.002	0.407281	1	0	0
AC009268.2	0.002	0.001	0.001	0.82511	1	0	0
AC009268.3	0	0	0	0.48806	1	0	0
AC009269.2	-0.001	0	0.001	0.407952	1	0	0
AC009269.3	0	0	0	1	1	0	0
AC009269.4	0.005	0.002	0.001	0.194656	1	0	0
AC009269.5	-0.006	0.005	0.008	0.283217	1	0	0
AC009271.1	0.013	0.021	0.013	0.00756044	1	0	0
AC009271.2	0	0	0	1	1	0	0
AC009275.1	-0.132	0.044	0.114	3.38387e-23	1.23853e-18	17.907	-2.364
AC009276.1	0	0	0	1	1	0	0
AC009283.1	0.011	0.022	0.016	0.100414	1	0	0
AC009292.1	0.002	0.002	0.001	0.0698867	1	0	0
AC009292.2	0.001	0	0	0.596893	1	0	0
AC009299.3	0.002	0.009	0.006	0.121415	1	0	0
AC009301.1	0	0	0	1	1	0	0
AC009303.2	-0.001	0	0.001	0.749115	1	0	0
AC009303.3	0	0	0	1	1	0	0
AC009305.1	0	0	0	1	1	0	0
AC009309.1	0.023	0.039	0.028	0.0171177	1	0	0
AC009312.1	0	0.001	0.001	0.720032	1	0	0
AC009313.1	-0.001	0	0	0.48806	1	0	0
AC009315.1	0.103	0.117	0.077	6.30637e-09	0.00023082	3.637	0.375
AC009318.1	0.017	0.034	0.016	8.01414e-07	0.0293325	1.533	0.026
AC009318.2	0.001	0.002	0.004	0.366268	1	0	0
AC009318.3	0.003	0.004	0.005	0.789135	1	0	0
AC009318.4	0.012	0.014	0.003	1.70456e-07	0.00623886	2.205	0.026
AC009320.1	0	0	0	1	1	0	0
AC009336.1	-0.002	0.001	0.001	0.865545	1	0	0
AC009365.1	0	0	0	1	1	0	0
AC009365.3	0	0	0	1	1	0	0
AC009365.4	0	0	0	1	1	0	0
AC009387.1	0	0	0	1	1	0	0
AC009396.1	0	0	0	1	1	0	0
AC009396.2	0	0	0	1	1	0	0
AC009396.3	0	0	0	1	1	0	0
AC009403.1	0.093	0.129	0.081	8.63432e-12	3.16025e-07	6.5	0.605
AC009403.2	0.024	0.074	0.067	0.199535	1	0	0
AC009403.3	0	0	0	1	1	0	0
AC009404.1	-0.023	0.04	0.06	0.00028264	1	0	0
AC009407.1	-0.004	0.004	0.008	0.0705374	1	0	0
AC009410.1	0	0	0	1	1	0	0
AC009411.1	0	0	0	1	1	0	0
AC009411.2	0	0	0	1	1	0	0
AC009412.1	0	0	0	1	1	0	0
AC009413.2	0	0	0	1	1	0	0
AC009432.1	0	0	0	1	1	0	0
AC009432.2	0.001	0.001	0	0.0694319	1	0	0
AC009434.1	0	0	0	0.48806	1	0	0
AC009435.1	0	0	0	0.326651	1	0	0
AC009446.1	-0.002	0	0.001	0.165287	1	0	0
AC009464.1	0.001	0.001	0	0.206197	1	0	0
AC009468.1	0	0	0	1	1	0	0
AC009468.2	0	0	0	1	1	0	0
AC009478.1	-0.001	0.001	0.001	0.965345	1	0	0
AC009480.1	0	0	0.001	0.749115	1	0	0
AC009486.1	0	0	0	0.48806	1	0	0
AC009486.2	0	0.003	0.004	0.544943	1	0	0
AC009487.1	0	0	0	1	1	0	0
AC009487.3	0	0	0	1	1	0	0
AC009494.2	0	0	0	0.149504	1	0	0
AC009495.1	0.007	0.007	0.005	0.278278	1	0	0
AC009495.2	0	0	0	1	1	0	0
AC009495.3	0.005	0.01	0.006	0.0593735	1	0	0
AC009498.1	0	0	0	1	1	0	0
AC009501.3	0.004	0.005	0.002	0.0310506	1	0	0
AC009505.1	0	0	0	1	1	0	0
AC009506.1	0.02	0.064	0.053	0.0426377	1	0	0
AC009509.1	-0.02	0.005	0.019	1.32261e-06	0.0484088	1.315	-0.026
AC009509.2	-0.001	0	0	0.48806	1	0	0
AC009509.4	0	0.003	0.004	0.541937	1	0	0
AC009511.1	-0.001	0.001	0.001	0.82494	1	0	0
AC009511.2	-0.001	0	0	0.597176	1	0	0
AC009518.1	0	0	0	1	1	0	0
AC009522.1	0	0	0	0.48806	1	0	0
AC009531.1	0	0	0	1	1	0	0
AC009533.3	0	0	0	1	1	0	0
AC009533.4	0	0	0	1	1	0	0
AC009542.1	0	0	0	0.48806	1	0	0
AC009549.1	-0.001	0.001	0.003	0.0945448	1	0	0
AC009554.1	0.002	0.001	0.001	0.359395	1	0	0
AC009554.2	0	0.001	0.001	0.359889	1	0	0
AC009558.1	0	0	0	1	1	0	0
AC009558.2	0	0	0	1	1	0	0
AC009560.1	0.002	0.002	0.002	0.534066	1	0	0
AC009560.3	0	0	0	0.326651	1	0	0
AC009560.4	0.001	0.001	0	0.0414871	1	0	0
AC009562.1	0.001	0.001	0	0.0125231	1	0	0
AC009563.1	0	0	0	0.149504	1	0	0
AC009567.1	0	0	0	1	1	0	0
AC009570.1	-0.004	0.001	0.002	0.30085	1	0	0
AC009570.2	0	0	0	0.149504	1	0	0
AC009597.1	0	0	0	1	1	0	0
AC009623.1	0	0	0	1	1	0	0
AC009623.2	0	0	0	1	1	0	0
AC009623.3	0	0	0	1	1	0	0
AC009630.1	0.013	0.025	0.014	0.000364495	1	0	0
AC009630.2	-0.001	0.001	0.001	0.964969	1	0	0
AC009630.3	0	0.003	0.004	0.572591	1	0	0
AC009630.4	-0.002	0	0.001	0.165287	1	0	0
AC009646.2	-0.003	0	0.002	0.170703	1	0	0
AC009652.1	0	0	0	0.149504	1	0	0
AC009654.1	0.001	0	0	0.149504	1	0	0
AC009656.1	0	0	0	1	1	0	0
AC009682.1	0	0	0	0.326651	1	0	0
AC009686.1	0	0.001	0.001	0.824771	1	0	0
AC009686.2	0.006	0.005	0.003	0.30349	1	0	0
AC009690.2	0.001	0.008	0.008	0.742099	1	0	0
AC009704.1	0.001	0	0	0.149504	1	0	0
AC009704.2	0	0.006	0.005	0.426581	1	0	0
AC009704.3	0	0	0	0.97543	1	0	0
AC009716.1	0	0	0	1	1	0	0
AC009720.1	0	0	0	1	1	0	0
AC009731.1	0	0	0	1	1	0	0
AC009743.1	0	0	0	1	1	0	0
AC009754.1	0.004	0.002	0.002	0.66702	1	0	0
AC009754.2	0.005	0.004	0.002	0.0711172	1	0	0
AC009779.2	0.069	0.113	0.069	7.18148e-11	2.62849e-06	5.58	0.385
AC009779.5	0	0	0	0.48806	1	0	0
AC009802.1	0.002	0.006	0.005	0.42435	1	0	0
AC009803.1	0	0	0	1	1	0	0
AC009803.2	0	0	0	1	1	0	0
AC009804.2	0	0	0	1	1	0	0
AC009806.1	0	0	0	1	1	0	0
AC009812.1	-0.004	0.019	0.019	0.978222	1	0	0
AC009812.3	-0.001	0.002	0.003	0.670679	1	0	0
AC009812.4	-0.005	0.005	0.009	0.0726245	1	0	0
AC009831.1	-0.001	0.024	0.022	0.692839	1	0	0
AC009831.3	0.004	0.002	0.001	0.069698	1	0	0
AC009835.1	0	0	0	1	1	0	0
AC009852.1	0	0	0	1	1	0	0
AC009869.1	0	0	0	1	1	0	0
AC009878.1	0	0	0.001	0.749334	1	0	0
AC009878.2	0	0	0	1	1	0	0
AC009879.4	-0.002	0	0.001	0.120801	1	0	0
AC009884.1	0	0	0	1	1	0	0
AC009899.1	-0.001	0	0.001	0.0892001	1	0	0
AC009902.2	0.002	0.004	0.004	0.919466	1	0	0
AC009902.3	-0.001	0	0.001	0.407551	1	0	0
AC009908.1	-0.003	0	0.002	0.128682	1	0	0
AC009930.1	0	0	0	1	1	0	0
AC009948.2	0.006	0.005	0.003	0.0966165	1	0	0
AC009948.3	0	0.005	0.005	0.730952	1	0	0
AC009950.1	0.002	0.003	0.001	0.100037	1	0	0
AC009951.5	0	0	0	1	1	0	0
AC009951.6	0	0	0	1	1	0	0
AC009955.1	0	0	0	1	1	0	0
AC009955.2	-0.001	0	0.001	0.120801	1	0	0
AC009955.3	0	0	0	1	1	0	0
AC009955.4	-0.001	0.002	0.003	0.601201	1	0	0
AC009961.1	0.024	0.053	0.041	0.016833	1	0	0
AC009961.4	0.005	0.009	0.004	0.0217244	1	0	0
AC009962.1	0.001	0.006	0.008	0.303073	1	0	0
AC009965.1	0	0	0	1	1	0	0
AC009970.1	0	0	0	1	1	0	0
AC009971.1	0	0	0	1	1	0	0
AC009974.1	-0.002	0.001	0.002	0.46807	1	0	0
AC009974.2	0.002	0.001	0	0.206197	1	0	0
AC009975.1	-0.002	0	0.002	0.0496618	1	0	0
AC009975.2	0	0	0.001	0.407952	1	0	0
AC009987.1	0	0	0	1	1	0	0
AC009988.1	0	0	0	0.149504	1	0	0
AC009996.1	-0.003	0.003	0.006	0.131756	1	0	0
AC010082.1	0	0	0	1	1	0	0
AC010086.3	0	0	0	1	1	0	0
AC010092.1	-0.001	0.002	0.002	0.630106	1	0	0
AC010096.1	0	0	0	1	1	0	0
AC010105.1	0	0	0	1	1	0	0
AC010132.1	0	0	0	1	1	0	0
AC010132.4	0.001	0.001	0.001	0.359519	1	0	0
AC010136.1	-0.001	0	0	0.326651	1	0	0
AC010139.1	0	0	0	1	1	0	0
AC010145.1	-0.002	0	0.002	0.0561677	1	0	0
AC010148.1	0.02	0.03	0.026	0.330594	1	0	0
AC010149.1	0	0	0	0.48806	1	0	0
AC010157.1	0	0	0	1	1	0	0
AC010157.2	0	0	0	1	1	0	0
AC010163.1	0	0	0	1	1	0	0
AC010163.2	0	0	0	1	1	0	0
AC010163.3	0	0	0	1	1	0	0
AC010168.1	0	0.001	0.001	0.719839	1	0	0
AC010168.2	0.029	0.054	0.033	1.61248e-05	0.590182	0.229	0.007
AC010173.1	-0.001	0	0.002	0.170823	1	0	0
AC010175.1	-0.001	0.001	0.002	0.398796	1	0	0
AC010177.1	0	0	0	1	1	0	0
AC010181.1	0	0	0	1	1	0	0
AC010181.2	0	0	0	1	1	0	0
AC010183.1	0	0	0	1	1	0	0
AC010183.2	0	0	0	1	1	0	0
AC010185.1	0	0	0	0.326651	1	0	0
AC010186.1	0	0.002	0.002	0.523167	1	0	0
AC010186.3	0.02	0.027	0.014	9.00172e-05	1	0	0
AC010196.1	0	0	0	1	1	0	0
AC010197.1	0	0	0	0.975164	1	0	0
AC010198.1	-0.001	0.003	0.004	0.850623	1	0	0
AC010198.2	-0.155	0.017	0.107	2.27117e-42	8.31269e-38	37.08	-5.747
AC010201.1	0.005	0.003	0.002	0.133699	1	0	0
AC010201.2	-0.005	0.01	0.01	0.860707	1	0	0
AC010201.3	0.005	0.007	0.003	0.0340458	1	0	0
AC010203.2	0.001	0.001	0	0.206197	1	0	0
AC010205.1	0	0	0	0.326651	1	0	0
AC010207.1	0.001	0.002	0.004	0.270892	1	0	0
AC010210.1	0.033	0.046	0.027	8.82284e-06	0.322925	0.491	0.016
AC010223.1	0	0	0	1	1	0	0
AC010226.1	0.039	0.038	0.02	3.9025e-06	0.142835	0.845	0.033
AC010230.1	0	0	0	1	1	0	0
AC010240.3	-0.003	0	0.002	0.0738143	1	0	0
AC010245.1	-0.001	0	0	0.326651	1	0	0
AC010245.2	-0.01	0.004	0.009	0.0154746	1	0	0
AC010247.1	0.003	0.003	0.002	0.471954	1	0	0
AC010247.2	0	0	0	1	1	0	0
AC010251.1	0	0.001	0	0.0414871	1	0	0
AC010255.1	0	0.002	0.001	0.139555	1	0	0
AC010255.2	0	0	0	1	1	0	0
AC010255.3	0	0	0	1	1	0	0
AC010260.1	0	0.002	0.002	0.40763	1	0	0
AC010261.1	0	0	0	1	1	0	0
AC010261.2	0.001	0	0	0.596893	1	0	0
AC010266.1	0	0	0	1	1	0	0
AC010266.2	0.001	0	0	0.149504	1	0	0
AC010267.1	-0.001	0	0	0.48806	1	0	0
AC010271.1	-0.001	0.001	0.001	0.824092	1	0	0
AC010271.2	0	0.006	0.005	0.821505	1	0	0
AC010273.2	-0.002	0.002	0.003	0.699867	1	0	0
AC010273.3	0.011	0.012	0.01	0.252221	1	0	0
AC010275.1	0.001	0.002	0.001	0.289929	1	0	0
AC010280.1	0.027	0.021	0.001	3.00365e-21	1.09937e-16	15.959	0.431
AC010280.2	0.002	0.002	0	0.0078234	1	0	0
AC010280.3	0	0	0	1	1	0	0
AC010285.1	0	0	0	0.48806	1	0	0
AC010285.3	0	0	0	1	1	0	0
AC010291.1	0	0	0	1	1	0	0
AC010300.1	0.001	0.003	0.002	0.443822	1	0	0
AC010307.2	0	0	0	0.597176	1	0	0
AC010307.3	0	0	0	1	1	0	0
AC010307.4	0	0.001	0	0.454523	1	0	0
AC010319.3	0	0.001	0.001	0.95698	1	0	0
AC010319.4	-0.001	0	0	0.326651	1	0	0
AC010319.5	0	0	0	1	1	0	0
AC010320.1	0.001	0.001	0	0.454523	1	0	0
AC010320.2	-0.001	0	0.001	0.229559	1	0	0
AC010320.3	0.001	0.001	0	0.206317	1	0	0
AC010320.4	-0.001	0	0.001	0.551185	1	0	0
AC010325.1	-0.003	0.004	0.005	0.45124	1	0	0
AC010325.2	0	0	0	0.48806	1	0	0
AC010326.3	0.001	0.001	0.001	0.761974	1	0	0
AC010327.4	-0.003	0.001	0.003	0.0872796	1	0	0
AC010327.5	-0.004	0.011	0.014	0.229633	1	0	0
AC010327.7	-0.004	0.006	0.009	0.183957	1	0	0
AC010327.8	-0.002	0.001	0.002	0.398388	1	0	0
AC010328.1	-0.001	0	0.001	0.551185	1	0	0
AC010329.1	0.013	0.013	0.006	0.00304722	1	0	0
AC010331.1	0.128	0.099	0.054	1.2713e-13	4.65309e-09	8.332	1.066
AC010332.3	0.001	0	0	0.149504	1	0	0
AC010333.1	0.002	0.001	0	0.206197	1	0	0
AC010333.2	0	0	0	0.597176	1	0	0
AC010333.3	-0.001	0	0.001	0.165287	1	0	0
AC010335.1	0	0	0	1	1	0	0
AC010336.1	0.001	0.012	0.011	0.631797	1	0	0
AC010336.2	0	0	0	1	1	0	0
AC010336.3	0.001	0.001	0.001	0.95698	1	0	0
AC010336.4	-0.001	0	0.001	0.165287	1	0	0
AC010336.5	0	0.001	0	0.0694762	1	0	0
AC010336.6	0	0	0	1	1	0	0
AC010336.8	-0.01	0.005	0.009	0.0390728	1	0	0
AC010343.3	0	0	0	0.48806	1	0	0
AC010359.2	0.003	0.003	0.001	0.16107	1	0	0
[truncated: 34,602 more rows]

## Sheet: degs_epi_NR_OnvsPre_Seurat
gene	avg_log2FC	pct.1	pct.2	p_val	p_val_adj	neglog10pAdj	avglog2FCxneglogpAdj
A1BG	0.009	0.031	0.038	0.162608	1	0	0
A1BG-AS1	0.006	0.007	0.006	0.898185	1	0	0
A1CF	0.108	0.222	0.187	2.17634e-05	0.796561	0.099	0.011
A2M	-0.01	0.012	0.018	0.0687766	1	0	0
A2M-AS1	-0.001	0.004	0.009	0.0393405	1	0	0
A2ML1	-0.053	0	0.03	2.00405e-16	7.33504e-12	11.135	-0.59
A2ML1-AS1	0	0	0.001	0.205049	1	0	0
A2ML1-AS2	0	0	0	0.571103	1	0	0
A3GALT2	0	0	0	0.422974	1	0	0
A4GALT	-0.037	0.02	0.048	4.54105e-09	0.000166207	3.779	-0.14
A4GNT	-0.004	0	0.002	0.0495142	1	0	0
AAAS	0.084	0.256	0.271	0.775612	1	0	0
AACS	-0.021	0.202	0.274	2.71436e-09	9.93483e-05	4.003	-0.084
AADAC	0.012	0.024	0.025	0.743677	1	0	0
AADACL2	0	0	0	0.571103	1	0	0
AADACL2-AS1	0	0	0	0.715796	1	0	0
AADACL3	0	0	0.001	0.822396	1	0	0
AADACL4	0	0	0	1	1	0	0
AADAT	0.068	0.092	0.057	2.00266e-09	7.32994e-05	4.135	0.281
AAGAB	-0.13	0.33	0.431	1.92019e-14	7.0281e-10	9.153	-1.19
AAK1	-0.248	0.206	0.38	9.54908e-46	3.49506e-41	40.457	-10.033
AAMDC	-0.002	0.344	0.436	2.05533e-09	7.52272e-05	4.124	-0.008
AAMP	0.078	0.587	0.663	0.747924	1	0	0
AANAT	0.001	0.004	0.002	0.302199	1	0	0
AAR2	0.015	0.216	0.268	0.000174951	1	0	0
AARD	0	0	0	0.422974	1	0	0
AARS	-0.06	0.369	0.444	1.19524e-05	0.437469	0.359	-0.022
AARS2	0.054	0.154	0.176	0.0726324	1	0	0
AARSD1	0.047	0.292	0.352	0.00101056	1	0	0
AASDH	-0.011	0.112	0.162	3.20038e-08	0.00117137	2.931	-0.032
AASDHPPT	0.143	0.368	0.379	0.136189	1	0	0
AASS	0.029	0.06	0.052	0.116473	1	0	0
AATBC	0.012	0.017	0.011	0.0181929	1	0	0
AATF	0.087	0.392	0.428	0.734809	1	0	0
AATK	0.092	0.121	0.117	0.275931	1	0	0
ABALON	-0.008	0.024	0.044	1.96247e-05	0.718283	0.144	-0.001
ABAT	0.006	0.069	0.083	0.0392311	1	0	0
ABCA1	0.145	0.161	0.122	1.55899e-07	0.00570605	2.244	0.325
ABCA10	0.005	0.018	0.026	0.0437257	1	0	0
ABCA12	-0.014	0.011	0.022	0.000628226	1	0	0
ABCA13	-0.032	0.009	0.038	4.24419e-12	1.55342e-07	6.809	-0.218
ABCA2	-0.056	0.226	0.33	1.53517e-15	5.61886e-11	10.25	-0.574
ABCA3	-0.001	0.049	0.072	0.000271377	1	0	0
ABCA4	-0.007	0.001	0.008	0.000339331	1	0	0
ABCA5	0.232	0.248	0.186	1.63898e-13	5.99883e-09	8.222	1.908
ABCA6	0.009	0.01	0.008	0.381437	1	0	0
ABCA7	-0.163	0.173	0.291	1.17568e-26	4.30311e-22	21.366	-3.483
ABCA8	-0.003	0	0.002	0.162114	1	0	0
ABCA9	0.001	0.008	0.008	0.994476	1	0	0
ABCA9-AS1	0.038	0.027	0.019	0.0154276	1	0	0
ABCB1	0.003	0.164	0.158	0.297838	1	0	0
ABCB10	0.012	0.112	0.14	0.00157141	1	0	0
ABCB11	-0.007	0.003	0.01	0.0011217	1	0	0
ABCB4	-0.009	0.002	0.009	0.00125832	1	0	0
ABCB5	0.004	0.004	0.005	0.874313	1	0	0
ABCB6	-0.001	0.179	0.233	3.30193e-06	0.120854	0.918	-0.001
ABCB7	0.027	0.265	0.323	0.000492463	1	0	0
ABCB8	-0.044	0.214	0.297	6.36288e-12	2.32888e-07	6.633	-0.292
ABCB9	0.012	0.061	0.092	8.88036e-06	0.32503	0.488	0.006
ABCC1	-0.129	0.148	0.258	1.62349e-25	5.94214e-21	20.226	-2.609
ABCC10	-0.026	0.141	0.21	4.17849e-11	1.52937e-06	5.815	-0.151
ABCC11	-0.014	0.005	0.016	0.000101258	1	0	0
ABCC12	0	0	0	0.422974	1	0	0
ABCC2	-0.003	0.03	0.045	0.00160901	1	0	0
ABCC3	-0.099	0.518	0.661	9.4092e-15	3.44386e-10	9.463	-0.937
ABCC4	0.052	0.108	0.097	0.069792	1	0	0
ABCC5	-0.069	0.164	0.24	1.35214e-12	4.94896e-08	7.305	-0.504
ABCC5-AS1	0	0	0	1	1	0	0
ABCC6	0.164	0.182	0.148	3.03904e-06	0.111232	0.954	0.156
ABCC8	0.001	0.003	0.003	0.930714	1	0	0
ABCC9	-0.001	0	0.001	0.16503	1	0	0
ABCD1	-0.01	0.127	0.172	2.42723e-06	0.0888389	1.051	-0.011
ABCD2	-0.002	0	0.001	0.0890003	1	0	0
ABCD3	0.024	0.308	0.382	1.75022e-05	0.640599	0.193	0.005
ABCD4	0.199	0.355	0.329	2.23566e-06	0.0818274	1.087	0.216
ABCE1	-0.074	0.373	0.482	1.23484e-13	4.51963e-09	8.345	-0.618
ABCF1	-0.137	0.392	0.55	1.55644e-27	5.69674e-23	22.244	-3.047
ABCF2	-0.04	0.275	0.353	1.18432e-08	0.000433472	3.363	-0.135
ABCF3	-0.014	0.205	0.28	2.56104e-09	9.37365e-05	4.028	-0.056
ABCG1	-0.061	0.099	0.136	9.58048e-06	0.350655	0.455	-0.028
ABCG2	-0.082	0.024	0.083	2.63936e-22	9.66033e-18	17.015	-1.395
ABCG4	0	0	0	0.422974	1	0	0
ABCG5	-0.004	0.011	0.023	0.000250662	1	0	0
ABCG8	0.019	0.015	0.014	0.707099	1	0	0
ABHD1	0.025	0.027	0.017	0.00256825	1	0	0
ABHD10	0.055	0.211	0.225	0.644078	1	0	0
ABHD11	0.287	0.678	0.654	6.3767e-20	2.33394e-15	14.632	4.199
ABHD12	-0.068	0.456	0.557	3.12034e-10	1.14207e-05	4.942	-0.336
ABHD12B	0.006	0.022	0.029	0.12043	1	0	0
ABHD13	0.012	0.233	0.285	0.000242697	1	0	0
ABHD14A	0.128	0.272	0.271	0.0620753	1	0	0
ABHD14B	0.371	0.602	0.565	4.7555e-28	1.74056e-23	22.759	8.444
ABHD15	0.022	0.09	0.122	0.000132258	1	0	0
ABHD15-AS1	0	0	0	1	1	0	0
ABHD16A	0.162	0.488	0.51	0.0136047	1	0	0
ABHD16B	0.002	0.002	0.001	0.464823	1	0	0
ABHD17A	-0.029	0.212	0.29	4.22892e-11	1.54783e-06	5.81	-0.168
ABHD17B	0.003	0.127	0.166	2.48215e-05	0.908491	0.042	0
ABHD17C	-0.183	0.333	0.464	2.75862e-22	1.00968e-17	16.996	-3.11
ABHD18	-0.013	0.144	0.198	5.36802e-07	0.0196475	1.707	-0.022
ABHD2	-0.559	0.533	0.701	7.20188e-43	2.63596e-38	37.579	-21.007
ABHD3	-0.225	0.29	0.431	5.91946e-28	2.16658e-23	22.664	-5.099
ABHD4	0.007	0.148	0.197	3.37627e-06	0.123575	0.908	0.006
ABHD5	-0.053	0.196	0.277	5.41617e-12	1.98237e-07	6.703	-0.355
ABHD6	-0.05	0.063	0.117	5.01397e-13	1.83516e-08	7.736	-0.387
ABHD8	0.001	0.069	0.078	0.235588	1	0	0
ABI1	0.006	0.422	0.533	2.3791e-08	0.000870775	3.06	0.018
ABI2	0.086	0.366	0.418	0.0498113	1	0	0
ABI3	-0.001	0.007	0.011	0.0823351	1	0	0
ABI3BP	-0.02	0.003	0.01	0.0015138	1	0	0
ABITRAM	-0.049	0.235	0.348	6.04166e-18	2.21131e-13	12.655	-0.62
ABL1	0.01	0.24	0.334	7.80649e-12	2.85725e-07	6.544	0.065
ABL2	-0.104	0.153	0.23	5.76483e-14	2.10998e-09	8.676	-0.902
ABLIM1	-0.058	0.453	0.592	3.86828e-15	1.41583e-10	9.849	-0.571
ABLIM2	0.049	0.109	0.107	0.622628	1	0	0
ABLIM3	-0.127	0.068	0.164	1.86497e-29	6.82598e-25	24.166	-3.069
ABO	0.087	0.403	0.443	0.349963	1	0	0
ABR	0.097	0.429	0.491	0.0566645	1	0	0
ABRA	0	0.001	0.001	0.537881	1	0	0
ABRACL	0.242	0.791	0.771	7.4328e-30	2.72048e-25	24.565	5.945
ABRAXAS1	0.023	0.155	0.186	0.007259	1	0	0
ABRAXAS2	0.024	0.168	0.214	5.34631e-05	1	0	0
ABT1	-0.013	0.402	0.491	6.9493e-07	0.0254351	1.595	-0.021
ABTB1	-0.042	0.221	0.292	2.67821e-08	0.000980252	3.009	-0.126
ABTB2	-0.238	0.061	0.195	1.70563e-50	6.24279e-46	45.205	-10.759
AC000032.1	-0.002	0	0.003	0.0527205	1	0	0
AC000035.1	0	0	0	0.422974	1	0	0
AC000036.1	0	0	0	0.571103	1	0	0
AC000050.1	0	0	0	1	1	0	0
AC000058.1	0	0	0	0.571103	1	0	0
AC000061.1	0.005	0.002	0.001	0.160329	1	0	0
AC000065.1	0.002	0.001	0.001	0.537977	1	0	0
AC000065.2	-0.003	0.004	0.006	0.150613	1	0	0
AC000067.1	0	0	0	0.571103	1	0	0
AC000068.1	-0.004	0.007	0.01	0.12394	1	0	0
AC000068.2	0.002	0.002	0.003	0.426985	1	0	0
AC000068.3	0	0.002	0.003	0.383372	1	0	0
AC000072.1	0	0	0	0.571103	1	0	0
AC000082.1	0	0	0	1	1	0	0
AC000085.1	0.012	0.004	0.002	0.0960649	1	0	0
AC000099.1	0	0	0	1	1	0	0
AC000113.1	0	0	0	1	1	0	0
AC000120.1	0	0.002	0.002	0.941093	1	0	0
AC000123.1	0.001	0	0	0.71536	1	0	0
AC000124.1	0	0	0	1	1	0	0
AC000372.1	0	0	0	1	1	0	0
AC000403.1	0.008	0.006	0.004	0.138999	1	0	0
AC001226.1	0.002	0.001	0.001	0.792239	1	0	0
AC002044.1	-0.003	0.003	0.004	0.67641	1	0	0
AC002056.2	0	0	0	1	1	0	0
AC002057.1	0	0	0	1	1	0	0
AC002057.2	0	0	0	1	1	0	0
AC002059.1	0	0	0.001	0.257038	1	0	0
AC002064.1	0	0	0.001	0.82222	1	0	0
AC002064.2	0.001	0	0	0.0776631	1	0	0
AC002066.1	-0.008	0.008	0.018	0.000752017	1	0	0
AC002069.2	-0.001	0.001	0.001	0.75042	1	0	0
AC002070.1	-0.002	0.002	0.004	0.087667	1	0	0
AC002072.1	0	0	0.001	0.822572	1	0	0
AC002074.1	-0.002	0	0.001	0.108861	1	0	0
AC002074.2	-0.001	0	0	0.422974	1	0	0
AC002076.1	0	0.003	0.004	0.496798	1	0	0
AC002091.1	0	0	0	0.422974	1	0	0
AC002091.2	0.001	0.001	0.001	0.91898	1	0	0
AC002094.2	0	0	0.001	0.82222	1	0	0
AC002094.4	0	0.001	0.002	0.450046	1	0	0
AC002101.1	0	0	0	0.571103	1	0	0
AC002115.1	0	0	0	0.422974	1	0	0
AC002116.2	0.023	0.044	0.037	0.137562	1	0	0
AC002128.1	-0.002	0	0.003	0.030578	1	0	0
AC002128.2	0	0	0	0.715796	1	0	0
AC002306.1	-0.002	0	0.002	0.0280673	1	0	0
AC002310.1	0.047	0.098	0.115	0.0772318	1	0	0
AC002310.2	0.003	0.006	0.005	0.65588	1	0	0
AC002331.1	0	0	0	1	1	0	0
AC002347.1	0	0.001	0.001	0.884882	1	0	0
AC002347.2	-0.001	0	0	0.422974	1	0	0
AC002351.1	-0.002	0	0.001	0.0730056	1	0	0
AC002368.1	0	0	0	1	1	0	0
AC002375.1	0	0	0	1	1	0	0
AC002377.1	-0.048	0.004	0.038	1.7189e-16	6.29136e-12	11.201	-0.538
AC002378.1	-0.002	0.001	0.003	0.13537	1	0	0
AC002383.1	0	0	0	1	1	0	0
AC002386.1	0	0	0	1	1	0	0
AC002398.1	-0.002	0	0	0.571103	1	0	0
AC002398.2	0	0	0.001	0.662824	1	0	0
AC002401.1	-0.001	0	0.001	0.16503	1	0	0
AC002401.2	0	0	0	0.397113	1	0	0
AC002401.3	0.002	0.002	0.001	0.350992	1	0	0
AC002401.4	-0.001	0.002	0.003	0.332428	1	0	0
AC002407.1	0	0	0.001	0.205049	1	0	0
AC002428.1	0	0	0	1	1	0	0
AC002428.2	0	0	0	1	1	0	0
AC002429.2	0.002	0.002	0.001	0.159002	1	0	0
AC002451.1	0.062	0.033	0.016	1.72921e-07	0.00632909	2.199	0.136
AC002454.1	-0.002	0.004	0.009	0.038847	1	0	0
AC002456.1	-0.002	0	0.001	0.0730056	1	0	0
AC002458.1	0	0	0	0.571103	1	0	0
AC002460.1	0	0	0	1	1	0	0
AC002460.2	-0.008	0.008	0.009	0.533541	1	0	0
AC002463.1	0.007	0.007	0.005	0.235559	1	0	0
AC002464.1	0	0	0	1	1	0	0
AC002465.1	0	0	0	1	1	0	0
AC002465.2	0	0	0	1	1	0	0
AC002467.1	0.019	0.064	0.083	0.00852539	1	0	0
AC002470.1	0.005	0.006	0.002	0.014926	1	0	0
AC002472.1	0	0	0	1	1	0	0
AC002480.1	-0.009	0	0.009	3.83826e-06	0.140484	0.852	-0.008
AC002480.2	0	0	0.002	0.197023	1	0	0
AC002511.1	0.001	0.002	0.001	0.247165	1	0	0
AC002511.2	0.004	0.003	0	0.00303824	1	0	0
AC002519.1	0.01	0.005	0.003	0.133026	1	0	0
AC002529.1	0.001	0	0	0.71536	1	0	0
AC002542.6	-0.001	0	0	0.326356	1	0	0
AC002546.1	0	0	0	1	1	0	0
AC002550.1	-0.001	0.001	0.003	0.284431	1	0	0
AC002550.2	0.003	0.004	0.003	0.761941	1	0	0
AC002551.1	0	0.001	0.002	0.60463	1	0	0
AC002553.1	0.003	0.005	0.006	0.455086	1	0	0
AC002553.2	-0.006	0.006	0.009	0.127521	1	0	0
AC002558.2	0	0	0	1	1	0	0
AC002558.3	-0.005	0.018	0.033	0.000322139	1	0	0
AC002563.1	0	0	0	1	1	0	0
AC003001.1	0	0	0	0.0776631	1	0	0
AC003005.2	-0.001	0.001	0.001	0.963613	1	0	0
AC003009.1	0	0	0	1	1	0	0
AC003035.1	0	0	0.001	0.536671	1	0	0
AC003035.2	0	0	0	1	1	0	0
AC003043.1	0	0	0	1	1	0	0
AC003043.2	0	0	0	0.422974	1	0	0
AC003044.1	0	0	0	1	1	0	0
AC003070.1	-0.001	0	0.001	0.662525	1	0	0
AC003070.2	0.001	0.001	0.002	0.802336	1	0	0
AC003077.1	-0.002	0	0.001	0.205049	1	0	0
AC003084.1	0	0	0	1	1	0	0
AC003086.1	-0.002	0.001	0.003	0.151028	1	0	0
AC003087.1	0	0	0	1	1	0	0
AC003092.1	-0.02	0	0.003	0.0111862	1	0	0
AC003092.2	0	0	0	1	1	0	0
AC003093.1	-0.061	0.008	0.034	1.74291e-10	6.37923e-06	5.195	-0.317
AC003098.1	0	0	0	1	1	0	0
AC003101.1	0	0	0	0.571103	1	0	0
AC003101.2	-0.002	0	0.001	0.291151	1	0	0
AC003102.1	0.004	0.04	0.045	0.373733	1	0	0
AC003659.1	0	0	0	0.97402	1	0	0
AC003666.1	0	0	0	1	1	0	0
AC003681.1	-0.015	0.014	0.031	3.02824e-05	1	0	0
AC003682.1	-0.001	0	0	0.422974	1	0	0
AC003684.1	0.002	0	0	0.396914	1	0	0
AC003685.1	0	0	0	1	1	0	0
AC003687.1	0	0	0	1	1	0	0
AC003688.2	0	0	0	1	1	0	0
AC003950.1	0	0	0	1	1	0	0
AC003956.1	-0.001	0	0.001	0.205049	1	0	0
AC003958.2	0	0	0.002	0.162493	1	0	0
AC003965.1	0.033	0.024	0.017	0.0503009	1	0	0
AC003965.2	0	0.004	0.003	0.927668	1	0	0
AC003973.1	0	0	0	0.422974	1	0	0
AC003975.1	0.008	0.013	0.013	0.992894	1	0	0
AC003982.1	0	0	0	1	1	0	0
AC003984.1	0	0	0	1	1	0	0
AC003985.1	0	0	0	1	1	0	0
AC003986.1	0	0	0	0.422974	1	0	0
AC003986.2	0	0	0	1	1	0	0
AC003986.3	0	0	0	1	1	0	0
AC003988.1	0	0	0	0.571103	1	0	0
AC003991.1	0.047	0.033	0.012	9.82962e-12	3.59774e-07	6.444	0.303
AC003991.2	0.002	0.003	0.003	0.972821	1	0	0
AC003992.1	0	0	0	0.571103	1	0	0
AC004000.1	-0.004	0.009	0.01	0.60225	1	0	0
AC004009.1	-0.043	0.021	0.057	8.44672e-12	3.09159e-07	6.51	-0.28
AC004012.1	-0.001	0	0.002	0.133915	1	0	0
AC004014.1	0	0	0	1	1	0	0
AC004023.1	0	0	0	1	1	0	0
AC004034.1	0.01	0.01	0.006	0.0307498	1	0	0
AC004039.1	0	0.001	0.001	0.751026	1	0	0
AC004047.1	0	0	0	1	1	0	0
AC004052.1	0	0	0	1	1	0	0
AC004053.1	0	0	0	1	1	0	0
AC004054.1	0	0	0	0.715796	1	0	0
AC004063.1	0	0	0	1	1	0	0
AC004066.2	0.004	0.01	0.007	0.0934347	1	0	0
AC004067.1	0.003	0.002	0.001	0.350206	1	0	0
AC004069.1	0.004	0.011	0.008	0.320545	1	0	0
AC004076.2	0.006	0.017	0.015	0.618823	1	0	0
AC004080.1	-0.051	0.007	0.038	5.29959e-14	1.9397e-09	8.712	-0.444
AC004080.17	0	0	0	1	1	0	0
AC004080.2	0.004	0.012	0.016	0.275759	1	0	0
AC004080.4	0.002	0.007	0.007	0.820015	1	0	0
AC004083.1	0	0	0.001	0.356056	1	0	0
AC004112.1	0.001	0	0	0.0776631	1	0	0
AC004129.3	0	0	0	1	1	0	0
AC004130.2	0.105	0.241	0.25	0.596415	1	0	0
AC004147.1	0	0	0	1	1	0	0
AC004147.2	0	0	0	1	1	0	0
AC004147.3	0	0	0	1	1	0	0
AC004147.5	0	0	0	1	1	0	0
AC004148.1	-0.001	0.01	0.015	0.0721989	1	0	0
AC004156.1	0.006	0.006	0.005	0.376049	1	0	0
AC004158.1	0.004	0.002	0.002	0.959101	1	0	0
AC004160.1	0	0.001	0.001	0.955462	1	0	0
AC004160.2	0	0	0	1	1	0	0
AC004217.1	0	0	0	0.422974	1	0	0
AC004221.1	0	0	0.001	0.822572	1	0	0
AC004223.2	0.001	0.002	0.001	0.465447	1	0	0
AC004223.4	0	0.001	0.001	0.819063	1	0	0
AC004231.1	-0.004	0.002	0.005	0.125072	1	0	0
AC004231.3	-0.001	0	0	0.326356	1	0	0
AC004232.1	0	0	0	1	1	0	0
AC004233.1	0	0.004	0.003	0.845189	1	0	0
AC004233.2	-0.01	0.029	0.044	0.00164615	1	0	0
AC004233.3	-0.012	0.001	0.003	0.176625	1	0	0
AC004241.1	0.017	0.058	0.061	0.719706	1	0	0
AC004241.2	0.002	0.001	0.001	0.252427	1	0	0
AC004241.3	-0.001	0.007	0.008	0.619816	1	0	0
AC004241.4	-0.002	0.001	0.003	0.283836	1	0	0
AC004253.1	-0.001	0.003	0.005	0.353451	1	0	0
AC004253.2	0	0	0	1	1	0	0
AC004257.1	-0.003	0.001	0.002	0.22735	1	0	0
AC004263.1	0.001	0.004	0.003	0.926532	1	0	0
AC004263.2	-0.003	0.004	0.006	0.1321	1	0	0
AC004264.1	-0.003	0.038	0.053	0.00602195	1	0	0
AC004381.1	0	0	0	0.571103	1	0	0
AC004408.1	0	0	0	1	1	0	0
AC004415.1	0	0	0	1	1	0	0
AC004448.1	0	0	0	1	1	0	0
AC004448.2	0	0	0	1	1	0	0
AC004448.3	0	0	0	1	1	0	0
AC004448.5	0	0	0	1	1	0	0
AC004449.1	0	0	0	0.422974	1	0	0
AC004461.2	0	0	0.001	0.257038	1	0	0
AC004464.1	0	0	0	1	1	0	0
AC004466.1	0.004	0.013	0.016	0.311097	1	0	0
AC004466.2	0.001	0.001	0.002	0.332044	1	0	0
AC004466.3	-0.001	0	0	0.974624	1	0	0
AC004470.1	0	0	0	1	1	0	0
AC004471.1	0	0	0	0.326356	1	0	0
AC004471.2	0	0	0	1	1	0	0
AC004477.1	0.016	0.038	0.05	0.0276911	1	0	0
AC004477.2	0.001	0	0.001	0.662973	1	0	0
AC004477.3	0.001	0.002	0.001	0.465179	1	0	0
AC004485.1	0	0	0	1	1	0	0
AC004490.1	-0.002	0	0.002	0.0338586	1	0	0
AC004492.1	0	0.005	0.006	0.650028	1	0	0
AC004494.1	-0.005	0.003	0.005	0.168974	1	0	0
AC004522.3	0	0	0.001	0.291589	1	0	0
AC004522.4	0.002	0.001	0.001	0.791945	1	0	0
AC004522.5	0.001	0.007	0.015	0.00663644	1	0	0
AC004528.1	-0.001	0.001	0.001	0.750299	1	0	0
AC004528.2	-0.001	0	0.001	0.257038	1	0	0
AC004540.1	0.043	0.06	0.066	0.397759	1	0	0
AC004540.2	-0.008	0.007	0.016	0.000836868	1	0	0
AC004542.1	0.001	0.001	0.001	0.252269	1	0	0
AC004542.2	0.001	0.002	0.003	0.693173	1	0	0
AC004543.1	0	0	0	0.326356	1	0	0
AC004549.1	0	0	0	1	1	0	0
AC004551.1	0	0.002	0.004	0.119722	1	0	0
AC004554.2	-0.001	0	0.001	0.82222	1	0	0
AC004556.3	-0.049	0.002	0.036	7.58158e-18	2.77493e-13	12.557	-0.615
AC004584.1	0.002	0.001	0	0.0180647	1	0	0
AC004584.3	0	0.002	0.002	0.653179	1	0	0
AC004585.1	-0.006	0.005	0.019	8.56878e-06	0.313626	0.504	-0.003
AC004590.1	0.001	0.001	0.002	0.802127	1	0	0
AC004593.1	0	0	0.001	0.436485	1	0	0
AC004593.2	-0.004	0.002	0.004	0.18528	1	0	0
AC004593.3	0.002	0.001	0.001	0.674086	1	0	0
AC004594.1	0.001	0.004	0.004	0.993538	1	0	0
AC004596.1	-0.002	0.004	0.007	0.0907928	1	0	0
AC004597.1	0	0	0.001	0.257038	1	0	0
AC004637.1	0	0	0	1	1	0	0
AC004672.1	0	0	0	1	1	0	0
AC004672.2	-0.001	0	0.001	0.239398	1	0	0
AC004674.1	0	0	0	1	1	0	0
AC004687.1	-0.003	0.008	0.017	0.000848684	1	0	0
AC004687.3	0	0	0	0.974422	1	0	0
AC004690.2	0	0	0	1	1	0	0
AC004691.1	-0.001	0	0	0.326356	1	0	0
AC004692.2	0	0	0	1	1	0	0
AC004702.1	0	0	0	1	1	0	0
AC004704.1	-0.005	0	0.003	0.0161116	1	0	0
AC004706.1	0.002	0.003	0.002	0.551007	1	0	0
AC004706.3	0.001	0.004	0.005	0.808061	1	0	0
AC004707.1	0.003	0.003	0.006	0.132721	1	0	0
AC004765.1	-0.002	0	0.002	0.0409086	1	0	0
AC004771.1	0	0	0.001	0.356231	1	0	0
AC004771.2	0.002	0.001	0.002	0.803172	1	0	0
AC004771.3	0.014	0.01	0.009	0.671747	1	0	0
AC004771.4	-0.001	0.004	0.003	0.599868	1	0	0
AC004771.5	0.004	0.003	0.001	0.0377476	1	0	0
AC004775.1	-0.001	0.001	0.002	0.381948	1	0	0
AC004784.1	-0.01	0.001	0.008	0.000145866	1	0	0
AC004797.1	0.008	0.013	0.015	0.450343	1	0	0
AC004801.3	-0.003	0	0.002	0.0763074	1	0	0
AC004801.4	-0.001	0	0	0.422974	1	0	0
AC004801.5	0	0	0	0.571103	1	0	0
AC004801.6	0	0.003	0.003	0.936144	1	0	0
AC004803.1	0.016	0.03	0.027	0.393706	1	0	0
AC004812.2	-0.018	0.07	0.115	4.85318e-09	0.000177631	3.75	-0.067
AC004816.1	-0.023	0.081	0.132	5.50666e-10	2.01549e-05	4.696	-0.108
AC004816.2	-0.004	0.003	0.007	0.0515217	1	0	0
AC004817.1	0	0	0	0.571103	1	0	0
AC004817.2	0	0	0	0.571103	1	0	0
AC004817.3	-0.006	0.002	0.003	0.373584	1	0	0
AC004817.4	-0.001	0.002	0.002	0.836802	1	0	0
AC004817.5	0	0	0	0.422974	1	0	0
AC004825.2	-0.001	0.001	0.003	0.283836	1	0	0
AC004825.3	0.001	0.001	0.002	0.450832	1	0	0
AC004828.1	0	0	0	1	1	0	0
AC004828.2	0	0.001	0.001	0.792092	1	0	0
AC004830.2	-0.001	0	0.001	0.205049	1	0	0
AC004832.1	0.001	0.002	0	0.000748827	1	0	0
AC004832.4	-0.006	0.002	0.005	0.0296534	1	0	0
AC004832.5	0	0	0	0.326356	1	0	0
AC004832.6	-0.003	0.001	0.003	0.0569501	1	0	0
AC004834.1	0.009	0.016	0.012	0.0796395	1	0	0
AC004835.1	-0.003	0	0.002	0.111067	1	0	0
AC004837.2	0	0	0	0.422974	1	0	0
AC004837.3	0	0	0	0.571103	1	0	0
AC004837.4	0.011	0.017	0.016	0.641584	1	0	0
AC004839.2	0.001	0.004	0.007	0.105616	1	0	0
AC004846.1	-0.003	0.004	0.016	2.30564e-05	0.843889	0.074	0
AC004846.2	0.007	0.01	0.008	0.498288	1	0	0
AC004847.1	-0.001	0	0.001	0.536419	1	0	0
AC004852.2	0	0	0	0.422974	1	0	0
AC004854.2	0.017	0.02	0.017	0.348685	1	0	0
AC004862.1	-0.001	0	0.001	0.536419	1	0	0
AC004863.1	0.009	0.003	0	1.53512e-05	0.561868	0.25	0.002
AC004865.2	-0.004	0	0.003	0.0212071	1	0	0
AC004869.1	0	0	0	1	1	0	0
AC004869.2	0	0	0	1	1	0	0
AC004870.2	0.001	0.024	0.025	0.717532	1	0	0
AC004870.3	0	0	0	1	1	0	0
AC004870.4	0	0	0	0.571103	1	0	0
AC004875.1	0	0	0.001	0.205049	1	0	0
AC004877.1	0.001	0.001	0.001	0.383857	1	0	0
AC004879.1	0	0	0	0.571103	1	0	0
AC004882.1	-0.002	0	0.002	0.0495142	1	0	0
AC004882.2	0	0	0	1	1	0	0
AC004882.3	-0.001	0.001	0.002	0.453003	1	0	0
AC004884.2	0	0	0	1	1	0	0
AC004888.1	0	0	0	1	1	0	0
AC004889.1	-0.007	0.035	0.051	0.00251745	1	0	0
AC004893.3	0.003	0.004	0.008	0.0561981	1	0	0
AC004895.1	0	0	0	0.326356	1	0	0
AC004900.1	-0.001	0	0.001	0.133695	1	0	0
AC004906.1	0.001	0	0.001	0.356231	1	0	0
AC004908.1	-0.001	0	0.001	0.662375	1	0	0
AC004908.2	0.007	0.008	0.007	0.67117	1	0	0
AC004908.3	0.004	0.006	0.003	0.0706473	1	0	0
AC004917.1	-0.002	0	0.001	0.291224	1	0	0
AC004918.1	0.008	0.038	0.036	0.699628	1	0	0
AC004918.4	0.003	0.012	0.011	0.647078	1	0	0
AC004920.1	0	0	0.001	0.822396	1	0	0
AC004921.1	0.002	0.001	0	0.230701	1	0	0
AC004921.2	-0.001	0.001	0.001	0.884483	1	0	0
AC004923.4	0.003	0.002	0.003	0.693935	1	0	0
AC004930.1	0	0	0	1	1	0	0
AC004936.1	-0.001	0	0.001	0.205049	1	0	0
AC004938.2	0.017	0.019	0.015	0.162932	1	0	0
AC004941.1	0	0	0	0.974221	1	0	0
AC004943.1	0.003	0.002	0.003	0.33369	1	0	0
AC004943.2	0.022	0.079	0.084	0.607655	1	0	0
AC004943.3	0	0.001	0.001	0.384247	1	0	0
AC004944.1	0	0	0	1	1	0	0
AC004946.1	0	0	0	1	1	0	0
AC004946.2	0	0	0	1	1	0	0
AC004947.1	-0.002	0	0.002	0.0600523	1	0	0
AC004947.3	-0.002	0	0.001	0.108861	1	0	0
AC004948.1	-0.001	0.003	0.002	0.335713	1	0	0
AC004949.1	0	0.027	0.035	0.0488033	1	0	0
AC004951.1	-0.002	0.123	0.174	3.64532e-07	0.0133422	1.875	-0.004
AC004969.1	-0.001	0	0.002	0.0763277	1	0	0
AC004973.1	0.001	0.001	0	0.230701	1	0	0
AC004974.1	-0.005	0.016	0.027	0.0033874	1	0	0
AC004975.2	0.001	0.001	0.001	0.52739	1	0	0
AC004982.1	-0.004	0.008	0.011	0.232136	1	0	0
AC004982.2	-0.091	0.085	0.172	9.29379e-23	3.40162e-18	17.468	-1.59
AC004988.1	0	0	0	0.397113	1	0	0
AC004990.1	-0.016	0.01	0.027	2.07275e-06	0.0758647	1.12	-0.018
AC004994.1	0	0	0	0.571103	1	0	0
AC005005.3	0.003	0.003	0.005	0.171349	1	0	0
AC005005.4	-0.057	0.02	0.024	0.211836	1	0	0
AC005006.1	0	0	0	1	1	0	0
AC005008.2	0	0	0	1	1	0	0
AC005009.1	0.001	0.001	0.001	0.605922	1	0	0
AC005009.2	-0.005	0.002	0.003	0.249182	1	0	0
AC005013.1	-0.019	0.008	0.024	1.78695e-06	0.0654042	1.184	-0.022
AC005014.2	-0.002	0.003	0.005	0.314702	1	0	0
AC005014.3	-0.001	0	0	0.397113	1	0	0
AC005014.4	0	0	0.002	0.0921342	1	0	0
AC005019.2	-0.002	0	0.001	0.257038	1	0	0
AC005021.1	-0.007	0.004	0.008	0.054769	1	0	0
AC005034.2	0	0	0.001	0.257038	1	0	0
AC005034.3	0.001	0.001	0	0.230701	1	0	0
AC005034.4	0	0.001	0.001	0.955346	1	0	0
AC005034.5	-0.005	0.001	0.004	0.0929262	1	0	0
AC005034.6	0.017	0.031	0.019	0.000807565	1	0	0
AC005037.1	0.054	0.073	0.067	0.166636	1	0	0
AC005040.2	0	0	0	0.422974	1	0	0
AC005041.3	0.007	0.008	0.009	0.568758	1	0	0
AC005041.4	-0.002	0	0.004	0.0045534	1	0	0
AC005041.5	-0.003	0.009	0.012	0.248545	1	0	0
AC005042.2	0	0	0	1	1	0	0
AC005046.1	0.002	0.006	0.007	0.756152	1	0	0
AC005050.1	-0.001	0	0.001	0.662824	1	0	0
AC005050.2	-0.003	0.007	0.01	0.284415	1	0	0
AC005050.3	-0.001	0	0.001	0.257038	1	0	0
AC005052.2	-0.006	0.002	0.005	0.0402457	1	0	0
AC005062.1	0.003	0.037	0.037	0.972396	1	0	0
AC005064.1	0.002	0.001	0.001	0.674319	1	0	0
AC005070.3	0.015	0.016	0.012	0.144164	1	0	0
AC005071.1	0	0	0	1	1	0	0
AC005072.1	0.002	0.015	0.022	0.0566899	1	0	0
AC005076.1	0.036	0.039	0.036	0.545152	1	0	0
AC005081.1	-0.009	0.006	0.017	0.000269679	1	0	0
AC005082.1	0.001	0.001	0.001	0.527611	1	0	0
AC005082.2	0	0	0	1	1	0	0
AC005083.1	-0.083	0.159	0.223	4.93529e-10	1.80636e-05	4.743	-0.394
AC005086.2	0.003	0.001	0.001	0.817525	1	0	0
AC005089.1	0.019	0.017	0.013	0.109534	1	0	0
AC005090.1	0	0	0	1	1	0	0
AC005091.1	0.001	0.005	0.005	0.710135	1	0	0
AC005096.1	0.001	0	0.001	0.436485	1	0	0
AC005100.1	0	0	0	1	1	0	0
AC005100.2	0	0	0	1	1	0	0
AC005104.1	0.001	0.001	0	0.0871694	1	0	0
AC005104.3	0.001	0.001	0	0.230898	1	0	0
AC005144.1	0.005	0.003	0	1.53512e-05	0.561868	0.25	0.001
AC005153.1	0	0	0.001	0.662674	1	0	0
AC005154.3	0	0.001	0.001	0.537784	1	0	0
AC005154.4	0.001	0	0	0.0776631	1	0	0
AC005160.1	0	0	0	0.571103	1	0	0
AC005162.1	0	0	0	1	1	0	0
AC005162.2	-0.001	0	0.001	0.205049	1	0	0
AC005162.3	-0.039	0.008	0.033	2.61948e-10	9.58758e-06	5.018	-0.196
AC005165.1	0.03	0.024	0.005	1.55766e-14	5.70118e-10	9.244	0.277
AC005165.3	0	0.001	0.001	0.252427	1	0	0
AC005180.1	0	0	0	0.571103	1	0	0
AC005180.2	0	0	0	1	1	0	0
AC005197.1	0	0	0	1	1	0	0
AC005208.1	0.003	0	0	0.396914	1	0	0
AC005209.1	0	0	0	1	1	0	0
AC005220.1	0	0.002	0.001	0.090156	1	0	0
AC005224.1	0	0	0	1	1	0	0
AC005224.2	-0.009	0.002	0.006	0.0156887	1	0	0
AC005224.3	0	0.003	0.005	0.22202	1	0	0
AC005225.1	0	0	0	1	1	0	0
AC005225.2	-0.003	0.004	0.008	0.117912	1	0	0
AC005225.3	0	0	0	1	1	0	0
AC005229.4	0.037	0.056	0.053	0.48166	1	0	0
AC005229.5	0	0	0	1	1	0	0
AC005232.1	0	0	0	1	1	0	0
AC005234.1	0	0	0	1	1	0	0
AC005234.2	0	0	0	1	1	0	0
AC005237.1	0.001	0.001	0	0.0871694	1	0	0
AC005244.2	0	0	0	0.571103	1	0	0
AC005252.4	0	0	0	0.571103	1	0	0
AC005253.1	-0.002	0.002	0.006	0.0389447	1	0	0
AC005253.2	0	0	0.001	0.356056	1	0	0
AC005256.1	-0.027	0.05	0.088	5.81605e-09	0.000212873	3.672	-0.099
AC005258.2	0	0	0	1	1	0	0
AC005261.1	-0.081	0.217	0.326	1.15124e-18	4.21364e-14	13.375	-1.083
AC005261.2	-0.007	0.001	0.003	0.11382	1	0	0
AC005261.3	0	0	0	1	1	0	0
AC005262.2	-0.001	0	0.001	0.436169	1	0	0
AC005264.1	-0.001	0	0.001	0.205049	1	0	0
AC005277.1	0	0.001	0	0.413404	1	0	0
AC005277.2	0.002	0	0	0.0776631	1	0	0
AC005280.1	0.064	0.036	0.014	2.80978e-11	1.02841e-06	5.988	0.383
AC005280.2	0	0.001	0.002	0.332382	1	0	0
AC005281.1	-0.002	0.001	0.001	0.964466	1	0	0
AC005288.1	0.004	0.016	0.02	0.288814	1	0	0
AC005291.1	-0.002	0	0.003	0.0111862	1	0	0
AC005291.2	-0.012	0.001	0.015	4.49552e-08	0.0016454	2.784	-0.033
AC005293.1	0	0	0	0.422974	1	0	0
AC005301.2	0	0	0	0.326356	1	0	0
AC005303.1	0	0	0	1	1	0	0
AC005304.1	-0.001	0	0	0.326356	1	0	0
AC005304.2	0.003	0.001	0	0.0871694	1	0	0
AC005304.3	-0.001	0	0.001	0.133695	1	0	0
AC005306.1	-0.016	0.027	0.039	0.00694877	1	0	0
AC005307.1	0	0	0	1	1	0	0
AC005323.1	0.008	0.006	0.004	0.245884	1	0	0
AC005323.2	0	0.003	0.004	0.323984	1	0	0
AC005324.1	0	0	0	0.571103	1	0	0
AC005324.2	0	0	0	1	1	0	0
AC005324.5	0	0	0	0.326356	1	0	0
AC005329.1	-0.003	0.001	0.003	0.150827	1	0	0
AC005329.2	0	0	0	0.422974	1	0	0
AC005329.3	0.003	0.001	0.001	0.636515	1	0	0
AC005330.1	0	0	0	1	1	0	0
AC005332.1	0.001	0.009	0.008	0.495637	1	0	0
AC005332.2	-0.001	0.001	0.001	0.883686	1	0	0
AC005332.3	0.01	0.012	0.008	0.036412	1	0	0
AC005332.4	0.039	0.038	0.021	8.74682e-06	0.320143	0.495	0.019
AC005332.5	0	0.053	0.076	0.000318868	1	0	0
AC005332.6	0.026	0.125	0.151	0.00868613	1	0	0
AC005332.7	-0.002	0	0.001	0.257038	1	0	0
AC005339.1	0	0	0	0.422974	1	0	0
AC005342.1	0.001	0.001	0.001	0.605922	1	0	0
AC005342.2	0	0	0	1	1	0	0
AC005343.1	-0.001	0	0.001	0.108861	1	0	0
AC005343.4	0.1	0.059	0.031	2.02971e-09	7.42895e-05	4.129	0.413
AC005344.1	0	0	0	1	1	0	0
AC005355.1	0	0	0.001	0.257038	1	0	0
AC005358.1	0	0	0	0.571103	1	0	0
AC005358.2	0	0	0	0.974221	1	0	0
AC005363.2	0.007	0.016	0.017	0.767512	1	0	0
AC005379.1	0	0	0	0.571103	1	0	0
AC005381.1	-0.003	0	0.002	0.0409086	1	0	0
AC005383.1	0	0	0.001	0.205049	1	0	0
AC005387.1	0	0	0	0.0776631	1	0	0
AC005387.2	0	0	0	1	1	0	0
AC005391.1	0	0.002	0.003	0.502882	1	0	0
AC005392.1	0.001	0	0	0.396914	1	0	0
AC005392.2	-0.001	0.018	0.018	0.911698	1	0	0
AC005392.3	0	0	0	1	1	0	0
AC005393.1	0.003	0.012	0.011	0.814294	1	0	0
AC005394.1	0	0	0	0.326356	1	0	0
AC005400.1	-0.011	0.017	0.033	0.000103808	1	0	0
AC005410.2	0	0.001	0	0.413533	1	0	0
AC005414.1	0	0	0	1	1	0	0
AC005476.2	-0.001	0.045	0.055	0.0626853	1	0	0
AC005479.1	0	0	0	1	1	0	0
AC005479.2	0.003	0.001	0.002	0.802858	1	0	0
AC005480.1	0.001	0.004	0.002	0.140793	1	0	0
AC005481.1	-0.001	0	0.002	0.133915	1	0	0
AC005482.1	0	0	0	0.326356	1	0	0
AC005486.1	0	0	0	0.571103	1	0	0
AC005487.1	-0.002	0	0.001	0.0730056	1	0	0
AC005495.2	0	0	0	1	1	0	0
AC005498.1	0	0	0	1	1	0	0
AC005498.2	-0.006	0	0.006	0.000164782	1	0	0
AC005498.3	-0.017	0	0.017	1.16312e-09	4.25714e-05	4.371	-0.074
AC005518.1	0	0	0	1	1	0	0
AC005519.1	-0.002	0.002	0.004	0.186843	1	0	0
AC005520.2	0.029	0.069	0.058	0.0318048	1	0	0
AC005520.3	0.003	0.001	0	0.413146	1	0	0
AC005520.5	0	0.007	0.008	0.621711	1	0	0
AC005522.1	0	0	0	1	1	0	0
AC005523.1	-0.002	0.003	0.003	0.88182	1	0	0
AC005523.2	0	0.003	0.004	0.463514	1	0	0
AC005529.1	0.003	0.001	0	0.413275	1	0	0
AC005532.1	-0.012	0.008	0.015	0.0150835	1	0	0
AC005534.1	0.002	0.011	0.015	0.151646	1	0	0
AC005537.1	0.023	0.045	0.04	0.198234	1	0	0
AC005538.1	0	0	0	1	1	0	0
AC005538.3	0	0	0	1	1	0	0
AC005540.1	0.001	0.002	0.002	0.837733	1	0	0
AC005544.1	0	0	0	0.422974	1	0	0
AC005544.2	0	0	0	0.571103	1	0	0
AC005546.1	0.003	0.001	0.001	0.674552	1	0	0
AC005548.1	0	0	0.001	0.205049	1	0	0
AC005549.1	0	0	0	1	1	0	0
AC005550.1	0	0	0	1	1	0	0
AC005550.2	-0.099	0.063	0.128	5.46453e-17	2.00007e-12	11.699	-1.158
AC005551.1	0.005	0.024	0.032	0.0532112	1	0	0
AC005552.1	0	0	0	1	1	0	0
AC005562.1	0.056	0.126	0.146	0.0616809	1	0	0
AC005580.1	0	0	0	1	1	0	0
AC005586.1	0.027	0.027	0.01	1.90736e-09	6.98113e-05	4.156	0.112
AC005586.2	-0.005	0.002	0.008	0.00228658	1	0	0
AC005592.1	0.001	0.001	0	0.0871155	1	0	0
AC005592.2	0	0	0	1	1	0	0
AC005594.1	0	0	0	0.422974	1	0	0
AC005597.1	0	0	0	1	1	0	0
AC005599.1	0	0	0	1	1	0	0
AC005606.1	0	0	0	1	1	0	0
AC005606.2	0.002	0.001	0.002	0.802858	1	0	0
AC005609.1	0	0	0.001	0.257038	1	0	0
AC005609.2	0	0	0	1	1	0	0
AC005609.3	0.01	0.005	0.002	0.00483089	1	0	0
AC005609.4	0	0.001	0.001	0.383954	1	0	0
AC005609.5	0	0.001	0.001	0.750905	1	0	0
AC005614.1	0.005	0.004	0.002	0.21831	1	0	0
AC005616.1	-0.001	0	0.001	0.257038	1	0	0
AC005618.1	-0.026	0.02	0.036	0.000105898	1	0	0
AC005618.2	0	0	0	1	1	0	0
AC005618.3	-0.001	0	0.001	0.205049	1	0	0
AC005618.4	0.015	0.02	0.02	0.996774	1	0	0
AC005625.1	0.002	0.002	0.001	0.0900205	1	0	0
AC005632.3	-0.004	0.018	0.024	0.0698263	1	0	0
AC005632.5	0	0	0	0.422974	1	0	0
AC005632.6	0.004	0.002	0.003	0.50405	1	0	0
AC005670.1	-0.001	0.001	0.002	0.321745	1	0	0
AC005670.3	0.051	0.256	0.292	0.0860788	1	0	0
AC005674.1	-0.004	0.002	0.005	0.0474663	1	0	0
AC005674.2	-0.004	0.017	0.022	0.175044	1	0	0
AC005682.2	0.004	0.002	0.001	0.233356	1	0	0
AC005692.1	0	0	0	1	1	0	0
AC005692.2	0	0	0	1	1	0	0
AC005692.3	0	0	0	0.571103	1	0	0
AC005695.1	0	0	0	0.422974	1	0	0
AC005695.2	0	0	0	1	1	0	0
AC005695.3	0.001	0.002	0	0.0427725	1	0	0
AC005696.1	0.007	0.028	0.027	0.720359	1	0	0
AC005696.2	0.003	0.003	0.002	0.551686	1	0	0
AC005696.3	-0.001	0.001	0.001	0.883686	1	0	0
AC005696.4	0.002	0.013	0.011	0.393693	1	0	0
AC005697.2	0.001	0.001	0	0.413275	1	0	0
AC005697.3	0	0	0	0.571103	1	0	0
AC005699.1	0.001	0.01	0.008	0.345031	1	0	0
AC005702.5	0	0	0	1	1	0	0
AC005703.1	0	0	0	1	1	0	0
AC005703.2	0	0	0	1	1	0	0
AC005703.3	0	0	0	0.396914	1	0	0
AC005703.4	0	0	0	0.71536	1	0	0
AC005703.7	-0.001	0	0.001	0.257038	1	0	0
AC005722.3	0.001	0.001	0	0.0872232	1	0	0
AC005722.4	0	0	0.001	0.239398	1	0	0
AC005725.1	-0.002	0.002	0.005	0.0345054	1	0	0
AC005726.1	-0.014	0.025	0.044	7.32701e-05	1	0	0
AC005726.2	-0.001	0	0.002	0.0763684	1	0	0
AC005726.3	-0.005	0.016	0.023	0.0344311	1	0	0
AC005726.4	0	0	0	0.571103	1	0	0
AC005726.5	0	0.001	0.001	0.751026	1	0	0
AC005730.2	0	0	0	0.571103	1	0	0
AC005730.3	0	0	0.001	0.16503	1	0	0
AC005736.1	0	0.005	0.005	0.760426	1	0	0
AC005736.2	0	0	0	0.571103	1	0	0
AC005740.3	0	0	0	1	1	0	0
AC005740.4	0.002	0.004	0.001	0.0286011	1	0	0
AC005740.5	-0.003	0.003	0.004	0.409043	1	0	0
AC005746.1	0	0	0	0.571103	1	0	0
AC005746.2	0.002	0	0	0.97402	1	0	0
AC005746.3	0	0	0	0.571103	1	0	0
AC005753.1	0.001	0.003	0.001	0.156049	1	0	0
AC005753.2	-0.002	0	0.002	0.19672	1	0	0
AC005753.3	-0.008	0.004	0.007	0.078301	1	0	0
AC005757.1	0	0	0	0.422974	1	0	0
AC005759.1	0.003	0.005	0.007	0.332286	1	0	0
AC005772.1	0	0	0	1	1	0	0
AC005772.2	0	0	0	1	1	0	0
AC005774.2	0	0	0	1	1	0	0
AC005775.1	0.002	0.004	0.006	0.479563	1	0	0
AC005776.2	0.001	0.002	0.002	0.741972	1	0	0
AC005785.1	0.002	0.005	0.006	0.501129	1	0	0
AC005786.2	-0.001	0	0.001	0.205049	1	0	0
AC005786.3	0.005	0.003	0.003	0.974514	1	0	0
AC005789.1	0	0	0	1	1	0	0
AC005790.1	0	0	0	1	1	0	0
AC005803.1	0	0	0.001	0.205049	1	0	0
AC005808.1	-0.001	0	0.001	0.205049	1	0	0
AC005821.1	0	0	0	0.396914	1	0	0
AC005821.2	0	0	0	1	1	0	0
AC005823.1	0	0	0	1	1	0	0
AC005823.2	0	0	0	1	1	0	0
AC005828.1	0	0	0	0.571103	1	0	0
AC005828.2	0	0	0	0.571103	1	0	0
AC005828.3	0	0	0	1	1	0	0
AC005828.4	0	0.001	0.001	0.252506	1	0	0
AC005828.5	0	0	0	0.571103	1	0	0
AC005832.1	-0.001	0	0	0.571103	1	0	0
AC005833.2	-0.003	0	0.001	0.0730056	1	0	0
AC005837.1	0.045	0.038	0.023	5.10816e-05	1	0	0
AC005837.4	0	0	0	0.422974	1	0	0
AC005838.2	-0.014	0.007	0.018	0.000302545	1	0	0
AC005840.2	-0.009	0.014	0.022	0.0147107	1	0	0
AC005840.4	0.009	0.017	0.011	0.0201767	1	0	0
AC005841.1	-0.002	0.004	0.007	0.150383	1	0	0
AC005842.1	-0.002	0.001	0.003	0.0808622	1	0	0
AC005845.1	0	0	0	0.571103	1	0	0
AC005856.1	0.002	0.008	0.01	0.593502	1	0	0
AC005863.1	0	0	0	0.715578	1	0	0
AC005865.2	-0.002	0.008	0.018	0.000651551	1	0	0
AC005871.1	0	0	0	1	1	0	0
AC005871.2	0	0	0	1	1	0	0
AC005884.1	0	0	0	0.422974	1	0	0
AC005884.2	-0.002	0	0.002	0.111038	1	0	0
AC005888.1	0	0	0	1	1	0	0
AC005899.1	-0.001	0	0.001	0.205049	1	0	0
AC005899.3	0	0	0	1	1	0	0
AC005899.5	-0.002	0	0.001	0.238972	1	0	0
AC005899.6	0	0.005	0.008	0.271336	1	0	0
AC005899.7	-0.005	0.002	0.005	0.0550671	1	0	0
AC005899.8	-0.002	0.001	0.004	0.0793623	1	0	0
AC005901.1	0	0	0	1	1	0	0
AC005906.2	0	0	0.001	0.16503	1	0	0
AC005906.3	-0.004	0	0.003	0.0134188	1	0	0
AC005908.2	0	0	0	1	1	0	0
AC005908.3	0	0	0	0.571103	1	0	0
AC005909.1	0	0	0	1	1	0	0
AC005909.2	0	0	0	1	1	0	0
AC005911.1	-0.001	0.002	0.003	0.332377	1	0	0
AC005912.2	0	0	0	0.571103	1	0	0
AC005914.1	0.025	0.023	0.018	0.106849	1	0	0
AC005920.1	0.012	0.047	0.06	0.0253725	1	0	0
AC005920.2	0	0	0	1	1	0	0
AC005920.3	0.008	0.008	0.004	0.0034178	1	0	0
AC005920.4	0	0	0	1	1	0	0
AC005921.2	0.005	0.008	0.006	0.181665	1	0	0
AC005921.4	0	0	0	0.422974	1	0	0
AC005944.1	-0.001	0.011	0.012	0.725973	1	0	0
AC005954.1	-0.001	0	0	0.326356	1	0	0
AC005954.2	0.001	0.001	0	0.230898	1	0	0
AC005962.1	0.002	0.002	0.001	0.0580372	1	0	0
AC005962.2	0.003	0.012	0.008	0.107324	1	0	0
AC005972.3	0.001	0.001	0	0.230898	1	0	0
AC005993.1	0.011	0.035	0.064	3.74349e-07	0.0137015	1.863	0.02
AC005996.1	0	0	0	1	1	0	0
AC005998.1	0	0.001	0.001	0.528601	1	0	0
AC005999.1	0	0	0	0.571103	1	0	0
AC005999.2	0	0	0	0.571103	1	0	0
AC006001.2	0.023	0.034	0.053	0.000439507	1	0	0
AC006003.1	0.001	0.001	0	0.0872232	1	0	0
AC006004.1	0	0	0	0.326356	1	0	0
AC006007.1	0	0	0	0.571103	1	0	0
AC006008.1	0.017	0.071	0.074	0.689219	1	0	0
AC006013.1	0	0	0	1	1	0	0
AC006017.1	-0.001	0.001	0.002	0.16145	1	0	0
AC006019.1	0	0	0	1	1	0	0
AC006019.2	0	0	0	1	1	0	0
AC006019.3	0	0	0	1	1	0	0
AC006026.3	0.001	0.003	0.002	0.647104	1	0	0
AC006027.1	0	0.004	0.006	0.133621	1	0	0
AC006033.2	-0.001	0	0.001	0.16503	1	0	0
AC006037.1	0	0	0	1	1	0	0
AC006040.1	0	0	0.001	0.662375	1	0	0
AC006041.1	0	0	0	1	1	0	0
AC006041.2	0.001	0	0	0.396914	1	0	0
AC006042.1	0	0	0	0.974422	1	0	0
AC006042.2	0.005	0.001	0.001	0.605778	1	0	0
AC006042.4	0.002	0.004	0.003	0.926532	1	0	0
AC006043.1	0	0.001	0.001	0.60621	1	0	0
AC006055.1	0	0	0	1	1	0	0
AC006058.1	0	0	0	0.326356	1	0	0
AC006058.2	0	0	0	1	1	0	0
AC006058.3	0	0	0	1	1	0	0
AC006059.1	0.006	0.011	0.013	0.346449	1	0	0
AC006059.4	0.003	0.001	0.002	0.605424	1	0	0
AC006059.5	0	0.001	0	0.142488	1	0	0
AC006062.1	0	0	0	0.974221	1	0	0
AC006063.1	0	0	0	0.326356	1	0	0
AC006063.2	0	0	0	1	1	0	0
AC006063.3	0.001	0.003	0.003	0.972176	1	0	0
AC006063.4	0	0	0	1	1	0	0
AC006064.1	0.001	0.001	0	0.230701	1	0	0
AC006064.2	-0.006	0.007	0.014	0.00919812	1	0	0
AC006064.3	-0.002	0.002	0.003	0.502744	1	0	0
AC006064.4	-0.014	0.058	0.098	2.50098e-08	0.000915385	3.038	-0.043
AC006064.5	-0.002	0.001	0.002	0.270677	1	0	0
AC006065.3	0	0	0	1	1	0	0
AC006065.4	0	0	0	0.571103	1	0	0
AC006076.1	0	0	0	1	1	0	0
AC006111.1	0	0	0	0.0776631	1	0	0
AC006111.2	0.006	0.011	0.008	0.156426	1	0	0
AC006111.3	-0.002	0	0.001	0.0890003	1	0	0
AC006112.1	0	0	0	1	1	0	0
AC006115.2	0.004	0.003	0.002	0.263986	1	0	0
AC006116.10	-0.001	0	0.001	0.0890003	1	0	0
AC006116.11	-0.001	0	0	0.326356	1	0	0
AC006116.4	0	0	0	0.571103	1	0	0
AC006116.5	0.001	0.001	0.001	0.674202	1	0	0
AC006116.6	0	0	0	0.571103	1	0	0
AC006116.8	0	0.006	0.009	0.159545	1	0	0
AC006116.9	0	0	0.001	0.257038	1	0	0
AC006130.1	0	0	0	1	1	0	0
AC006130.3	0	0	0	0.422974	1	0	0
AC006141.1	0.005	0.036	0.042	0.212085	1	0	0
AC006144.2	0	0	0	0.396914	1	0	0
AC006145.1	-0.001	0	0.001	0.257038	1	0	0
AC006146.1	0	0	0	0.571103	1	0	0
AC006148.1	0.055	0.039	0.02	1.89581e-07	0.00693886	2.159	0.119
AC006148.2	0	0	0	1	1	0	0
AC006150.1	0	0	0	1	1	0	0
AC006157.1	0.001	0.001	0	0.0180647	1	0	0
AC006159.1	0	0	0	0.571103	1	0	0
AC006159.2	0	0	0	1	1	0	0
AC006160.1	0.004	0.004	0.002	0.0670397	1	0	0
AC006197.2	0.004	0.008	0.007	0.391502	1	0	0
AC006205.1	0	0	0	1	1	0	0
AC006205.2	-0.001	0	0.001	0.16503	1	0	0
AC006206.1	-0.026	0	0.02	6.36003e-11	2.32783e-06	5.633	-0.146
AC006206.2	-0.023	0.002	0.024	4.22016e-11	1.54462e-06	5.811	-0.134
AC006207.1	0.007	0.004	0.004	0.551948	1	0	0
AC006213.1	-0.007	0.011	0.025	7.64578e-05	1	0	0
AC006213.2	-0.016	0.026	0.051	9.65971e-07	0.0353555	1.452	-0.023
AC006213.3	-0.004	0.009	0.018	0.00641071	1	0	0
AC006213.4	-0.009	0	0.006	0.00107048	1	0	0
AC006213.5	0	0	0	0.715578	1	0	0
AC006213.7	0	0	0.001	0.82222	1	0	0
AC006230.1	-0.011	0.062	0.106	1.92519e-09	7.04637e-05	4.152	-0.046
AC006237.1	-0.002	0	0.001	0.291224	1	0	0
AC006238.1	-0.001	0	0.001	0.133695	1	0	0
AC006238.2	-0.001	0	0	0.326356	1	0	0
AC006249.1	0	0	0	1	1	0	0
AC006252.1	-0.005	0.007	0.013	0.0182305	1	0	0
AC006262.1	-0.007	0.004	0.009	0.026223	1	0	0
AC006262.2	-0.006	0.001	0.009	0.00014613	1	0	0
AC006262.3	-0.002	0	0.001	0.16503	1	0	0
AC006270.1	0	0	0	1	1	0	0
AC006272.1	0	0	0	1	1	0	0
AC006273.1	0.004	0.004	0.002	0.046802	1	0	0
AC006288.1	0	0	0	1	1	0	0
AC006296.1	0	0	0	1	1	0	0
AC006296.2	0	0	0	1	1	0	0
AC006296.3	0	0	0	0.974221	1	0	0
AC006299.1	0.01	0.012	0.008	0.084183	1	0	0
AC006305.1	0	0	0.001	0.43638	1	0	0
AC006305.2	0	0	0	1	1	0	0
AC006305.3	0	0	0	1	1	0	0
AC006329.1	0.088	0.16	0.169	0.732119	1	0	0
AC006333.1	-0.001	0	0	0.571103	1	0	0
AC006333.2	0.074	0.198	0.216	0.415074	1	0	0
AC006348.1	-0.001	0	0	0.326356	1	0	0
AC006355.2	0	0	0	0.571103	1	0	0
AC006357.1	0	0	0	0.326356	1	0	0
AC006364.1	-0.002	0	0.002	0.019364	1	0	0
AC006369.1	0.004	0.004	0.006	0.218386	1	0	0
AC006369.2	0	0	0	1	1	0	0
AC006372.1	0	0	0	1	1	0	0
AC006372.2	0.002	0.001	0	0.2308	1	0	0
AC006372.3	-0.001	0	0.001	0.205049	1	0	0
AC006378.1	0	0	0.001	0.822747	1	0	0
AC006387.1	0	0	0	0.326356	1	0	0
AC006398.1	0.002	0.002	0.001	0.0900544	1	0	0
AC006427.2	0.002	0.002	0.002	0.830802	1	0	0
AC006435.1	0.002	0	0	0.0776631	1	0	0
AC006435.2	0.005	0.005	0.004	0.457073	1	0	0
AC006435.3	-0.002	0.001	0.001	0.75042	1	0	0
AC006441.1	0.001	0.001	0.002	0.386934	1	0	0
AC006441.3	-0.001	0	0.001	0.355968	1	0	0
AC006441.4	0	0	0	1	1	0	0
AC006445.3	0	0	0	1	1	0	0
AC006449.1	0.001	0	0	0.0776631	1	0	0
AC006449.2	0.011	0.018	0.019	0.909243	1	0	0
AC006449.3	0.001	0.002	0.004	0.32991	1	0	0
AC006449.5	0.004	0.014	0.018	0.209365	1	0	0
AC006449.6	0.027	0.098	0.124	0.00440538	1	0	0
AC006450.1	0	0	0	1	1	0	0
AC006450.2	-0.001	0	0.001	0.205049	1	0	0
AC006450.3	-0.001	0	0.001	0.0730056	1	0	0
AC006452.1	0.001	0	0	0.0776631	1	0	0
AC006455.1	0	0	0	1	1	0	0
AC006455.4	0	0	0	1	1	0	0
AC006455.5	0	0	0	1	1	0	0
AC006458.1	0.001	0	0	0.71536	1	0	0
AC006459.1	0	0	0	1	1	0	0
AC006460.1	-0.003	0.002	0.005	0.0404828	1	0	0
AC006460.2	-0.032	0.029	0.064	3.68253e-10	1.34784e-05	4.87	-0.156
AC006478.1	0	0	0	1	1	0	0
AC006478.2	0	0	0	0.397113	1	0	0
AC006480.2	0.004	0.016	0.015	0.723546	1	0	0
AC006482.1	0	0	0	1	1	0	0
AC006483.2	0.001	0.003	0.003	0.935569	1	0	0
AC006487.1	0	0	0	0.422974	1	0	0
AC006487.2	0	0	0	1	1	0	0
AC006504.1	-0.018	0.007	0.024	4.88857e-07	0.0178927	1.747	-0.031
AC006504.2	0	0	0	1	1	0	0
AC006504.5	-0.054	0.11	0.201	8.31335e-21	3.04277e-16	15.517	-0.838
AC006504.7	-0.003	0.006	0.014	0.00349518	1	0	0
AC006511.4	0	0	0	0.571103	1	0	0
AC006511.6	-0.001	0	0.002	0.0600523	1	0	0
AC006517.2	-0.001	0.001	0.005	0.0254154	1	0	0
AC006525.1	-0.018	0.045	0.067	0.000249402	1	0	0
AC006538.1	-0.001	0.002	0.004	0.138368	1	0	0
AC006538.3	-0.005	0	0.003	0.0161116	1	0	0
AC006538.4	0	0	0	1	1	0	0
AC006547.1	-0.001	0	0.001	0.205049	1	0	0
AC006547.2	0	0.001	0.001	0.751511	1	0	0
AC006547.3	0	0.001	0.001	0.917312	1	0	0
AC006557.1	0	0	0	1	1	0	0
AC006557.3	0	0.001	0.002	0.191916	1	0	0
AC006566.1	0	0	0	0.571103	1	0	0
AC006566.2	0	0	0	1	1	0	0
AC006581.1	0	0	0	1	1	0	0
AC006581.2	0	0	0	0.715578	1	0	0
AC006942.1	0.007	0.011	0.009	0.439496	1	0	0
AC006946.2	0.001	0.001	0.001	0.606066	1	0	0
AC006946.3	0	0	0	0.422974	1	0	0
AC006947.1	0	0	0	0.422974	1	0	0
AC006960.2	0	0	0	0.571103	1	0	0
AC006960.3	-0.001	0	0.002	0.0495142	1	0	0
AC006967.2	0	0	0	1	1	0	0
AC006967.3	0.008	0.008	0.006	0.208206	1	0	0
AC006970.3	0	0	0	1	1	0	0
AC006972.1	-0.002	0	0.001	0.0730056	1	0	0
AC006974.1	0.001	0	0.001	0.822747	1	0	0
AC006974.2	0	0	0.001	0.662824	1	0	0
AC006994.2	0.01	0.02	0.026	0.0995519	1	0	0
AC007001.1	0	0	0	1	1	0	0
AC007003.1	0	0	0	1	1	0	0
AC007009.1	0.059	0.303	0.326	0.62153	1	0	0
AC007014.1	-0.002	0	0.002	0.0495142	1	0	0
AC007014.2	-0.002	0	0.002	0.110833	1	0	0
AC007029.1	0.011	0.006	0.004	0.223156	1	0	0
AC007032.1	0.022	0.029	0.035	0.195496	1	0	0
AC007036.1	0.001	0.001	0	0.230898	1	0	0
AC007036.2	-0.005	0.002	0.008	0.00528374	1	0	0
AC007036.3	0.001	0.001	0.001	0.5275	1	0	0
AC007036.5	-0.001	0	0.001	0.291443	1	0	0
AC007038.1	0.012	0.019	0.017	0.463408	1	0	0
AC007038.2	-0.008	0.022	0.031	0.02323	1	0	0
AC007040.1	0	0	0	1	1	0	0
AC007064.2	0.003	0.004	0.004	0.553893	1	0	0
AC007066.2	0	0.021	0.025	0.328221	1	0	0
AC007066.3	0	0.011	0.012	0.614657	1	0	0
AC007091.1	0	0	0	0.571103	1	0	0
AC007098.1	0.006	0.023	0.03	0.0756251	1	0	0
AC007099.1	-0.01	0.018	0.028	0.0143425	1	0	0
AC007099.2	0	0	0	0.571103	1	0	0
AC007100.1	0.004	0.001	0	0.0125757	1	0	0
AC007100.2	0	0	0	1	1	0	0
AC007106.1	-0.004	0	0.002	0.0280673	1	0	0
AC007106.2	0.001	0.001	0.001	0.884616	1	0	0
AC007114.1	0.092	0.11	0.09	0.00156436	1	0	0
AC007114.2	0.005	0.007	0.006	0.892599	1	0	0
AC007126.1	-0.001	0	0.001	0.662674	1	0	0
AC007128.2	0.005	0.034	0.048	0.00631851	1	0	0
AC007130.1	-0.001	0.045	0.039	0.269575	1	0	0
AC007132.1	0	0	0	0.0776631	1	0	0
AC007159.1	0.002	0.002	0	0.0036403	1	0	0
AC007163.1	0.001	0.001	0.001	0.751511	1	0	0
AC007179.1	0	0	0	1	1	0	0
AC007179.2	0	0	0	0.0776631	1	0	0
AC007182.1	0.01	0.008	0.006	0.262641	1	0	0
AC007192.2	0.002	0.001	0.001	0.605634	1	0	0
AC007193.1	-0.001	0	0.001	0.257038	1	0	0
AC007193.2	0	0	0	1	1	0	0
AC007193.3	-0.002	0	0.002	0.0495142	1	0	0
AC007216.1	0	0	0	0.571103	1	0	0
AC007216.2	0.001	0.001	0.002	0.228247	1	0	0
AC007216.3	0.003	0.009	0.018	0.00642225	1	0	0
AC007216.4	-0.007	0.037	0.052	0.00637297	1	0	0
AC007218.1	-0.001	0.001	0.001	0.883154	1	0	0
AC007218.2	0	0	0	0.326356	1	0	0
AC007218.3	-0.005	0.003	0.004	0.320473	1	0	0
AC007220.1	-0.001	0	0.001	0.355968	1	0	0
AC007220.2	0	0	0	0.0776631	1	0	0
AC007221.1	0	0	0	0.326356	1	0	0
AC007222.2	0	0	0	1	1	0	0
AC007223.1	0	0	0	1	1	0	0
AC007240.3	-0.014	0.021	0.051	2.91506e-09	0.000106694	3.972	-0.056
AC007244.1	0	0	0	0.571103	1	0	0
AC007250.1	0.001	0.003	0.004	0.520343	1	0	0
AC007255.1	0.107	0.147	0.157	0.777042	1	0	0
AC007262.2	0.033	0.019	0.011	0.00178464	1	0	0
AC007269.1	0	0	0	1	1	0	0
AC007271.1	0	0	0	0.0776631	1	0	0
AC007272.1	0	0	0	0.974422	1	0	0
AC007277.1	-0.02	0.002	0.015	7.17729e-07	0.0262696	1.581	-0.032
AC007278.1	0	0	0	1	1	0	0
AC007278.2	0	0	0	1	1	0	0
AC007279.2	0	0.001	0.002	0.802858	1	0	0
AC007283.1	0	0	0	1	1	0	0
AC007285.1	-0.006	0.01	0.023	0.000200875	1	0	0
AC007285.2	0	0	0	1	1	0	0
AC007292.1	0.001	0.004	0.006	0.331935	1	0	0
AC007292.2	-0.002	0.004	0.004	0.579249	1	0	0
AC007292.3	0	0	0	0.71536	1	0	0
AC007298.1	0.004	0.004	0.005	0.386155	1	0	0
AC007298.2	0.002	0.001	0.001	0.605778	1	0	0
AC007308.1	0	0	0	1	1	0	0
AC007314.1	-0.004	0	0.003	0.0439239	1	0	0
AC007317.1	0	0	0	1	1	0	0
AC007317.2	0	0	0	0.422974	1	0	0
AC007319.1	-0.012	0.005	0.014	0.000326861	1	0	0
AC007325.1	0	0	0	1	1	0	0
AC007325.2	-0.031	0.024	0.048	5.18488e-07	0.0189772	1.722	-0.053
AC007325.4	0.005	0.004	0.004	0.555497	1	0	0
AC007326.2	0	0	0	1	1	0	0
AC007326.5	-0.007	0.002	0.012	2.0242e-05	0.740878	0.13	-0.001
AC007327.2	-0.001	0	0	0.974422	1	0	0
AC007333.1	0	0	0	1	1	0	0
AC007333.2	0.002	0.001	0	0.00223811	1	0	0
AC007336.1	-0.009	0.006	0.014	0.00246011	1	0	0
AC007336.2	0	0	0	1	1	0	0
AC007342.1	0	0.005	0.006	0.546056	1	0	0
AC007342.4	0.015	0.052	0.056	0.504903	1	0	0
AC007342.5	0.023	0.037	0.031	0.121469	1	0	0
AC007343.1	0	0	0	1	1	0	0
AC007344.1	0	0	0	0.571103	1	0	0
AC007347.1	0	0	0	0.571103	1	0	0
AC007349.1	0	0	0	1	1	0	0
AC007349.2	0	0	0	1	1	0	0
AC007349.3	0	0	0	1	1	0	0
AC007349.4	0	0	0	1	1	0	0
AC007350.1	0	0	0	1	1	0	0
AC007359.1	0	0	0	1	1	0	0
AC007362.1	-0.001	0	0.001	0.133695	1	0	0
AC007364.1	0.012	0.05	0.058	0.192082	1	0	0
AC007365.1	0.002	0.005	0.01	0.0213905	1	0	0
AC007368.1	0.032	0.026	0.007	2.8475e-13	1.04221e-08	7.982	0.255
AC007370.1	0.001	0	0	0.71536	1	0	0
AC007370.2	0.001	0.001	0.001	0.527611	1	0	0
AC007375.3	0	0	0	1	1	0	0
AC007376.2	0	0	0	0.571103	1	0	0
AC007378.1	0	0	0	0.571103	1	0	0
AC007381.1	-0.001	0	0	0.422974	1	0	0
AC007381.2	0	0	0	1	1	0	0
AC007383.2	-0.041	0.134	0.179	5.41066e-06	0.198036	0.703	-0.029
AC007383.3	0.001	0.003	0.002	0.841372	1	0	0
AC007384.1	-0.008	0.003	0.008	0.00814473	1	0	0
AC007387.2	0.003	0.002	0.002	0.836241	1	0	0
AC007387.3	0	0	0	0.571103	1	0	0
AC007389.1	-0.007	0.003	0.007	0.0149831	1	0	0
AC007389.3	0.002	0.003	0.003	0.664349	1	0	0
AC007389.5	0	0	0	0.571103	1	0	0
AC007390.2	-0.013	0.006	0.014	0.00282036	1	0	0
AC007391.1	0.001	0.001	0	0.0871155	1	0	0
AC007391.2	0	0	0.001	0.257038	1	0	0
AC007391.3	-0.052	0	0.008	3.51715e-05	1	0	0
AC007402.1	-0.001	0	0	0.422974	1	0	0
AC007402.2	0	0	0	1	1	0	0
AC007403.1	0	0	0	0.571103	1	0	0
AC007405.1	-0.01	0.022	0.04	8.41477e-05	1	0	0
AC007405.2	-0.001	0.002	0.006	0.0246285	1	0	0
AC007405.3	-0.02	0.163	0.225	9.46102e-09	0.000346283	3.461	-0.069
AC007405.4	0.002	0	0	0.396914	1	0	0
AC007406.1	0	0	0	0.571103	1	0	0
AC007406.2	0	0	0	1	1	0	0
AC007406.3	0	0	0	0.422974	1	0	0
AC007406.4	0	0	0	1	1	0	0
AC007406.5	-0.02	0.04	0.058	0.00140611	1	0	0
AC007422.1	0	0	0	0.422974	1	0	0
AC007423.1	-0.001	0	0.002	0.16203	1	0	0
AC007431.1	0	0	0	1	1	0	0
AC007431.2	0	0	0	1	1	0	0
AC007432.1	0	0	0	1	1	0	0
AC007448.3	0	0	0	1	1	0	0
AC007448.4	0.007	0.016	0.016	0.825184	1	0	0
AC007448.5	-0.001	0.003	0.005	0.353157	1	0	0
AC007450.1	0	0	0	1	1	0	0
AC007463.1	0	0	0	1	1	0	0
AC007463.2	0.001	0	0	0.715578	1	0	0
AC007483.1	0	0	0	0.571103	1	0	0
AC007485.1	-0.001	0	0.001	0.205049	1	0	0
AC007491.1	0	0	0	1	1	0	0
AC007493.1	-0.035	0.008	0.027	1.89023e-07	0.00691843	2.16	-0.076
AC007493.2	0	0	0	0.396914	1	0	0
AC007494.2	0.004	0.001	0	0.141984	1	0	0
AC007495.1	0	0	0	1	1	0	0
AC007496.1	-0.001	0	0.001	0.257038	1	0	0
AC007496.2	0	0	0	0.397113	1	0	0
AC007497.1	0.001	0.001	0.002	0.450617	1	0	0
AC007497.2	0	0	0	0.326356	1	0	0
AC007513.1	0	0	0	1	1	0	0
AC007527.1	-0.001	0	0.001	0.257038	1	0	0
AC007527.2	0	0.001	0	0.0872232	1	0	0
AC007528.1	-0.002	0	0.004	0.0149161	1	0	0
AC007529.1	-0.005	0.001	0.005	0.0154259	1	0	0
AC007529.2	-0.004	0.003	0.007	0.0231869	1	0	0
AC007533.1	0	0	0.001	0.436064	1	0	0
AC007535.1	0	0	0.001	0.662225	1	0	0
AC007540.1	0	0	0	1	1	0	0
AC007541.1	0.007	0.013	0.016	0.383828	1	0	0
AC007546.1	-0.001	0	0.001	0.536167	1	0	0
AC007552.2	-0.002	0.001	0.003	0.242871	1	0	0
AC007556.1	-0.001	0	0.002	0.0409086	1	0	0
AC007557.1	0	0	0	1	1	0	0
AC007557.2	0	0	0	1	1	0	0
AC007557.3	0	0	0	1	1	0	0
AC007557.4	0	0	0	1	1	0	0
AC007563.1	0	0	0	1	1	0	0
AC007563.2	0	0	0	0.571103	1	0	0
AC007563.4	0	0	0	1	1	0	0
AC007566.1	0.003	0.038	0.043	0.387657	1	0	0
AC007569.1	0	0	0.001	0.536545	1	0	0
AC007570.1	0.001	0.001	0.001	0.636298	1	0	0
AC007595.1	0	0	0	1	1	0	0
AC007598.1	-0.001	0.001	0.001	0.606786	1	0	0
AC007598.2	0	0	0	1	1	0	0
AC007599.2	-0.001	0.001	0.002	0.271007	1	0	0
AC007601.1	0	0	0.001	0.82222	1	0	0
AC007601.2	0	0	0	1	1	0	0
AC007603.1	-0.001	0	0	0.326356	1	0	0
AC007608.1	-0.002	0.001	0.004	0.0338932	1	0	0
AC007608.2	-0.001	0	0.001	0.0730056	1	0	0
AC007608.3	0.007	0.007	0.004	0.0963563	1	0	0
AC007610.1	0.003	0.004	0.003	0.538477	1	0	0
AC007610.2	0.001	0	0	0.396914	1	0	0
AC007610.5	0	0	0	0.974422	1	0	0
AC007611.1	-0.018	0.008	0.03	5.62521e-09	0.000205888	3.686	-0.066
AC007613.1	0.001	0.009	0.009	0.967323	1	0	0
AC007614.1	0.004	0.022	0.022	0.93503	1	0	0
AC007619.1	0	0	0.001	0.82222	1	0	0
AC007620.2	0.002	0.002	0.003	0.692716	1	0	0
AC007620.3	0.002	0.001	0.001	0.751632	1	0	0
AC007622.2	0.003	0.002	0.002	0.864473	1	0	0
AC007631.1	0	0	0	1	1	0	0
AC007637.1	0.014	0.023	0.025	0.514578	1	0	0
AC007638.1	0	0	0.001	0.822396	1	0	0
AC007638.2	0.002	0.001	0.001	0.60621	1	0	0
AC007639.1	-0.003	0.002	0.003	0.249022	1	0	0
AC007649.1	0	0	0	1	1	0	0
AC007652.1	0	0	0	1	1	0	0
AC007652.2	0	0	0	1	1	0	0
AC007652.3	0	0	0	1	1	0	0
AC007655.1	0.002	0	0	0.0776631	1	0	0
AC007655.2	-0.001	0.001	0.003	0.135784	1	0	0
AC007656.1	0	0	0	0.326356	1	0	0
AC007656.2	0.001	0.001	0.001	0.383857	1	0	0
AC007656.4	0	0	0	1	1	0	0
AC007663.2	0.002	0	0.001	0.436485	1	0	0
AC007663.3	0	0.001	0.001	0.917201	1	0	0
AC007663.4	0	0.001	0	0.413404	1	0	0
AC007666.1	-0.001	0	0.002	0.162493	1	0	0
AC007666.2	0	0.001	0.001	0.818353	1	0	0
AC007671.1	0	0	0	1	1	0	0
AC007673.1	-0.001	0	0.001	0.436169	1	0	0
AC007679.1	0	0	0	0.71536	1	0	0
AC007681.1	-0.001	0.006	0.004	0.317038	1	0	0
AC007682.1	0	0.002	0.001	0.102132	1	0	0
AC007684.2	0	0.007	0.012	0.0655068	1	0	0
AC007686.2	0	0	0	1	1	0	0
AC007686.3	0.005	0.017	0.015	0.36896	1	0	0
AC007686.4	0	0	0	0.71536	1	0	0
AC007686.5	-0.001	0	0	0.571103	1	0	0
AC007687.1	0	0	0	0.397113	1	0	0
AC007688.3	-0.001	0	0	0.326356	1	0	0
AC007695.1	0.001	0.006	0.01	0.0469942	1	0	0
AC007728.1	0.001	0.001	0.001	0.751268	1	0	0
AC007728.2	0.003	0.004	0.002	0.240539	1	0	0
AC007728.3	0	0	0	0.715796	1	0	0
AC007731.2	0.002	0.002	0	0.0117671	1	0	0
AC007731.3	0	0	0	0.974221	1	0	0
AC007731.5	-0.001	0.002	0.002	0.949491	1	0	0
AC007736.1	0	0	0	0.0776631	1	0	0
AC007743.1	-0.004	0	0.002	0.0918418	1	0	0
AC007749.1	0	0	0	1	1	0	0
AC007749.2	-0.001	0	0	0.422974	1	0	0
AC007750.1	0.004	0	0.001	0.822747	1	0	0
AC007773.1	-0.019	0.018	0.045	9.19412e-09	0.000336514	3.473	-0.066
AC007780.1	0.001	0.002	0.003	0.692716	1	0	0
AC007785.1	0	0	0	0.326356	1	0	0
AC007785.3	0.007	0.008	0.007	0.577801	1	0	0
AC007786.1	0.003	0.003	0.004	0.399917	1	0	0
AC007786.2	0	0	0	0.422974	1	0	0
AC007786.3	0	0	0	1	1	0	0
AC007786.4	-0.001	0	0	0.571103	1	0	0
AC007787.1	0	0	0	1	1	0	0
AC007795.1	0	0	0	1	1	0	0
AC007823.1	-0.002	0.001	0.003	0.0806791	1	0	0
AC007834.1	0	0	0	0.571103	1	0	0
AC007846.1	-0.001	0	0.002	0.0634943	1	0	0
AC007848.1	-0.009	0	0.005	0.000783195	1	0	0
AC007848.2	-0.001	0.002	0.002	0.740745	1	0	0
AC007849.1	0.028	0.025	0.009	2.18956e-09	8.01401e-05	4.096	0.115
AC007861.1	0	0	0	1	1	0	0
AC007861.2	0	0	0	1	1	0	0
AC007876.1	-0.001	0	0.001	0.239215	1	0	0
AC007877.1	0	0	0	0.571103	1	0	0
AC007878.1	0.003	0.017	0.022	0.164038	1	0	0
AC007879.1	0	0	0	0.326356	1	0	0
AC007879.2	0	0	0	1	1	0	0
AC007879.3	-0.002	0.001	0.002	0.191147	1	0	0
AC007879.4	0	0	0	0.571103	1	0	0
AC007879.5	0	0	0	1	1	0	0
AC007880.1	0	0	0	0.422974	1	0	0
AC007881.2	-0.001	0	0	0.326356	1	0	0
AC007881.3	0	0.003	0.004	0.324026	1	0	0
AC007881.4	0	0.002	0.003	0.774611	1	0	0
AC007906.1	-0.001	0	0.001	0.291589	1	0	0
AC007906.2	0.207	0.22	0.17	2.27284e-09	8.31883e-05	4.08	0.845
AC007907.1	0	0	0	1	1	0	0
AC007920.1	0	0	0	0.571103	1	0	0
AC007920.2	0.002	0.001	0.001	0.674786	1	0	0
AC007922.1	0	0	0	0.0776631	1	0	0
AC007922.2	0	0.001	0	0.0871694	1	0	0
AC007922.3	0	0	0	0.571103	1	0	0
AC007922.4	0	0	0	0.422974	1	0	0
AC007923.1	-0.003	0	0.001	0.257038	1	0	0
AC007923.4	0	0	0	0.326356	1	0	0
AC007938.1	0.001	0.003	0.002	0.459379	1	0	0
AC007938.2	0.004	0.004	0.003	0.463174	1	0	0
AC007938.3	0.007	0.011	0.008	0.212741	1	0	0
AC007948.1	0	0	0	1	1	0	0
AC007950.1	0	0.001	0.001	0.606066	1	0	0
AC007950.2	0.006	0.003	0.004	0.555497	1	0	0
AC007952.1	0	0	0	1	1	0	0
AC007952.2	0.001	0.005	0.012	0.00703077	1	0	0
AC007952.3	0	0	0	0.571103	1	0	0
AC007952.4	0.473	0.265	0.189	8.93834e-20	3.27152e-15	14.485	6.851
AC007952.5	-0.005	0	0.003	0.0526214	1	0	0
AC007952.6	-0.006	0.001	0.007	0.00128536	1	0	0
AC007952.7	0.001	0.007	0.005	0.316641	1	0	0
AC007952.8	0	0	0	1	1	0	0
AC007952.9	0	0.001	0.001	0.528051	1	0	0
AC007953.1	0.001	0.001	0	0.230898	1	0	0
AC007953.2	-0.001	0	0.001	0.205049	1	0	0
AC007991.2	0.001	0	0	0.396914	1	0	0
AC007991.3	0	0	0	0.571103	1	0	0
AC007991.4	0	0	0	0.326356	1	0	0
AC007993.2	0	0	0	0.422974	1	0	0
AC007993.3	-0.001	0	0.001	0.205049	1	0	0
AC007996.1	-0.001	0.027	0.035	0.0837836	1	0	0
AC007998.3	-0.001	0.001	0.003	0.135725	1	0	0
AC007998.4	0	0	0	0.422974	1	0	0
AC008011.2	-0.008	0.001	0.005	0.00513545	1	0	0
AC008014.1	0.006	0.112	0.174	1.82916e-10	6.6949e-06	5.174	0.031
AC008026.3	0	0.006	0.008	0.402394	1	0	0
AC008033.3	0	0.001	0.002	0.382242	1	0	0
AC008035.1	0.014	0.008	0.014	0.0156736	1	0	0
AC008040.1	0.001	0.001	0.001	0.954532	1	0	0
AC008050.1	0	0	0	0.71536	1	0	0
AC008055.2	0	0	0	0.422974	1	0	0
AC008056.1	0	0	0	1	1	0	0
AC008056.2	0	0	0	1	1	0	0
AC008056.3	0	0	0	0.326356	1	0	0
AC008060.1	0	0	0	1	1	0	0
AC008060.2	0	0	0	1	1	0	0
AC008060.3	0	0	0	0.571103	1	0	0
AC008060.4	0	0	0	1	1	0	0
AC008060.5	0	0	0	0.974221	1	0	0
AC008063.1	-0.004	0.003	0.009	0.00388569	1	0	0
AC008063.2	-0.003	0	0.001	0.0890003	1	0	0
AC008067.1	0	0	0	1	1	0	0
AC008073.1	0	0	0	0.422974	1	0	0
AC008073.2	0	0	0	0.571103	1	0	0
AC008074.2	0.015	0.009	0.007	0.293247	1	0	0
AC008079.1	-0.001	0.013	0.015	0.676335	1	0	0
AC008080.1	0	0.001	0.001	0.79268	1	0	0
AC008080.2	0	0	0.001	0.536796	1	0	0
AC008080.3	0	0	0	1	1	0	0
AC008080.4	-0.001	0	0.001	0.108861	1	0	0
AC008083.2	-0.01	0.002	0.012	2.26395e-05	0.828628	0.082	-0.001
AC008083.3	-0.001	0.002	0.004	0.0881187	1	0	0
AC008083.4	0	0	0	0.397113	1	0	0
AC008088.1	0	0	0	0.571103	1	0	0
AC008103.1	0	0	0	0.571103	1	0	0
AC008105.1	-0.003	0.012	0.02	0.00819879	1	0	0
AC008105.3	-0.022	0.001	0.009	0.000146312	1	0	0
AC008114.1	-0.002	0.001	0.003	0.0957691	1	0	0
AC008115.1	-0.001	0.001	0.002	0.45275	1	0	0
AC008115.2	0	0	0	0.571103	1	0	0
AC008115.3	0.002	0.008	0.009	0.582068	1	0	0
AC008115.4	0	0.001	0	0.0872232	1	0	0
AC008119.1	0	0.001	0.002	0.450117	1	0	0
AC008121.2	-0.001	0.001	0.001	0.675369	1	0	0
AC008121.3	0.004	0.002	0	0.0426553	1	0	0
AC008124.1	0.037	0.196	0.224	0.0514241	1	0	0
AC008125.1	0	0	0	1	1	0	0
AC008127.1	0	0	0	1	1	0	0
AC008133.1	0	0	0	1	1	0	0
AC008147.1	0	0	0	0.571103	1	0	0
AC008147.2	-0.024	0.028	0.05	5.60823e-06	0.205267	0.688	-0.017
AC008149.1	0.001	0.001	0.001	0.52739	1	0	0
AC008149.2	-0.003	0.002	0.004	0.160931	1	0	0
AC008154.1	-0.001	0	0.001	0.205049	1	0	0
AC008154.2	0	0	0	1	1	0	0
AC008162.2	0	0	0	1	1	0	0
AC008164.1	0	0	0	1	1	0	0
AC008170.1	0	0	0	0.571103	1	0	0
AC008175.1	0	0	0	1	1	0	0
AC008180.2	-0.001	0	0	0.571103	1	0	0
AC008243.1	0	0	0	0.571103	1	0	0
AC008250.1	0	0	0	1	1	0	0
AC008250.2	0	0	0	1	1	0	0
AC008264.2	0.009	0.008	0.01	0.521713	1	0	0
AC008267.5	-0.006	0.131	0.167	0.000206365	1	0	0
AC008268.1	0	0	0	0.97402	1	0	0
AC008269.1	0.001	0.011	0.011	0.90178	1	0	0
AC008269.2	0	0	0	0.422974	1	0	0
AC008273.1	-0.002	0.002	0.004	0.11934	1	0	0
AC008277.1	-0.001	0.001	0.002	0.386298	1	0	0
AC008278.1	0	0	0	0.0776631	1	0	0
AC008278.2	-0.001	0	0	0.571103	1	0	0
AC008280.3	0.002	0.003	0.005	0.249087	1	0	0
AC008281.1	0	0	0	1	1	0	0
AC008378.1	0	0.001	0.001	0.636298	1	0	0
AC008391.1	-0.003	0	0.001	0.291078	1	0	0
AC008393.1	0.026	0.037	0.03	0.091677	1	0	0
AC008395.1	0.002	0.002	0.002	0.940996	1	0	0
AC008397.1	-0.547	0.275	0.42	2.61777e-42	9.58131e-38	37.019	-20.249
AC008403.2	-0.001	0.001	0.001	0.536823	1	0	0
AC008403.3	0.003	0.007	0.008	0.45321	1	0	0
AC008406.1	0	0	0	0.571103	1	0	0
AC008406.2	0	0	0	0.422974	1	0	0
AC008406.3	-0.001	0	0.002	0.111096	1	0	0
AC008413.2	0	0	0	1	1	0	0
AC008415.1	0	0	0	0.571103	1	0	0
AC008429.1	0.002	0.009	0.01	0.646404	1	0	0
AC008429.3	0	0.001	0.002	0.604719	1	0	0
AC008434.1	0	0.001	0.002	0.453594	1	0	0
AC008438.1	0.026	0.061	0.061	0.896537	1	0	0
AC008438.2	0	0	0	0.571103	1	0	0
AC008440.1	0.003	0.004	0.005	0.528141	1	0	0
AC008440.2	0	0	0.001	0.822747	1	0	0
AC008443.1	0.017	0.213	0.268	1.9023e-05	0.696259	0.157	0.003
AC008443.2	0	0	0.001	0.291516	1	0	0
AC008443.3	-0.005	0	0.008	8.12653e-05	1	0	0
AC008443.4	0.002	0.003	0.001	0.0377879	1	0	0
AC008443.5	0.066	0.085	0.054	6.42796e-08	0.0023527	2.628	0.173
AC008443.6	0.01	0.012	0.004	6.86351e-06	0.251211	0.6	0.006
AC008443.8	-0.001	0.001	0.002	0.381874	1	0	0
AC008443.9	-0.001	0	0.001	0.356056	1	0	0
AC008453.1	0	0.001	0.001	0.60621	1	0	0
AC008453.2	-0.002	0	0.002	0.0600523	1	0	0
AC008456.1	0	0	0	1	1	0	0
AC008459.1	0	0	0	1	1	0	0
AC008462.1	0.002	0.001	0.001	0.954765	1	0	0
AC008464.1	0	0	0	0.571103	1	0	0
AC008467.1	-0.005	0.004	0.006	0.265674	1	0	0
AC008474.1	0	0	0	0.326356	1	0	0
AC008494.2	0	0	0	1	1	0	0
AC008494.3	0.003	0.007	0.006	0.666013	1	0	0
AC008496.2	0.002	0.002	0.001	0.350835	1	0	0
AC008496.3	0	0	0	0.0776631	1	0	0
AC008505.1	0	0	0	0.571103	1	0	0
AC008507.2	0.001	0	0	0.0776631	1	0	0
AC008507.4	-0.003	0.001	0.001	0.635211	1	0	0
AC008507.5	0	0	0	1	1	0	0
AC008514.1	-0.09	0.002	0.046	4.15264e-23	1.51991e-18	17.818	-1.604
AC008517.1	-0.001	0.019	0.02	0.801135	1	0	0
AC008522.1	0.067	0.044	0.009	9.38513e-27	3.43505e-22	21.464	1.438
AC008525.1	0	0	0	0.422974	1	0	0
AC008525.2	0	0	0	1	1	0	0
AC008532.1	-0.003	0.008	0.01	0.515616	1	0	0
AC008534.1	-0.001	0	0	0.422974	1	0	0
AC008537.2	0	0	0	1	1	0	0
AC008537.4	0.016	0.012	0.012	0.839828	1	0	0
AC008539.1	0	0	0	1	1	0	0
AC008543.1	0.002	0.021	0.024	0.455685	1	0	0
AC008543.3	0.005	0.005	0.007	0.481629	1	0	0
AC008543.4	0	0	0	1	1	0	0
AC008543.5	0	0	0	1	1	0	0
AC008549.1	0	0	0	0.571103	1	0	0
AC008549.2	-0.001	0.001	0.002	0.381066	1	0	0
AC008551.1	-0.005	0.001	0.005	0.00515998	1	0	0
AC008554.1	-0.006	0.003	0.005	0.128233	1	0	0
AC008555.1	0.002	0.006	0.005	0.713918	1	0	0
AC008555.2	0.005	0.003	0.002	0.370859	1	0	0
AC008555.4	0.023	0.061	0.08	0.00633383	1	0	0
AC008555.5	-0.001	0	0	0.974624	1	0	0
AC008556.1	0.004	0.017	0.018	0.897563	1	0	0
AC008558.1	0	0	0	1	1	0	0
AC008567.2	0	0	0	1	1	0	0
AC008567.3	0.001	0.001	0.002	0.521971	1	0	0
AC008568.1	-0.001	0	0	0.326356	1	0	0
AC008569.1	0	0	0	0.571103	1	0	0
AC008569.2	-0.007	0.006	0.012	0.00911911	1	0	0
AC008571.2	0	0	0	1	1	0	0
AC008572.1	-0.001	0	0.001	0.257038	1	0	0
AC008574.1	0	0	0	0.571103	1	0	0
AC008581.1	0.002	0	0	0.71536	1	0	0
AC008588.1	0	0	0	0.422974	1	0	0
AC008591.1	0	0.001	0.001	0.792386	1	0	0
AC008592.1	0	0	0.001	0.205049	1	0	0
AC008592.2	0	0	0	1	1	0	0
AC008592.4	0	0	0	1	1	0	0
AC008592.5	-0.001	0	0.001	0.108861	1	0	0
AC008601.1	0	0	0	1	1	0	0
AC008608.2	0.067	0.09	0.079	0.0525509	1	0	0
AC008609.1	-0.003	0.002	0.005	0.0552676	1	0	0
AC008610.1	0.019	0.025	0.017	0.0207253	1	0	0
AC008619.1	-0.001	0	0.001	0.355617	1	0	0
AC008622.2	0.004	0.009	0.017	0.00927003	1	0	0
AC008625.1	0	0	0	0.97402	1	0	0
AC008627.1	-0.001	0	0.001	0.108861	1	0	0
AC008629.1	-0.001	0.003	0.002	0.843021	1	0	0
AC008632.1	0	0	0	0.422974	1	0	0
AC008635.1	-0.001	0	0.001	0.133695	1	0	0
AC008641.1	0.001	0.001	0.001	0.674319	1	0	0
AC008649.1	0.001	0.001	0.001	0.384052	1	0	0
AC008649.2	0.024	0.015	0.007	0.000256125	1	0	0
AC008652.1	0	0	0	1	1	0	0
AC008655.1	-0.001	0.003	0.003	0.88362	1	0	0
AC008655.2	0.005	0.007	0.006	0.717116	1	0	0
AC008659.1	0	0	0	0.422974	1	0	0
AC008662.1	0	0	0	1	1	0	0
AC008662.2	0	0	0	1	1	0	0
AC008663.1	0	0	0	1	1	0	0
AC008663.2	0	0	0	1	1	0	0
AC008663.3	0	0	0	1	1	0	0
AC008667.1	0	0	0.002	0.197023	1	0	0
AC008667.2	0	0	0	1	1	0	0
AC008667.3	0	0	0	1	1	0	0
AC008667.4	0	0	0	1	1	0	0
AC008669.1	0	0	0	1	1	0	0
AC008674.1	0.001	0	0	0.396914	1	0	0
AC008676.1	-0.003	0	0.003	0.0212825	1	0	0
AC008679.1	0.011	0.004	0.003	0.247674	1	0	0
AC008680.1	0	0	0	1	1	0	0
AC008686.1	0.002	0.001	0.001	0.918091	1	0	0
AC008687.2	0	0	0	0.571103	1	0	0
AC008687.3	0	0	0	1	1	0	0
AC008687.4	-0.002	0.004	0.005	0.549232	1	0	0
AC008691.1	-0.008	0.001	0.007	0.00250145	1	0	0
AC008696.2	0	0	0	1	1	0	0
AC008700.1	0.007	0.004	0.003	0.19986	1	0	0
AC008703.1	0	0	0	0.571103	1	0	0
AC008705.2	0	0	0	1	1	0	0
AC008708.1	0	0	0	1	1	0	0
AC008708.2	0	0	0	0.397113	1	0	0
AC008728.1	0	0	0	0.571103	1	0	0
AC008731.1	0	0	0	0.715796	1	0	0
AC008734.1	-0.001	0	0.001	0.257038	1	0	0
AC008734.2	-0.001	0	0.001	0.108861	1	0	0
AC008735.1	-0.005	0.006	0.012	0.025628	1	0	0
AC008735.2	-0.004	0.008	0.012	0.116631	1	0	0
AC008735.3	0.001	0.001	0.002	0.453594	1	0	0
AC008735.4	0.001	0.001	0.001	0.252111	1	0	0
AC008736.1	-0.003	0.007	0.01	0.214691	1	0	0
AC008736.2	0	0	0	1	1	0	0
AC008737.1	0	0	0	0.326356	1	0	0
AC008737.3	0	0	0	0.571103	1	0	0
AC008738.1	0	0	0	1	1	0	0
AC008738.2	0	0.002	0.002	0.942077	1	0	0
AC008738.3	0	0	0	0.571103	1	0	0
AC008738.4	0	0	0	0.71536	1	0	0
AC008738.5	0	0	0	0.571103	1	0	0
AC008738.6	0.001	0	0	0.71536	1	0	0
AC008738.7	0	0	0	1	1	0	0
AC008739.1	0	0	0	1	1	0	0
AC008741.1	0	0	0	1	1	0	0
AC008742.1	0	0	0	1	1	0	0
AC008743.1	0	0	0	1	1	0	0
AC008747.1	0.004	0.003	0.003	0.928436	1	0	0
AC008750.1	0	0	0	0.571103	1	0	0
AC008750.2	-0.001	0	0.001	0.16503	1	0	0
AC008750.3	0.001	0.001	0.001	0.751147	1	0	0
AC008750.4	-0.006	0.012	0.025	0.000111928	1	0	0
AC008750.5	-0.002	0	0.001	0.108861	1	0	0
AC008750.7	-0.001	0.004	0.006	0.523352	1	0	0
AC008751.3	0	0	0	0.571103	1	0	0
AC008752.1	0	0.001	0.001	0.963897	1	0	0
AC008752.2	0.002	0.002	0.002	0.838012	1	0	0
AC008753.2	-0.033	0	0.022	7.21344e-12	2.64019e-07	6.578	-0.217
AC008753.3	0	0	0.001	0.205049	1	0	0
AC008758.2	0.002	0.002	0.002	0.959804	1	0	0
AC008759.2	0	0.001	0	0.413533	1	0	0
AC008759.3	0	0	0	1	1	0	0
AC008760.1	-0.001	0.007	0.01	0.219992	1	0	0
AC008760.2	-0.001	0	0	0.326356	1	0	0
AC008761.1	-0.001	0	0.001	0.205049	1	0	0
AC008761.2	-0.001	0	0	0.326356	1	0	0
AC008763.1	0.015	0.02	0.015	0.170077	1	0	0
AC008764.2	0.002	0.001	0.001	0.52739	1	0	0
AC008764.3	0	0	0	0.974221	1	0	0
AC008764.5	0	0	0	1	1	0	0
AC008764.6	-0.003	0.021	0.03	0.0380543	1	0	0
AC008764.7	-0.001	0.006	0.01	0.0908195	1	0	0
AC008764.8	-0.025	0.039	0.048	0.0800355	1	0	0
AC008766.1	-0.002	0	0.001	0.133695	1	0	0
AC008770.3	-0.002	0.001	0.003	0.283589	1	0	0
AC008771.1	0.041	0.233	0.293	0.000142351	1	0	0
AC008780.1	-0.001	0	0	0.326356	1	0	0
AC008780.2	-0.014	0.007	0.02	1.96857e-05	0.720516	0.142	-0.002
AC008781.1	0.001	0.003	0.005	0.219403	1	0	0
AC008781.2	0	0	0.001	0.257038	1	0	0
AC008781.3	0	0.001	0.002	0.604719	1	0	0
AC008786.1	0	0	0	1	1	0	0
AC008794.1	0	0	0	1	1	0	0
AC008798.2	0.002	0.001	0.001	0.954881	1	0	0
AC008798.3	0	0	0	0.326356	1	0	0
AC008799.2	0	0	0	1	1	0	0
AC008805.2	0	0	0	1	1	0	0
AC008808.1	0	0	0	0.571103	1	0	0
AC008808.2	0.001	0.001	0	0.413146	1	0	0
AC008825.1	-0.036	0.002	0.033	2.50842e-16	9.18108e-12	11.037	-0.397
AC008840.1	0	0.013	0.026	0.000385205	1	0	0
AC008852.1	0	0	0	0.422974	1	0	0
AC008869.1	0	0	0	1	1	0	0
AC008870.1	0	0	0	1	1	0	0
AC008870.2	0.005	0.014	0.017	0.382624	1	0	0
AC008870.3	-0.002	0.012	0.018	0.0965998	1	0	0
AC008870.4	0	0.001	0	0.142432	1	0	0
AC008871.1	0	0	0	1	1	0	0
AC008875.1	0.001	0.006	0.009	0.197076	1	0	0
AC008875.2	-0.005	0.002	0.005	0.0696059	1	0	0
AC008875.3	-0.095	0.116	0.156	1.95022e-06	0.07138	1.146	-0.109
AC008877.1	0	0	0	1	1	0	0
AC008878.4	0	0	0	1	1	0	0
AC008883.1	0	0	0	1	1	0	0
AC008883.2	0	0	0	1	1	0	0
AC008883.3	0.002	0.01	0.009	0.639433	1	0	0
AC008885.2	0	0	0	0.326356	1	0	0
AC008892.1	-0.001	0	0.001	0.205049	1	0	0
AC008894.1	0	0	0	1	1	0	0
AC008894.2	-0.004	0.003	0.006	0.100673	1	0	0
AC008897.2	0	0	0.001	0.257038	1	0	0
AC008897.3	-0.001	0.002	0.002	0.939631	1	0	0
AC008906.1	-0.006	0.005	0.011	0.0246713	1	0	0
AC008906.2	0.001	0.002	0.003	0.251145	1	0	0
AC008914.1	-0.002	0.001	0.003	0.0958335	1	0	0
AC008915.1	-0.003	0.001	0.004	0.0934664	1	0	0
AC008915.2	0.056	0.127	0.147	0.0953802	1	0	0
AC008937.1	0	0	0	0.326356	1	0	0
AC008937.2	-0.001	0	0.001	0.205049	1	0	0
AC008937.3	0.002	0.003	0.003	0.841986	1	0	0
AC008938.1	0	0	0.001	0.662824	1	0	0
AC008940.1	0	0	0	1	1	0	0
AC008945.1	-0.013	0.029	0.031	0.552244	1	0	0
AC008945.2	0	0.002	0.002	0.836709	1	0	0
AC008946.1	0.005	0.006	0.003	0.0300452	1	0	0
AC008948.1	0	0	0	0.422974	1	0	0
AC008957.1	0	0.001	0.001	0.751389	1	0	0
AC008957.2	0	0	0	1	1	0	0
AC008964.1	0.002	0	0	0.0776631	1	0	0
AC008966.1	0.024	0.066	0.064	0.612749	1	0	0
AC008966.2	-0.001	0	0.001	0.108861	1	0	0
AC008966.3	-0.001	0.001	0.001	0.751147	1	0	0
AC008969.1	-0.006	0.024	0.035	0.00808312	1	0	0
AC008969.2	0	0	0	0.571103	1	0	0
AC008972.1	0	0.001	0	0.413404	1	0	0
AC008972.2	0.014	0.008	0.007	0.664105	1	0	0
AC008982.2	-0.002	0.006	0.011	0.041809	1	0	0
AC008991.1	0	0	0	1	1	0	0
AC008992.1	0	0	0	1	1	0	0
AC008993.3	0	0	0	1	1	0	0
AC009005.1	-0.007	0.118	0.163	1.82443e-06	0.066776	1.175	-0.008
AC009019.1	-0.001	0	0.001	0.16503	1	0	0
AC009019.2	-0.001	0	0.001	0.662375	1	0	0
AC009021.1	0.001	0.007	0.007	0.953751	1	0	0
AC009021.2	0	0	0	0.0776631	1	0	0
AC009032.1	-0.004	0.009	0.012	0.288064	1	0	0
AC009034.1	0	0.001	0	0.0125757	1	0	0
AC009035.1	0	0	0	0.571103	1	0	0
AC009039.1	0	0	0	1	1	0	0
AC009041.1	0.002	0.003	0.003	0.583735	1	0	0
AC009041.2	-0.006	0.052	0.053	0.74953	1	0	0
AC009041.3	-0.001	0	0.001	0.133695	1	0	0
AC009041.4	-0.001	0.002	0.003	0.374492	1	0	0
AC009053.2	0.01	0.015	0.012	0.371162	1	0	0
AC009053.3	-0.001	0	0.001	0.35588	1	0	0
AC009054.1	0	0	0	0.326356	1	0	0
AC009054.2	0.01	0.009	0.006	0.141624	1	0	0
AC009055.1	0.001	0.001	0	0.0125757	1	0	0
AC009055.2	-0.002	0.001	0.002	0.449046	1	0	0
AC009060.1	-0.002	0.002	0.006	0.0212141	1	0	0
AC009061.1	0	0.004	0.007	0.170662	1	0	0
AC009061.2	0.024	0.074	0.097	0.0036476	1	0	0
AC009063.1	0	0	0	1	1	0	0
AC009063.2	0	0	0	0.571103	1	0	0
AC009063.3	-0.001	0	0.001	0.257038	1	0	0
AC009065.1	0.001	0.004	0.004	0.772539	1	0	0
AC009065.2	0.089	0.344	0.386	0.112169	1	0	0
AC009065.3	-0.001	0	0.001	0.257038	1	0	0
AC009065.4	0.054	0.075	0.069	0.202284	1	0	0
AC009065.5	-0.001	0	0.001	0.29137	1	0	0
AC009065.6	-0.001	0	0.001	0.133695	1	0	0
AC009065.7	0	0	0	1	1	0	0
AC009065.8	0.003	0.002	0.002	0.941267	1	0	0
AC009075.1	0.002	0.001	0	0.0871155	1	0	0
AC009081.1	-0.001	0	0.002	0.0495142	1	0	0
AC009081.2	0	0.001	0.001	0.751026	1	0	0
AC009087.1	0	0	0	1	1	0	0
AC009088.1	-0.003	0.002	0.003	0.288619	1	0	0
AC009088.2	0.001	0.005	0.006	0.569474	1	0	0
AC009088.3	0	0	0	0.71536	1	0	0
AC009090.1	-0.004	0.003	0.004	0.363709	1	0	0
AC009090.2	0.001	0	0.001	0.662824	1	0	0
AC009090.3	0.001	0.002	0.001	0.233686	1	0	0
AC009090.6	0.004	0.007	0.007	0.88735	1	0	0
AC009093.1	0.001	0.003	0.006	0.116165	1	0	0
AC009093.2	-0.003	0.001	0.004	0.0674623	1	0	0
AC009093.4	-0.001	0	0.001	0.0890003	1	0	0
AC009093.5	-0.001	0	0	0.974624	1	0	0
AC009093.6	-0.001	0	0.001	0.435854	1	0	0
AC009095.1	-0.001	0	0	0.326356	1	0	0
AC009097.1	-0.001	0	0.001	0.205049	1	0	0
AC009097.2	0.045	0.025	0.009	3.39934e-09	0.000124419	3.905	0.176
AC009097.3	0.002	0.001	0.001	0.52728	1	0	0
AC009097.4	0	0	0	0.974624	1	0	0
AC009102.1	0	0	0	1	1	0	0
AC009102.2	0	0	0	1	1	0	0
AC009102.4	0	0	0	1	1	0	0
AC009107.1	0	0	0	1	1	0	0
AC009107.2	0.001	0.014	0.02	0.0464823	1	0	0
AC009108.2	0	0	0	0.326356	1	0	0
AC009108.3	-0.001	0.001	0.001	0.53663	1	0	0
AC009110.1	0	0	0.001	0.205049	1	0	0
AC009113.1	0.066	0.082	0.058	2.36762e-05	0.866573	0.062	0.004
AC009113.2	0.001	0.001	0	0.413275	1	0	0
AC009117.2	0	0	0	1	1	0	0
AC009118.1	0	0	0	0.422974	1	0	0
AC009118.2	0.01	0.033	0.034	0.803122	1	0	0
AC009118.3	0.019	0.029	0.027	0.704082	1	0	0
AC009119.1	-0.001	0.002	0.002	0.73987	1	0	0
AC009119.2	0	0	0	1	1	0	0
AC009120.2	0.048	0.096	0.084	0.0618708	1	0	0
AC009120.3	0	0.002	0.002	0.940703	1	0	0
AC009120.4	0	0	0	0.422974	1	0	0
AC009120.5	-0.002	0.003	0.004	0.519518	1	0	0
AC009121.2	0	0	0	0.571103	1	0	0
AC009121.3	0.008	0.009	0.007	0.32607	1	0	0
AC009121.4	-0.002	0	0.003	0.00544315	1	0	0
AC009123.1	0.002	0	0	0.396914	1	0	0
AC009126.1	0.011	0.025	0.028	0.571691	1	0	0
AC009127.1	-0.001	0	0.001	0.205049	1	0	0
AC009133.1	0.05	0.242	0.208	6.68656e-05	1	0	0
AC009133.2	0.001	0.001	0.001	0.884882	1	0	0
AC009133.3	-0.003	0	0.003	0.0212419	1	0	0
AC009133.4	0.011	0.011	0.006	0.0334392	1	0	0
AC009134.1	0	0	0	1	1	0	0
AC009135.1	0	0	0	1	1	0	0
AC009137.1	-0.001	0	0	0.326356	1	0	0
AC009137.2	0.005	0.002	0.002	0.940908	1	0	0
AC009139.1	-0.003	0	0.004	0.0104346	1	0	0
AC009139.2	-0.001	0.001	0.001	0.750905	1	0	0
AC009141.1	0	0	0	0.422974	1	0	0
AC009142.1	0	0	0	1	1	0	0
AC009145.1	0	0	0	0.0776631	1	0	0
AC009145.2	0	0.001	0	0.231094	1	0	0
AC009145.3	0	0	0	1	1	0	0
AC009148.1	-0.001	0.005	0.008	0.184296	1	0	0
AC009152.1	0	0.002	0.002	0.740395	1	0	0
AC009152.3	0	0	0.001	0.822572	1	0	0
AC009152.6	0	0	0	0.422974	1	0	0
AC009154.1	0	0	0	0.571103	1	0	0
AC009154.2	0	0	0	1	1	0	0
AC009158.1	0	0	0	0.422974	1	0	0
AC009159.1	-0.001	0	0	0.571103	1	0	0
AC009159.2	0	0	0	1	1	0	0
AC009159.3	-0.001	0	0.001	0.822045	1	0	0
AC009163.1	0	0	0	1	1	0	0
AC009163.4	0	0.001	0.001	0.884483	1	0	0
AC009163.6	0.002	0.003	0.002	0.579745	1	0	0
AC009163.7	0.016	0.013	0.008	0.0331176	1	0	0
AC009166.1	0	0	0	0.422974	1	0	0
AC009166.3	0	0	0	0.571103	1	0	0
AC009167.1	0	0	0	1	1	0	0
AC009171.2	-0.001	0.002	0.003	0.545009	1	0	0
AC009185.1	0	0	0	1	1	0	0
AC009226.1	-0.009	0.006	0.019	8.29233e-06	0.303508	0.518	-0.005
AC009227.1	0	0	0.001	0.822396	1	0	0
AC009227.2	0	0	0	1	1	0	0
AC009228.1	0.001	0.002	0.003	0.483791	1	0	0
AC009229.1	0	0	0	1	1	0	0
AC009229.2	-0.001	0	0	0.422974	1	0	0
AC009229.3	0	0	0	1	1	0	0
AC009230.1	0	0	0	1	1	0	0
AC009234.1	0	0	0	1	1	0	0
AC009236.1	0	0.024	0.028	0.371731	1	0	0
AC009236.2	0	0	0	0.715796	1	0	0
AC009237.14	0.034	0.057	0.03	1.17228e-09	4.29066e-05	4.367	0.148
AC009237.15	0.003	0.003	0.001	0.218663	1	0	0
AC009242.1	-0.001	0.001	0.002	0.452919	1	0	0
AC009244.2	-0.001	0.001	0.002	0.453172	1	0	0
AC009248.2	0.004	0.001	0.002	0.698342	1	0	0
AC009248.3	0	0	0	1	1	0	0
AC009262.1	0.008	0.012	0.011	0.812096	1	0	0
AC009264.1	-0.002	0.002	0.009	0.000793354	1	0	0
AC009268.2	0.001	0.001	0.001	0.954765	1	0	0
AC009268.3	0.001	0	0	0.0776631	1	0	0
AC009269.2	-0.001	0.001	0.002	0.604542	1	0	0
AC009269.3	0	0	0	0.571103	1	0	0
AC009269.4	-0.001	0	0.001	0.205049	1	0	0
AC009269.5	-0.005	0.004	0.008	0.0484002	1	0	0
AC009271.1	0.001	0.024	0.033	0.0306921	1	0	0
AC009271.2	-0.001	0.001	0.002	0.161034	1	0	0
AC009275.1	-0.057	0.015	0.068	5.41578e-22	1.98223e-17	16.703	-0.952
AC009276.1	0	0	0	1	1	0	0
AC009283.1	-0.001	0.024	0.028	0.35377	1	0	0
AC009292.1	0.001	0.004	0.003	0.517444	1	0	0
AC009292.2	0	0	0.001	0.822747	1	0	0
AC009299.3	-0.001	0.004	0.006	0.321558	1	0	0
AC009301.1	0	0	0	1	1	0	0
AC009303.2	0	0	0.001	0.536545	1	0	0
AC009303.3	0	0	0	1	1	0	0
AC009305.1	0	0	0	1	1	0	0
AC009309.1	0.015	0.049	0.05	0.933203	1	0	0
AC009312.1	-0.001	0	0.001	0.536293	1	0	0
AC009313.1	0	0	0	1	1	0	0
AC009315.1	-0.076	0.043	0.094	4.30739e-14	1.57655e-09	8.802	-0.669
AC009318.1	0.031	0.063	0.048	0.00353179	1	0	0
AC009318.2	-0.007	0.002	0.007	0.00827214	1	0	0
AC009318.3	-0.004	0.005	0.008	0.245795	1	0	0
AC009318.4	0.005	0.018	0.013	0.104355	1	0	0
AC009320.1	0	0	0	1	1	0	0
AC009336.1	-0.001	0.003	0.003	0.971209	1	0	0
AC009365.1	0	0	0	1	1	0	0
AC009365.3	0	0	0	1	1	0	0
AC009365.4	0	0	0	0.571103	1	0	0
AC009387.1	0	0	0	0.326356	1	0	0
AC009396.1	0	0	0	1	1	0	0
AC009396.2	0	0	0	1	1	0	0
AC009396.3	0	0	0	1	1	0	0
AC009403.1	0.172	0.132	0.115	0.00298112	1	0	0
AC009403.2	0.1	0.08	0.081	0.685493	1	0	0
AC009403.3	0	0	0	1	1	0	0
AC009404.1	-0.05	0.057	0.105	8.48189e-12	3.10446e-07	6.508	-0.325
AC009407.1	0.011	0.013	0.009	0.108647	1	0	0
AC009410.1	0	0	0	1	1	0	0
AC009411.1	0	0	0	0.571103	1	0	0
AC009411.2	0	0	0	1	1	0	0
AC009412.1	0	0	0	1	1	0	0
AC009413.2	0	0	0	0.422974	1	0	0
AC009432.1	0	0	0	1	1	0	0
AC009432.2	0	0	0	0.422974	1	0	0
AC009434.1	0	0	0	0.422974	1	0	0
AC009435.1	-0.001	0	0.002	0.111038	1	0	0
AC009446.1	-0.001	0.001	0.002	0.698149	1	0	0
AC009464.1	0.005	0.001	0.001	0.885015	1	0	0
AC009468.1	0	0	0	1	1	0	0
AC009468.2	0	0	0	1	1	0	0
AC009478.1	0.002	0.001	0.001	0.791797	1	0	0
AC009480.1	0.008	0.003	0.001	0.0128653	1	0	0
AC009486.1	0.001	0	0	0.0776631	1	0	0
AC009486.2	0.002	0.004	0.004	0.9217	1	0	0
AC009487.1	0	0	0	0.422974	1	0	0
AC009487.3	0	0	0	1	1	0	0
AC009494.2	0	0	0	0.422974	1	0	0
AC009495.1	0.008	0.006	0.008	0.293387	1	0	0
AC009495.2	0	0	0	0.326356	1	0	0
AC009495.3	-0.008	0.006	0.013	0.00488372	1	0	0
AC009498.1	0	0	0.001	0.257038	1	0	0
AC009501.3	-0.018	0.001	0.012	4.37238e-06	0.160033	0.796	-0.014
AC009505.1	0	0	0	1	1	0	0
AC009506.1	0.04	0.071	0.061	0.0498259	1	0	0
AC009509.1	0.024	0.059	0.045	0.0083082	1	0	0
AC009509.2	0	0	0.001	0.257038	1	0	0
AC009509.4	-0.004	0.001	0.004	0.0671584	1	0	0
AC009511.1	-0.001	0	0.002	0.0919392	1	0	0
AC009511.2	0.002	0.002	0.002	0.829581	1	0	0
AC009518.1	0	0	0	1	1	0	0
AC009522.1	-0.003	0.001	0.002	0.191592	1	0	0
AC009531.1	0	0	0	1	1	0	0
AC009533.3	-0.001	0	0	0.397113	1	0	0
AC009533.4	0	0	0	1	1	0	0
AC009542.1	-0.001	0	0	0.326356	1	0	0
AC009549.1	0	0	0.001	0.205049	1	0	0
AC009554.1	-0.002	0.001	0.002	0.269744	1	0	0
AC009554.2	0.002	0	0	0.0776631	1	0	0
AC009558.1	0	0	0	1	1	0	0
AC009558.2	0	0	0	0.571103	1	0	0
AC009560.1	-0.003	0.001	0.004	0.0404059	1	0	0
AC009560.3	-0.001	0	0.001	0.291516	1	0	0
AC009560.4	0	0	0	0.974422	1	0	0
AC009562.1	0.001	0.001	0	0.0871694	1	0	0
AC009563.1	0	0	0	1	1	0	0
AC009567.1	0.001	0	0	0.0776631	1	0	0
AC009570.1	0.003	0.004	0.003	0.759761	1	0	0
AC009570.2	0	0	0	0.571103	1	0	0
AC009597.1	0	0	0	1	1	0	0
AC009623.1	0	0	0	1	1	0	0
AC009623.2	0	0	0	1	1	0	0
AC009623.3	0	0	0	1	1	0	0
AC009630.1	-0.01	0.011	0.023	0.000634499	1	0	0
AC009630.2	-0.001	0	0.003	0.0528623	1	0	0
AC009630.3	-0.004	0.003	0.007	0.0387364	1	0	0
AC009630.4	0	0	0.001	0.43638	1	0	0
AC009646.2	0.002	0.002	0.002	0.730067	1	0	0
AC009652.1	0	0	0	0.571103	1	0	0
AC009654.1	0	0	0	0.422974	1	0	0
AC009656.1	0	0	0	0.571103	1	0	0
AC009682.1	0	0	0	0.396914	1	0	0
AC009686.1	0.001	0.001	0.001	0.792533	1	0	0
AC009686.2	-0.003	0.005	0.01	0.0239642	1	0	0
AC009690.2	0.005	0.007	0.008	0.684449	1	0	0
AC009704.1	0	0	0	0.422974	1	0	0
AC009704.2	0.004	0.007	0.008	0.622702	1	0	0
AC009704.3	-0.002	0.001	0.001	0.88342	1	0	0
AC009716.1	0	0	0	1	1	0	0
AC009720.1	0	0	0	0.571103	1	0	0
AC009731.1	0	0	0	1	1	0	0
AC009743.1	0	0	0	0.422974	1	0	0
AC009754.1	0	0.003	0.003	0.932917	1	0	0
AC009754.2	-0.001	0.001	0.001	0.751026	1	0	0
AC009779.2	0.024	0.093	0.118	0.00330335	1	0	0
AC009779.5	0	0	0	0.326356	1	0	0
AC009802.1	0.015	0.011	0.004	5.89513e-05	1	0	0
AC009803.1	0	0	0	0.571103	1	0	0
AC009803.2	-0.001	0	0.001	0.16503	1	0	0
AC009804.2	0	0	0	1	1	0	0
AC009806.1	0	0	0	1	1	0	0
AC009812.1	0.023	0.031	0.03	0.895172	1	0	0
AC009812.3	-0.004	0.002	0.005	0.0643026	1	0	0
AC009812.4	0.001	0.008	0.013	0.0474693	1	0	0
AC009831.1	-0.007	0.042	0.039	0.503725	1	0	0
AC009831.3	0.001	0.004	0.003	0.67994	1	0	0
AC009835.1	0	0	0	0.571103	1	0	0
AC009852.1	0	0	0	1	1	0	0
AC009869.1	0	0	0	1	1	0	0
AC009878.1	0.002	0.001	0.001	0.884351	1	0	0
AC009878.2	0	0	0	1	1	0	0
AC009879.4	-0.001	0	0.001	0.239398	1	0	0
AC009884.1	0	0	0	1	1	0	0
AC009899.1	0	0	0	0.396914	1	0	0
AC009902.2	0.012	0.017	0.011	0.0361077	1	0	0
AC009902.3	0.007	0.007	0.002	0.00020432	1	0	0
AC009908.1	-0.002	0.001	0.003	0.0570952	1	0	0
AC009930.1	0	0	0	1	1	0	0
AC009948.2	0.014	0.008	0.008	0.751431	1	0	0
AC009948.3	0.004	0.006	0.007	0.863291	1	0	0
AC009950.1	0	0.002	0.005	0.0474296	1	0	0
AC009951.5	0	0	0	1	1	0	0
AC009951.6	0.001	0	0	0.71536	1	0	0
AC009955.1	0	0	0	0.0776631	1	0	0
AC009955.2	0	0.001	0.002	0.382462	1	0	0
AC009955.3	0	0	0	1	1	0	0
AC009955.4	0	0.004	0.004	0.704357	1	0	0
AC009961.1	0.027	0.039	0.043	0.389174	1	0	0
AC009961.4	0.01	0.012	0.008	0.151357	1	0	0
AC009962.1	-0.001	0.007	0.014	0.00481536	1	0	0
AC009965.1	0	0	0	1	1	0	0
AC009970.1	0	0	0	1	1	0	0
AC009971.1	0	0	0	1	1	0	0
AC009974.1	0.001	0.001	0.001	0.605922	1	0	0
AC009974.2	0.001	0.001	0	0.413146	1	0	0
AC009975.1	-0.002	0	0.001	0.0730056	1	0	0
AC009975.2	0	0	0	0.97402	1	0	0
AC009987.1	0	0	0	1	1	0	0
AC009988.1	0	0	0	0.571103	1	0	0
AC009996.1	-0.006	0.004	0.012	0.00123115	1	0	0
AC010082.1	0	0	0	1	1	0	0
AC010086.3	-0.001	0.014	0.01	0.171211	1	0	0
AC010092.1	-0.002	0.001	0.003	0.135488	1	0	0
AC010096.1	0	0	0	0.571103	1	0	0
AC010105.1	0	0	0	1	1	0	0
AC010132.1	0	0	0	1	1	0	0
AC010132.4	0.001	0.001	0.001	0.383759	1	0	0
AC010136.1	0	0.002	0.004	0.192218	1	0	0
AC010139.1	0	0	0	1	1	0	0
AC010145.1	0	0	0	1	1	0	0
AC010148.1	-0.011	0.03	0.049	0.000172256	1	0	0
AC010149.1	-0.001	0	0.001	0.16503	1	0	0
AC010157.1	0	0	0	1	1	0	0
AC010157.2	0	0	0	1	1	0	0
AC010163.1	-0.003	0	0.003	0.0161116	1	0	0
AC010163.2	0	0	0	1	1	0	0
AC010163.3	0	0	0	1	1	0	0
AC010168.1	0.003	0.002	0.001	0.414007	1	0	0
AC010168.2	-0.05	0.041	0.072	6.78512e-07	0.0248342	1.605	-0.08
AC010173.1	0	0.002	0.003	0.774692	1	0	0
AC010175.1	-0.002	0	0.002	0.110775	1	0	0
AC010177.1	0	0	0	1	1	0	0
AC010181.1	0	0	0	1	1	0	0
AC010181.2	0	0	0	1	1	0	0
AC010183.1	0	0	0	1	1	0	0
AC010183.2	0	0	0	1	1	0	0
AC010185.1	0	0	0	0.422974	1	0	0
AC010186.1	0	0	0.001	0.205049	1	0	0
AC010186.3	-0.007	0.005	0.01	0.0456811	1	0	0
AC010196.1	0	0	0	1	1	0	0
AC010197.1	0	0	0	0.974221	1	0	0
AC010198.1	0	0.007	0.007	0.983782	1	0	0
AC010198.2	-0.198	0.042	0.192	3.05068e-65	1.11658e-60	59.952	-11.87
AC010201.1	0.003	0.002	0.002	0.940908	1	0	0
AC010201.2	-0.002	0.007	0.013	0.0213652	1	0	0
AC010201.3	0.008	0.007	0.005	0.142711	1	0	0
AC010203.2	0	0	0.001	0.257038	1	0	0
AC010205.1	0	0.001	0	0.413404	1	0	0
AC010207.1	-0.001	0.002	0.002	0.863287	1	0	0
AC010210.1	0.001	0.029	0.038	0.0452678	1	0	0
AC010223.1	0	0	0	0.0776631	1	0	0
AC010226.1	0.005	0.024	0.028	0.381784	1	0	0
AC010230.1	0	0	0	0.571103	1	0	0
AC010240.3	0	0.002	0.004	0.186874	1	0	0
AC010245.1	0	0	0	1	1	0	0
AC010245.2	0.001	0.006	0.008	0.214838	1	0	0
AC010247.1	-0.002	0	0.002	0.0600523	1	0	0
AC010247.2	0	0	0	0.571103	1	0	0
AC010251.1	-0.001	0	0.002	0.0409086	1	0	0
AC010255.1	-0.002	0	0.002	0.0338586	1	0	0
AC010255.2	0	0	0	1	1	0	0
AC010255.3	0	0	0	0.571103	1	0	0
AC010260.1	0.002	0.004	0.003	0.441371	1	0	0
AC010261.1	0	0	0	1	1	0	0
AC010261.2	0.001	0	0.001	0.822747	1	0	0
AC010266.1	0	0	0	1	1	0	0
AC010266.2	0	0	0	0.571103	1	0	0
AC010267.1	0	0	0	0.974221	1	0	0
AC010271.1	0.004	0.001	0.001	0.526731	1	0	0
AC010271.2	0.01	0.009	0.005	0.0418011	1	0	0
AC010273.2	-0.001	0.002	0.003	0.69165	1	0	0
AC010273.3	-0.011	0.005	0.018	2.75901e-05	1	0	0
AC010275.1	0.004	0.004	0.005	0.308671	1	0	0
AC010280.1	0.006	0.005	0.002	0.0320945	1	0	0
AC010280.2	0	0	0.001	0.35588	1	0	0
AC010280.3	0	0	0	1	1	0	0
AC010285.1	0	0	0	1	1	0	0
AC010285.3	0.001	0.001	0.001	0.252506	1	0	0
AC010291.1	0	0	0	1	1	0	0
AC010300.1	0	0.004	0.005	0.384507	1	0	0
AC010307.2	0	0	0	1	1	0	0
AC010307.3	0	0	0	1	1	0	0
AC010307.4	0	0	0.001	0.257038	1	0	0
AC010319.3	0.001	0.003	0.003	0.844118	1	0	0
AC010319.4	0.002	0.001	0	0.230701	1	0	0
AC010319.5	0	0	0	1	1	0	0
AC010320.1	0	0	0	0.571103	1	0	0
AC010320.2	0	0	0	0.974221	1	0	0
AC010320.3	0.001	0	0	0.97402	1	0	0
AC010320.4	0	0	0.001	0.205049	1	0	0
AC010325.1	0.006	0.008	0.005	0.0303669	1	0	0
AC010325.2	-0.002	0	0	0.326356	1	0	0
AC010326.3	-0.003	0	0.002	0.0634773	1	0	0
AC010327.4	-0.005	0	0.004	0.0018793	1	0	0
AC010327.5	0.002	0.008	0.01	0.55185	1	0	0
AC010327.7	-0.001	0.005	0.009	0.0730861	1	0	0
AC010327.8	-0.002	0	0.003	0.0366877	1	0	0
AC010328.1	-0.001	0	0	0.715796	1	0	0
AC010329.1	-0.014	0.018	0.031	0.00134828	1	0	0
AC010331.1	-0.026	0.045	0.083	3.67742e-09	0.000134597	3.871	-0.101
AC010332.3	-0.001	0	0.001	0.0730056	1	0	0
AC010333.1	0	0	0	0.571103	1	0	0
AC010333.2	0	0	0	0.571103	1	0	0
AC010333.3	0	0	0	1	1	0	0
AC010335.1	0	0	0	0.422974	1	0	0
AC010336.1	0.019	0.02	0.019	0.735553	1	0	0
AC010336.2	0.003	0	0.001	0.822747	1	0	0
AC010336.3	0.004	0.002	0.001	0.413783	1	0	0
AC010336.4	-0.001	0	0.001	0.205049	1	0	0
AC010336.5	0.001	0.002	0.001	0.158654	1	0	0
AC010336.6	0	0	0	1	1	0	0
AC010336.8	0	0.012	0.016	0.112555	1	0	0
AC010343.3	-0.019	0.001	0.017	5.90864e-09	0.000216262	3.665	-0.07
AC010359.2	-0.002	0.001	0.002	0.227444	1	0	0
[truncated: 34,602 more rows]
