# Supplementary material for: Combined PD-1, BRAF and MEK inhibition in BRAFV600E colorectal cancer: a phase 2 trial
Source: Nat Med. 2023 Jan 26;29(2):458–66. doi: 10.1038/s41591-022-02181-8 (PMC9941044; doi:10.1038/s41591-022-02181-8)
Supplement: Supplementary file 4 — Gene set enrichment analysis using Gprofiler. [file 41591_2022_2181_MOESM4_ESM.xlsx]

## Sheet: INPUT_RESPONDER_ORDERED_DEGS
	gene	avg_log2FC	pct.1	pct.2	p_val	p_val_adj	neglog10pAdj	avglog2FCxneglogpAdj
1	PLAAT4	3.031	0.732	0.367	5.2114e-292	1.90742e-287	286.72	869.048
2	CD74	3.659	0.689	0.397	2.63714e-208	9.65218e-204	203.015	742.832
3	CFB	2.395	0.573	0.207	1.1612e-277	4.2501e-273	272.372	652.331
4	RARRES1	2.304	0.656	0.276	1.47516e-267	5.39923e-263	262.268	604.265
5	B2M	1.873	1	0.998	0	0	320	599.36
6	SAA1	3.239	0.273	0.049	4.70067e-176	1.72049e-171	170.764	553.105
7	CXCL10	4.604	0.101	0.001	2.07051e-110	7.57828e-106	105.12	483.972
8	HLA-DRB1	2.41	0.332	0.071	8.48443e-202	3.10538e-197	196.508	473.584
9	PRAP1	2.124	0.618	0.276	5.54662e-228	2.03012e-223	222.692	472.998
10	PSMB9	1.819	0.801	0.554	4.96928e-254	1.8188e-249	248.74	452.458
11	LGALS2	1.699	0.416	0.089	2.80983e-259	1.02843e-254	253.988	431.526
12	HLA-B	1.732	0.969	0.879	8.35287e-251	3.05723e-246	245.515	425.232
13	TSPAN8	1.777	0.947	0.84	1.82891e-239	6.694e-235	234.174	416.127
14	C15orf48	1.837	0.879	0.61	6.57006e-224	2.40471e-219	218.619	401.603
15	STAT1	1.597	0.773	0.502	1.11719e-238	4.08903e-234	233.388	372.721
16	CXCL11	2.565	0.136	0.005	2.25468e-138	8.25234e-134	133.083	341.358
17	HLA-F	1.356	0.781	0.483	4.83255e-251	1.76876e-246	245.752	333.24
18	SI	1.248	0.329	0.037	3.95767e-271	1.44855e-266	265.839	331.767
19	SLC40A1	1.354	0.854	0.613	3.69639e-223	1.35292e-218	217.869	294.995
20	PSMB10	1.406	0.783	0.557	2.70277e-214	9.89242e-210	209.005	293.861
21	SELENBP1	1.321	0.501	0.181	5.47772e-220	2.0049e-215	214.698	283.616
22	IFITM1	1.718	0.777	0.519	1.13711e-169	4.16193e-165	164.381	282.407
23	IRF1	1.582	0.626	0.342	1.00992e-180	3.6964e-176	175.432	277.533
24	HLA-DRA	2.146	0.298	0.088	1.20613e-133	4.41455e-129	128.355	275.45
25	PSME2	1.41	0.885	0.758	2.54893e-199	9.32933e-195	194.03	273.582
26	CYP2W1	1.302	0.553	0.22	5.47652e-214	2.00446e-209	208.698	271.725
27	C3	2.071	0.241	0.052	3.44041e-132	1.25922e-127	126.9	262.81
28	SAA2	1.604	0.222	0.027	1.6839e-168	6.16324e-164	163.21	261.789
29	MIR194-2HG	1.258	0.67	0.356	1.00952e-208	3.69495e-204	203.432	255.917
30	HLA-C	1.567	0.98	0.957	4.75338e-167	1.73978e-162	161.76	253.478
31	UBE2L6	1.383	0.665	0.4	1.92046e-188	7.02908e-184	183.153	253.301
32	LCN2	2.577	0.687	0.551	1.03512e-90	3.78864e-86	85.422	220.132
33	LYPD2	1.886	0.134	0.009	5.22288e-122	1.91163e-117	116.719	220.132
34	HLA-A	1.353	0.994	0.981	5.93817e-161	2.17343e-156	155.663	210.612
35	FCGRT	1.182	0.805	0.593	8.68175e-168	3.17761e-163	162.498	192.073
36	TRIM31	1.247	0.665	0.393	5.0476e-157	1.84747e-152	151.733	189.211
37	PDZK1IP1	1.556	0.638	0.462	5.83677e-123	2.13632e-118	117.67	183.095
38	IDO1	1.603	0.114	0.003	3.77668e-117	1.3823e-112	111.859	179.31
39	TAP1	1.33	0.676	0.476	7.98686e-139	2.92327e-134	133.534	177.6
40	PI3	1.697	0.264	0.079	4.84714e-108	1.7741e-103	102.751	174.368
41	HLA-E	1.259	0.933	0.851	1.70315e-142	6.23369e-138	137.205	172.741
42	TNFSF10	1.195	0.548	0.28	3.78892e-142	1.38678e-137	136.858	163.545
43	BST2	1.027	0.796	0.508	1.44607e-163	5.29277e-159	158.276	162.549
44	IFITM3	1.474	0.875	0.779	2.02915e-109	7.4269e-105	104.129	153.486
45	CCL20	1.626	0.231	0.064	1.72885e-98	6.32775e-94	93.199	151.542
46	HMGN3	1.034	0.733	0.55	1.51362e-147	5.54e-143	142.256	147.093
47	IL32	1.678	0.76	0.58	2.53805e-91	9.28953e-87	86.032	144.362
48	HLA-DPA1	1.223	0.226	0.055	3.56082e-114	1.3033e-109	108.885	133.166
49	MUC3A	1.093	0.692	0.509	9.71369e-110	3.55531e-105	104.449	114.163
50	SELENOP	1.75	0.608	0.475	1.05921e-68	3.87682e-64	63.412	110.971
51	HLA-DRB5	1.307	0.14	0.025	3.53844e-83	1.29511e-78	77.888	101.8
52	RNF213	1.17	0.731	0.606	1.28435e-89	4.70085e-85	84.328	98.664
53	CXCL9	1.273	0.067	0	4.35621e-74	1.59442e-69	68.797	87.579
54	BIRC3	1.408	0.368	0.207	1.9032e-66	6.9659e-62	61.157	86.109
55	PIGR	2.436	0.33	0.209	7.51855e-40	2.75186e-35	34.56	84.188
56	FOLR1	1.031	0.227	0.077	3.0466e-82	1.11509e-77	76.953	79.339
57	MSLN	1.015	0.682	0.497	6.91291e-76	2.53019e-71	70.597	71.656
58	CEACAM7	1.312	0.138	0.038	7.35359e-57	2.69149e-52	51.57	67.66
59	CA1	1.01	0.077	0.005	2.86591e-70	1.04895e-65	64.979	65.629
60	APOA1	1.078	0.117	0.024	1.5303e-63	5.60107e-59	58.252	62.796
61	DPEP1	1.079	0.276	0.13	1.19517e-60	4.37444e-56	55.359	59.732
62	SLPI	1.147	0.767	0.684	3.81267e-53	1.39548e-48	47.855	54.89
63	CXCL3	1.548	0.385	0.268	3.14412e-35	1.15078e-30	29.939	46.346
64	WARS	1.268	0.509	0.407	1.40655e-40	5.1481e-36	35.288	44.745
65	APOD	1.268	0.268	0.157	1.4443e-35	5.28629e-31	30.277	38.391
66	UPK3B	1.249	0.251	0.145	1.05819e-35	3.87307e-31	30.412	37.985
67	MIR205HG	1.052	0.083	0.018	2.69628e-41	9.86867e-37	36.006	37.878
68	CXCL1	1.174	0.3	0.183	7.28832e-36	2.6676e-31	30.574	35.894
69	SPINK4	2.984	0.066	0.026	3.29606e-17	1.20639e-12	11.919	35.566
70	FABP1	1.029	0.229	0.115	3.65211e-38	1.33671e-33	32.874	33.827
71	ANPEP	1.191	0.084	0.025	6.47388e-32	2.36951e-27	26.625	31.71
72	VNN1	1.036	0.212	0.122	4.12673e-29	1.51043e-24	23.821	24.679
73	SPINK1	1.603	0.417	0.335	2.13625e-14	7.81889e-10	9.107	14.599

## Sheet: INPUT_NONRESPONDER_ORDERED_DEGS
	gene	avg_log2FC	pct.1	pct.2	p_val	p_val_adj	neglog10pAdj	avglog2FCxneglogpAdj
1	MT1E	2.037	0.753	0.445	6.49686e-264	2.37792e-259	258.624	526.817
2	MT1F	2.198	0.464	0.221	7.07028e-155	2.58779e-150	149.587	328.792
3	HLA-B	1.215	0.972	0.918	2.25642e-263	8.25874e-259	258.083	313.571
4	RPS4Y1	1.715	0.317	0.092	2.35735e-162	8.62813e-158	157.064	269.365
5	RARRES1	1.702	0.563	0.322	2.04055e-145	7.46863e-141	140.127	238.496
6	REG1A	1.446	0.401	0.13	4.87827e-160	1.78549e-155	154.748	223.766
7	PSMB9	1.209	0.77	0.584	3.36059e-175	1.23001e-170	169.91	205.421
8	ASCL2	1.498	0.577	0.384	2.25202e-133	8.24263e-129	128.084	191.87
9	RPS26	1.424	0.987	0.978	2.05184e-139	7.50994e-135	134.124	190.993
10	IFI30	1.069	0.682	0.465	2.17654e-164	7.96637e-160	159.099	170.077
11	ALDH1B1	1.348	0.434	0.226	8.49712e-121	3.11003e-116	115.507	155.703
12	ZFP36L2	1.164	0.886	0.776	3.73982e-138	1.36881e-133	132.864	154.654
13	MT1G	1.776	0.402	0.208	6.04163e-86	2.2113e-81	80.655	143.243
14	GPR160	1.757	0.648	0.51	5.00697e-85	1.8326e-80	79.737	140.098
15	TMEM176B	1.36	0.696	0.574	7.08073e-104	2.59162e-99	98.586	134.077
16	TMEM176A	1.255	0.738	0.629	4.2238e-100	1.54595e-95	94.811	118.988
17	KIAA1324	1.15	0.367	0.177	4.40058e-107	1.61066e-102	101.793	117.062
18	CLDN15	1.184	0.366	0.178	9.98911e-97	3.65611e-92	91.437	108.261
19	RPL17	1.036	0.983	0.979	4.3685e-105	1.59891e-100	99.796	103.389
20	MT2A	1.194	0.735	0.621	1.32379e-69	4.8452e-65	64.315	76.792
21	RGMB	1.189	0.303	0.185	2.86024e-53	1.04687e-48	47.98	57.048
22	SLCO4A1-AS1	1.098	0.389	0.246	2.44816e-52	8.9605e-48	47.048	51.659
23	SLC12A2	1.013	0.694	0.664	9.06777e-44	3.3189e-39	38.479	38.979
24	DMBT1	1.117	0.294	0.171	6.58713e-38	2.41096e-33	32.618	36.434
25	DEFA5	1.795	0.05	0.013	3.40375e-25	1.2458e-20	19.905	35.729
26	DEFA6	1.979	0.053	0.019	8.50694e-19	3.11363e-14	13.507	26.73
27	HLA-DRA	1.34	0.256	0.172	7.99311e-24	2.92556e-19	18.534	24.836
28	RPL39L	1.025	0.35	0.302	2.71778e-18	9.94736e-14	13.002	13.327
29	REG1B	1.485	0.098	0.056	9.5965e-12	3.51241e-07	6.454	9.584
30	MUC2	1.168	0.469	0.407	3.71365e-09	0.000135923	3.867	4.517

## Sheet: RESULTS_RESPONDER_GPROFILER
source	term_name	term_id	adjusted_p_value	negative_log10_of_adjusted_p_value	term_size	query_size	intersection_size	effective_domain_size	intersections
GO:MF	peptide antigen binding	GO:0042605	1.74818e-16	15.7574	33	51	10	20166	HLA-DRB1,HLA-B,HLA-F,HLA-DRA,HLA-C,HLA-A,TAP1,HLA-E,HLA-DPA1,HLA-DRB5
GO:MF	TAP binding	GO:0046977	1.22498e-09	8.91187	9	39	5	20166	HLA-B,HLA-F,HLA-C,HLA-A,TAP1
GO:MF	peptide binding	GO:0042277	1.80691e-09	8.74306	313	71	14	20166	CD74,HLA-DRB1,HLA-B,HLA-F,SLC40A1,HLA-DRA,HLA-C,HLA-A,TAP1,HLA-E,HLA-DPA1,HLA-DRB5,APOA1,ANPEP
GO:MF	amide binding	GO:0033218	2.3543e-09	8.62814	389	71	15	20166	CD74,HLA-DRB1,HLA-B,HLA-F,SLC40A1,HLA-DRA,HLA-C,HLA-A,TAP1,HLA-E,HLA-DPA1,HLA-DRB5,FOLR1,APOA1,ANPEP
GO:MF	antigen binding	GO:0003823	4.90046e-09	8.30976	166	51	10	20166	HLA-DRB1,HLA-B,HLA-F,HLA-DRA,HLA-C,HLA-A,TAP1,HLA-E,HLA-DPA1,HLA-DRB5
GO:MF	MHC class II protein complex binding	GO:0023026	1.55424e-08	7.80848	25	51	6	20166	CD74,B2M,HLA-DRB1,HLA-DRA,HLA-DPA1,HLA-DRB5
GO:MF	MHC protein complex binding	GO:0023023	9.57227e-08	7.01899	33	51	6	20166	CD74,B2M,HLA-DRB1,HLA-DRA,HLA-DPA1,HLA-DRB5
GO:MF	beta-2-microglobulin binding	GO:0030881	2.41635e-07	6.61684	7	41	4	20166	HLA-F,HLA-A,FCGRT,HLA-E
GO:MF	endopeptidase regulator activity	GO:0061135	8.0154e-07	6.09607	191	73	10	20166	RARRES1,PSME2,C3,PI3,BST2,BIRC3,DPEP1,SLPI,SPINK4,SPINK1
GO:MF	T cell receptor binding	GO:0042608	1.44344e-06	5.8406	10	41	4	20166	HLA-DRB1,HLA-DRA,HLA-A,HLA-E
GO:MF	CXCR chemokine receptor binding	GO:0045236	1.4661e-06	5.83384	18	68	5	20166	CXCL10,CXCL11,CXCL9,CXCL3,CXCL1
GO:MF	chemokine receptor binding	GO:0042379	2.32675e-06	5.63325	73	68	7	20166	CXCL10,STAT1,CXCL11,CCL20,CXCL9,CXCL3,CXCL1
GO:MF	peptidase regulator activity	GO:0061134	4.05131e-06	5.3924	226	73	10	20166	RARRES1,PSME2,C3,PI3,BST2,BIRC3,DPEP1,SLPI,SPINK4,SPINK1
GO:MF	endopeptidase inhibitor activity	GO:0004866	7.12726e-06	5.14708	177	73	9	20166	RARRES1,C3,PI3,BST2,BIRC3,DPEP1,SLPI,SPINK4,SPINK1
GO:MF	chemokine activity	GO:0008009	7.82614e-06	5.10645	50	68	6	20166	CXCL10,CXCL11,CCL20,CXCL9,CXCL3,CXCL1
GO:MF	peptidase inhibitor activity	GO:0030414	9.52222e-06	5.02126	183	73	9	20166	RARRES1,C3,PI3,BST2,BIRC3,DPEP1,SLPI,SPINK4,SPINK1
GO:MF	signaling receptor binding	GO:0005102	4.73398e-05	4.32477	1546	68	20	20166	CD74,SAA1,CXCL10,HLA-DRB1,HLA-B,TSPAN8,STAT1,CXCL11,HLA-DRA,C3,HLA-A,TAP1,HLA-E,TNFSF10,CCL20,IL32,CXCL9,APOA1,CXCL3,CXCL1
GO:MF	CXCR3 chemokine receptor binding	GO:0048248	8.05568e-05	4.0939	5	53	3	20166	CXCL10,CXCL11,CXCL9
GO:MF	G protein-coupled receptor binding	GO:0001664	0.000228841	3.64047	286	68	9	20166	SAA1,CXCL10,STAT1,CXCL11,C3,CCL20,CXCL9,CXCL3,CXCL1
GO:MF	MHC class II receptor activity	GO:0032395	0.000331526	3.47948	8	48	3	20166	HLA-DRB1,HLA-DRA,HLA-DPA1
GO:MF	cytokine activity	GO:0005125	0.000576546	3.23917	235	68	8	20166	CXCL10,CXCL11,TNFSF10,CCL20,IL32,CXCL9,CXCL3,CXCL1
GO:MF	enzyme inhibitor activity	GO:0004857	0.000631599	3.19956	389	73	10	20166	RARRES1,C3,PI3,BST2,BIRC3,DPEP1,SLPI,WARS,SPINK4,SPINK1
GO:MF	CD4 receptor binding	GO:0042609	0.00181667	2.74072	8	8	2	20166	CD74,HLA-DRB1
GO:MF	cytokine receptor binding	GO:0005126	0.00190602	2.71987	276	68	8	20166	CXCL10,STAT1,CXCL11,TNFSF10,CCL20,CXCL9,CXCL3,CXCL1
GO:MF	TAP2 binding	GO:0046979	0.00515091	2.28812	3	39	2	20166	HLA-F,TAP1
GO:MF	molecular function regulator	GO:0098772	0.00671859	2.17272	1962	73	20	20166	RARRES1,CXCL10,CXCL11,PSME2,C3,PI3,TNFSF10,BST2,CCL20,IL32,CXCL9,BIRC3,APOA1,DPEP1,SLPI,CXCL3,WARS,CXCL1,SPINK4,SPINK1
GO:MF	immune receptor activity	GO:0140375	0.0192807	1.71488	141	55	5	20166	CD74,HLA-DRB1,HLA-DRA,HLA-DPA1,PIGR
GO:MF	receptor ligand activity	GO:0048018	0.0193323	1.71372	495	68	9	20166	CXCL10,CXCL11,TNFSF10,CCL20,IL32,CXCL9,APOA1,CXCL3,CXCL1
GO:MF	signaling receptor activator activity	GO:0030546	0.0215546	1.66646	502	68	9	20166	CXCL10,CXCL11,TNFSF10,CCL20,IL32,CXCL9,APOA1,CXCL3,CXCL1
GO:MF	TAP1 binding	GO:0046978	0.0256602	1.59074	6	39	2	20166	HLA-F,TAP1
GO:MF	MHC protein binding	GO:0042287	0.0345007	1.46217	40	41	3	20166	CD74,TAP1,HLA-E
GO:MF	protein-containing complex binding	GO:0044877	0.0362773	1.44037	1275	60	13	20166	CD74,B2M,HLA-DRB1,TSPAN8,HLA-DRA,HLA-A,FCGRT,HLA-E,HMGN3,HLA-DPA1,HLA-DRB5,BIRC3,APOA1
GO:MF	threonine-type endopeptidase activity	GO:0004298	0.0398262	1.39983	14	20	2	20166	PSMB9,PSMB10
GO:MF	signaling receptor regulator activity	GO:0030545	0.0422455	1.37422	548	68	9	20166	CXCL10,CXCL11,TNFSF10,CCL20,IL32,CXCL9,APOA1,CXCL3,CXCL1
GO:MF	MHC class II protein binding, via antigen binding groove	GO:0042658	0.0467815	1.32993	1	2	1	20166	CD74
GO:MF	enzyme regulator activity	GO:0030234	0.0586915	1.23142	1240	73	14	20166	RARRES1,CXCL10,PSME2,C3,PI3,BST2,BIRC3,APOA1,DPEP1,SLPI,WARS,CXCL1,SPINK4,SPINK1
GO:MF	macrophage migration inhibitory factor binding	GO:0035718	0.0935607	1.02891	2	2	1	20166	CD74
GO:MF	selenium binding	GO:0008430	0.101179	0.994911	9	50	2	20166	SELENBP1,SELENOP
GO:MF	threonine-type peptidase activity	GO:0070003	0.120075	0.920547	24	20	2	20166	PSMB9,PSMB10
GO:MF	carbohydrate binding	GO:0030246	0.136763	0.86403	275	24	4	20166	HLA-DRB1,LGALS2,SI,HLA-DRA
GO:MF	heparin binding	GO:0008201	0.143418	0.843398	170	16	3	20166	SAA1,CXCL10,CXCL11
GO:MF	polysaccharide binding	GO:0030247	0.204498	0.689311	26	24	2	20166	HLA-DRB1,HLA-DRA
GO:MF	serine-type endopeptidase inhibitor activity	GO:0004867	0.216427	0.664689	99	73	4	20166	PI3,SLPI,SPINK4,SPINK1
GO:MF	1-acyl-2-lysophosphatidylserine acylhydrolase activity	GO:0052740	0.233908	0.630956	10	1	1	20166	PLAAT4
GO:MF	metalloendopeptidase inhibitor activity	GO:0008191	0.246663	0.607895	16	43	2	20166	RARRES1,BST2
GO:MF	phosphatidylserine 1-acylhydrolase activity	GO:0052739	0.257298	0.589563	11	1	1	20166	PLAAT4
GO:MF	MHC class II protein binding	GO:0042289	0.280654	0.551828	6	2	1	20166	CD74
GO:MF	phospholipase A1 activity	GO:0008970	0.374252	0.426836	16	1	1	20166	PLAAT4
GO:MF	MHC class I protein binding	GO:0042288	0.389829	0.409125	21	41	2	20166	TAP1,HLA-E
GO:MF	glycosaminoglycan binding	GO:0005539	0.401658	0.396144	242	16	3	20166	SAA1,CXCL10,CXCL11
GO:MF	oligo-1,6-glucosidase activity	GO:0004574	0.421034	0.375683	1	18	1	20166	SI
GO:MF	beta-fructofuranosidase activity	GO:0004564	0.421034	0.375683	1	18	1	20166	SI
GO:MF	sucrose alpha-glucosidase activity	GO:0004575	0.421034	0.375683	1	18	1	20166	SI
GO:MF	methanethiol oxidase activity	GO:0018549	0.491206	0.308736	1	21	1	20166	SELENBP1
GO:MF	sulfur compound binding	GO:1901681	0.52213	0.282221	265	16	3	20166	SAA1,CXCL10,CXCL11
GO:MF	nitric-oxide synthase binding	GO:0050998	0.607979	0.216112	13	2	1	20166	CD74
GO:MF	C5a anaphylatoxin chemotactic receptor binding	GO:0031714	0.631551	0.199592	1	27	1	20166	C3
GO:MF	C5L2 anaphylatoxin chemotactic receptor binding	GO:0031715	0.631551	0.199592	1	27	1	20166	C3
GO:MF	phospholipase A2 activity	GO:0004623	0.842067	0.0746531	36	1	1	20166	PLAAT4
GO:MF	cysteine-type endopeptidase inhibitor activity involved in apoptotic process	GO:0043027	0.859142	0.0659352	21	61	2	20166	BIRC3,DPEP1
GO:MF	tumor necrosis factor receptor binding	GO:0005164	0.952251	0.0212486	32	42	2	20166	STAT1,TNFSF10
GO:MF	nucleotide binding	GO:0000166	1	0	2174	39	2	20166	UBE2L6,TAP1
GO:MF	hydrolase activity, acting on carbon-nitrogen (but not peptide) bonds, in linear amides	GO:0016811	1	0	73	72	1	20166	VNN1
GO:MF	hydrolase activity, acting on carbon-nitrogen (but not peptide) bonds, in cyclic amides	GO:0016812	1	0	11	61	1	20166	DPEP1
GO:MF	hydrolase activity, acting on acid anhydrides	GO:0016817	1	0	715	52	1	20166	RNF213
GO:MF	hydrolase activity, acting on acid anhydrides, in phosphorus-containing anhydrides	GO:0016818	1	0	715	52	1	20166	RNF213
GO:MF	lyase activity	GO:0016829	1	0	203	59	1	20166	CA1
GO:MF	carbon-oxygen lyase activity	GO:0016835	1	0	80	59	1	20166	CA1
GO:MF	hydro-lyase activity	GO:0016836	1	0	64	59	1	20166	CA1
GO:MF	ligase activity	GO:0016874	1	0	176	64	1	20166	WARS
GO:MF	ligase activity, forming carbon-oxygen bonds	GO:0016875	1	0	43	64	1	20166	WARS
GO:MF	ATP hydrolysis activity	GO:0016887	1	0	316	52	1	20166	RNF213
GO:MF	retinal binding	GO:0016918	1	0	19	26	1	20166	CYP2W1
GO:MF	nuclear receptor binding	GO:0016922	1	0	142	46	2	20166	STAT1,HMGN3
GO:MF	galactoside binding	GO:0016936	1	0	9	11	1	20166	LGALS2
GO:MF	peptide hormone binding	GO:0017046	1	0	52	19	1	20166	SLC40A1
GO:MF	purine nucleotide binding	GO:0017076	1	0	1930	39	2	20166	UBE2L6,TAP1
GO:MF	nucleoside-triphosphatase activity	GO:0017111	1	0	656	52	1	20166	RNF213
GO:MF	triglyceride binding	GO:0017129	1	0	5	9	1	20166	PRAP1
GO:MF	hydrolase activity, acting on carbon-nitrogen (but not peptide) bonds	GO:0016810	1	0	137	72	2	20166	DPEP1,VNN1
GO:MF	dipeptidase activity	GO:0016805	1	0	14	61	1	20166	DPEP1
GO:MF	hydrolase activity, acting on glycosyl bonds	GO:0016798	1	0	151	18	1	20166	SI
GO:MF	hydrolase activity, acting on ester bonds	GO:0016788	1	0	780	1	1	20166	PLAAT4
GO:MF	cholesterol binding	GO:0015485	1	0	50	65	2	20166	APOA1,APOD
GO:MF	glucosidase activity	GO:0015926	1	0	15	18	1	20166	SI
GO:MF	antioxidant activity	GO:0016209	1	0	85	70	1	20166	FABP1
GO:MF	lipase activity	GO:0016298	1	0	134	1	1	20166	PLAAT4
GO:MF	N-acyltransferase activity	GO:0016410	1	0	94	1	1	20166	PLAAT4
GO:MF	pyrophosphatase activity	GO:0016462	1	0	712	52	1	20166	RNF213
GO:MF	oxidoreductase activity	GO:0016491	1	0	756	38	3	20166	SELENBP1,CYP2W1,IDO1
GO:MF	peptidase activator activity	GO:0016504	1	0	43	25	1	20166	PSME2
GO:MF	pantetheine hydrolase activity	GO:0017159	1	0	3	72	1	20166	VNN1
GO:MF	oxidoreductase activity, acting on a sulfur group of donors	GO:0016667	1	0	59	21	1	20166	SELENBP1
GO:MF	oxidoreductase activity, acting on single donors with incorporation of molecular oxygen	GO:0016701	1	0	24	38	1	20166	IDO1
GO:MF	oxidoreductase activity, acting on single donors with incorporation of molecular oxygen, incorporation of two atoms of oxygen	GO:0016702	1	0	23	38	1	20166	IDO1
GO:MF	oxidoreductase activity, acting on paired donors, with incorporation or reduction of molecular oxygen	GO:0016705	1	0	179	26	1	20166	CYP2W1
GO:MF	oxidoreductase activity, acting on paired donors, with incorporation or reduction of molecular oxygen, reduced flavin or flavoprotein as one donor, and incorporation of one atom of oxygen	GO:0016712	1	0	40	26	1	20166	CYP2W1
GO:MF	transferase activity	GO:0016740	1	0	2338	1	1	20166	PLAAT4
GO:MF	acyltransferase activity	GO:0016746	1	0	251	1	1	20166	PLAAT4
GO:MF	acyltransferase activity, transferring groups other than amino-acyl groups	GO:0016747	1	0	221	1	1	20166	PLAAT4
GO:MF	hydrolase activity	GO:0016787	1	0	2425	3	2	20166	PLAAT4,CFB
GO:MF	oxidoreductase activity, acting on a sulfur group of donors, oxygen as acceptor	GO:0016670	1	0	11	21	1	20166	SELENBP1
GO:MF	serine hydrolase activity	GO:0017171	1	0	201	3	1	20166	CFB
GO:MF	kinase regulator activity	GO:0019207	1	0	235	7	1	20166	CXCL10
GO:MF	kinase inhibitor activity	GO:0019210	1	0	74	64	1	20166	WARS
GO:MF	adenyl nucleotide binding	GO:0030554	1	0	1576	39	2	20166	UBE2L6,TAP1
GO:MF	heat shock protein binding	GO:0031072	1	0	128	60	1	20166	APOA1
GO:MF	phosphatidylcholine binding	GO:0031210	1	0	31	60	1	20166	APOA1
GO:MF	carboxylic acid binding	GO:0031406	1	0	165	70	3	20166	CYP2W1,FOLR1,FABP1
GO:MF	chromatin DNA binding	GO:0031490	1	0	105	46	1	20166	HMGN3
GO:MF	nucleosome binding	GO:0031491	1	0	65	46	1	20166	HMGN3
GO:MF	nucleosomal DNA binding	GO:0031492	1	0	39	46	1	20166	HMGN3
GO:MF	ubiquitin protein ligase binding	GO:0031625	1	0	296	31	1	20166	UBE2L6
GO:MF	structural constituent of skin epidermis	GO:0030280	1	0	15	40	1	20166	PI3
GO:MF	CCR5 chemokine receptor binding	GO:0031730	1	0	7	15	1	20166	STAT1
GO:MF	bile acid binding	GO:0032052	1	0	11	70	1	20166	FABP1
GO:MF	ubiquitin-like protein binding	GO:0032182	1	0	112	31	1	20166	UBE2L6
GO:MF	ribonucleotide binding	GO:0032553	1	0	1934	39	2	20166	UBE2L6,TAP1
GO:MF	purine ribonucleotide binding	GO:0032555	1	0	1917	39	2	20166	UBE2L6,TAP1
GO:MF	adenyl ribonucleotide binding	GO:0032559	1	0	1565	39	2	20166	UBE2L6,TAP1
GO:MF	tumor necrosis factor receptor superfamily binding	GO:0032813	1	0	49	42	2	20166	STAT1,TNFSF10
GO:MF	sterol binding	GO:0032934	1	0	60	65	2	20166	APOA1,APOD
GO:MF	monocarboxylic acid binding	GO:0033293	1	0	72	70	2	20166	CYP2W1,FABP1
GO:MF	CCR6 chemokine receptor binding	GO:0031731	1	0	8	45	1	20166	CCL20
GO:MF	ABC-type peptide transporter activity	GO:0015440	1	0	5	39	1	20166	TAP1
GO:MF	extracellular matrix constituent, lubricant activity	GO:0030197	1	0	4	49	1	20166	MUC3A
GO:MF	inorganic cation transmembrane transporter activity	GO:0022890	1	0	602	19	1	20166	SLC40A1
GO:MF	immunoglobulin receptor activity	GO:0019763	1	0	6	55	1	20166	PIGR
GO:MF	ubiquitin-like protein transferase activity	GO:0019787	1	0	458	54	4	20166	UBE2L6,TRIM31,RNF213,BIRC3
GO:MF	isoprenoid binding	GO:0019840	1	0	38	26	1	20166	CYP2W1
GO:MF	retinol binding	GO:0019841	1	0	16	26	1	20166	CYP2W1
GO:MF	vitamin binding	GO:0019842	1	0	149	56	2	20166	CYP2W1,FOLR1
GO:MF	IgG binding	GO:0019864	1	0	10	35	1	20166	FCGRT
GO:MF	immunoglobulin binding	GO:0019865	1	0	23	35	1	20166	FCGRT
GO:MF	protein kinase regulator activity	GO:0019887	1	0	207	7	1	20166	CXCL10
GO:MF	MHC class Ib protein binding	GO:0023029	1	0	6	39	1	20166	TAP1
GO:MF	enzyme binding	GO:0019899	1	0	2030	2	1	20166	CD74
GO:MF	protein kinase binding	GO:0019901	1	0	677	64	1	20166	WARS
GO:MF	phosphatase binding	GO:0019902	1	0	195	15	1	20166	STAT1
GO:MF	protein phosphatase binding	GO:0019903	1	0	150	15	1	20166	STAT1
GO:MF	protein domain specific binding	GO:0019904	1	0	690	64	1	20166	WARS
GO:MF	cytokine binding	GO:0019955	1	0	141	2	1	20166	CD74
GO:MF	heme binding	GO:0020037	1	0	141	38	2	20166	CYP2W1,IDO1
GO:MF	active transmembrane transporter activity	GO:0022804	1	0	403	39	1	20166	TAP1
GO:MF	transmembrane transporter activity	GO:0022857	1	0	1121	39	2	20166	SLC40A1,TAP1
GO:MF	kinase binding	GO:0019900	1	0	758	64	1	20166	WARS
GO:MF	ABC-type peptide antigen transporter activity	GO:0015433	1	0	5	39	1	20166	TAP1
GO:MF	primary active transmembrane transporter activity	GO:0015399	1	0	180	39	1	20166	TAP1
GO:MF	inorganic molecular entity transmembrane transporter activity	GO:0015318	1	0	735	19	1	20166	SLC40A1
GO:MF	double-stranded DNA binding	GO:0003690	1	0	1644	23	2	20166	STAT1,IRF1
GO:MF	DNA-binding transcription factor activity	GO:0003700	1	0	1417	23	2	20166	STAT1,IRF1
GO:MF	transcription coregulator activity	GO:0003712	1	0	512	36	1	20166	TRIM31
GO:MF	transcription coactivator activity	GO:0003713	1	0	283	36	1	20166	TRIM31
GO:MF	RNA binding	GO:0003723	1	0	3142	43	2	20166	HLA-A,BST2
GO:MF	mRNA binding	GO:0003729	1	0	350	62	1	20166	SLPI
GO:MF	catalytic activity	GO:0003824	1	0	5716	3	2	20166	PLAAT4,CFB
GO:MF	arylesterase activity	GO:0004064	1	0	6	59	1	20166	CA1
GO:MF	chromatin binding	GO:0003682	1	0	580	70	3	20166	STAT1,HMGN3,FABP1
GO:MF	carbonate dehydratase activity	GO:0004089	1	0	15	59	1	20166	CA1
GO:MF	aminopeptidase activity	GO:0004177	1	0	38	71	1	20166	ANPEP
GO:MF	serine-type endopeptidase activity	GO:0004252	1	0	180	3	1	20166	CFB
GO:MF	monooxygenase activity	GO:0004497	1	0	105	26	1	20166	CYP2W1
GO:MF	hydrolase activity, hydrolyzing O-glycosyl compounds	GO:0004553	1	0	97	18	1	20166	SI
GO:MF	alpha-1,4-glucosidase activity	GO:0004558	1	0	6	18	1	20166	SI
GO:MF	phospholipase activity	GO:0004620	1	0	110	1	1	20166	PLAAT4
GO:MF	aminoacyl-tRNA ligase activity	GO:0004812	1	0	43	64	1	20166	WARS
GO:MF	tryptophan-tRNA ligase activity	GO:0004830	1	0	2	64	1	20166	WARS
GO:MF	endopeptidase activity	GO:0004175	1	0	440	20	3	20166	CFB,PSMB9,PSMB10
GO:MF	tryptophan 2,3-dioxygenase activity	GO:0004833	1	0	3	38	1	20166	IDO1
GO:MF	DNA binding	GO:0003677	1	0	2494	23	2	20166	STAT1,IRF1
GO:MF	molecular_function	GO:0003674	1	0	20166	1	1	20166	PLAAT4
GO:MF	transcription cis-regulatory region binding	GO:0000976	1	0	1493	23	2	20166	STAT1,IRF1
GO:MF	RNA polymerase II transcription regulatory region sequence-specific DNA binding	GO:0000977	1	0	1399	23	2	20166	STAT1,IRF1
GO:MF	RNA polymerase II cis-regulatory region sequence-specific DNA binding	GO:0000978	1	0	1187	23	2	20166	STAT1,IRF1
GO:MF	RNA polymerase II core promoter sequence-specific DNA binding	GO:0000979	1	0	20	15	1	20166	STAT1
GO:MF	DNA-binding transcription factor activity, RNA polymerase II-specific	GO:0000981	1	0	1360	23	2	20166	STAT1,IRF1
GO:MF	cis-regulatory region sequence-specific DNA binding	GO:0000987	1	0	1206	23	2	20166	STAT1,IRF1
GO:MF	core promoter sequence-specific DNA binding	GO:0001046	1	0	43	15	1	20166	STAT1
GO:MF	transcription regulatory region nucleic acid binding	GO:0001067	1	0	1495	23	2	20166	STAT1,IRF1
GO:MF	nucleic acid binding	GO:0003676	1	0	5447	15	1	20166	STAT1
GO:MF	DNA-binding transcription activator activity	GO:0001216	1	0	461	23	1	20166	IRF1
GO:MF	transcription corepressor binding	GO:0001222	1	0	46	15	1	20166	STAT1
GO:MF	transcription coactivator binding	GO:0001223	1	0	41	15	1	20166	STAT1
GO:MF	DNA-binding transcription activator activity, RNA polymerase II-specific	GO:0001228	1	0	456	23	1	20166	IRF1
GO:MF	amyloid-beta binding	GO:0001540	1	0	82	2	1	20166	CD74
GO:MF	virus receptor activity	GO:0001618	1	0	76	71	1	20166	ANPEP
GO:MF	polymeric immunoglobulin receptor activity	GO:0001792	1	0	1	55	1	20166	PIGR
GO:MF	complement binding	GO:0001848	1	0	20	3	1	20166	CFB
GO:MF	retinoic acid binding	GO:0001972	1	0	20	26	1	20166	CYP2W1
GO:MF	transcription coregulator binding	GO:0001221	1	0	109	15	1	20166	STAT1
GO:MF	indoleamine 2,3-dioxygenase activity	GO:0033754	1	0	2	38	1	20166	IDO1
GO:MF	ubiquitin-protein transferase activity	GO:0004842	1	0	433	54	4	20166	UBE2L6,TRIM31,RNF213,BIRC3
GO:MF	transmembrane signaling receptor activity	GO:0004888	1	0	1333	8	2	20166	CD74,HLA-DRB1
GO:MF	growth factor activity	GO:0008083	1	0	164	68	1	20166	CXCL1
GO:MF	transcription factor binding	GO:0008134	1	0	602	15	1	20166	STAT1
GO:MF	peptidase activity	GO:0008233	1	0	637	20	3	20166	CFB,PSMB9,PSMB10
GO:MF	metalloexopeptidase activity	GO:0008235	1	0	71	71	2	20166	DPEP1,ANPEP
GO:MF	serine-type peptidase activity	GO:0008236	1	0	197	3	1	20166	CFB
GO:MF	metallopeptidase activity	GO:0008237	1	0	192	71	2	20166	DPEP1,ANPEP
GO:MF	exopeptidase activity	GO:0008238	1	0	102	71	2	20166	DPEP1,ANPEP
GO:MF	zinc ion binding	GO:0008270	1	0	839	71	5	20166	TRIM31,TNFSF10,CA1,DPEP1,ANPEP
GO:MF	enzyme activator activity	GO:0008047	1	0	554	68	3	20166	PSME2,APOA1,CXCL1
GO:MF	lipid binding	GO:0008289	1	0	790	70	6	20166	PRAP1,CYP2W1,APOA1,DPEP1,APOD,FABP1
GO:MF	steroid hydroxylase activity	GO:0008395	1	0	37	26	1	20166	CYP2W1
GO:MF	retinoic acid 4-hydroxylase activity	GO:0008401	1	0	10	26	1	20166	CYP2W1
GO:MF	cAMP-dependent protein kinase regulator activity	GO:0008603	1	0	11	7	1	20166	CXCL10
GO:MF	beta-lactamase activity	GO:0008800	1	0	4	61	1	20166	DPEP1
GO:MF	electron transfer activity	GO:0009055	1	0	125	38	1	20166	IDO1
GO:MF	ion transmembrane transporter activity	GO:0015075	1	0	856	19	1	20166	SLC40A1
GO:MF	ferrous iron transmembrane transporter activity	GO:0015093	1	0	4	19	1	20166	SLC40A1
GO:MF	sterol transporter activity	GO:0015248	1	0	37	60	1	20166	APOA1
GO:MF	cation transmembrane transporter activity	GO:0008324	1	0	655	19	1	20166	SLC40A1
GO:MF	cysteine-type endopeptidase inhibitor activity	GO:0004869	1	0	53	61	2	20166	BIRC3,DPEP1
GO:MF	high-density lipoprotein particle binding	GO:0008035	1	0	10	60	1	20166	APOA1
GO:MF	folic acid binding	GO:0005542	1	0	12	56	1	20166	FOLR1
GO:MF	cytokine receptor activity	GO:0004896	1	0	99	2	1	20166	CD74
GO:MF	integrin binding	GO:0005178	1	0	147	13	1	20166	TSPAN8
GO:MF	structural molecule activity	GO:0005198	1	0	980	8	1	20166	HLA-DRB1
GO:MF	structural constituent of cytoskeleton	GO:0005200	1	0	104	8	1	20166	HLA-DRB1
GO:MF	extracellular matrix structural constituent	GO:0005201	1	0	173	49	1	20166	MUC3A
GO:MF	transporter activity	GO:0005215	1	0	1237	70	5	20166	SLC40A1,TAP1,APOA1,APOD,FABP1
GO:MF	lipid transporter activity	GO:0005319	1	0	161	70	3	20166	APOA1,APOD,FABP1
GO:MF	long-chain fatty acid transporter activity	GO:0005324	1	0	17	70	1	20166	FABP1
GO:MF	phospholipid binding	GO:0005543	1	0	464	70	3	20166	APOA1,DPEP1,FABP1
GO:MF	iron ion transmembrane transporter activity	GO:0005381	1	0	10	19	1	20166	SLC40A1
GO:MF	steroid binding	GO:0005496	1	0	100	65	2	20166	APOA1,APOD
GO:MF	retinoid binding	GO:0005501	1	0	38	26	1	20166	CYP2W1
GO:MF	all-trans retinal binding	GO:0005503	1	0	5	26	1	20166	CYP2W1
GO:MF	fatty acid binding	GO:0005504	1	0	38	70	1	20166	FABP1
GO:MF	iron ion binding	GO:0005506	1	0	156	32	2	20166	CYP2W1,LCN2
GO:MF	protein binding	GO:0005515	1	0	14799	25	24	20166	PLAAT4,CD74,CFB,RARRES1,B2M,SAA1,CXCL10,HLA-DRB1,PRAP1,PSMB9,LGALS2,HLA-B,TSPAN8,C15ORF48,STAT1,CXCL11,HLA-F,SLC40A1,PSMB10,SELENBP1,IFITM1,IRF1,HLA-DRA,PSME2
GO:MF	ATP binding	GO:0005524	1	0	1502	39	2	20166	UBE2L6,TAP1
GO:MF	macrolide binding	GO:0005527	1	0	12	32	1	20166	LCN2
GO:MF	binding	GO:0005488	1	0	18292	28	28	20166	PLAAT4,CD74,CFB,RARRES1,B2M,SAA1,CXCL10,HLA-DRB1,PRAP1,PSMB9,LGALS2,HLA-B,TSPAN8,C15ORF48,STAT1,CXCL11,HLA-F,SI,SLC40A1,PSMB10,SELENBP1,IFITM1,IRF1,HLA-DRA,PSME2,CYP2W1,C3,SAA2
GO:MF	apolipoprotein receptor binding	GO:0034190	1	0	6	60	1	20166	APOA1
GO:MF	apolipoprotein A-I receptor binding	GO:0034191	1	0	4	60	1	20166	APOA1
GO:MF	GPI anchor binding	GO:0034235	1	0	7	61	1	20166	DPEP1
GO:MF	sequence-specific double-stranded DNA binding	GO:1990837	1	0	1548	23	2	20166	STAT1,IRF1
GO:MF	ADP binding	GO:0043531	1	0	34	39	1	20166	TAP1
GO:MF	sequence-specific DNA binding	GO:0043565	1	0	1652	23	2	20166	STAT1,IRF1
GO:MF	protein folding chaperone	GO:0044183	1	0	41	2	1	20166	CD74
GO:MF	ubiquitin-like protein ligase binding	GO:0044389	1	0	314	31	2	20166	STAT1,UBE2L6
GO:MF	cadherin binding	GO:0045296	1	0	334	15	1	20166	STAT1
GO:MF	chemorepellent activity	GO:0045499	1	0	28	60	1	20166	APOA1
GO:MF	TRAIL binding	GO:0045569	1	0	5	42	1	20166	TNFSF10
GO:MF	natural killer cell lectin-like receptor binding	GO:0046703	1	0	8	41	1	20166	HLA-E
GO:MF	alcohol binding	GO:0043178	1	0	89	65	3	20166	CYP2W1,APOA1,APOD
GO:MF	metal ion binding	GO:0046872	1	0	4269	61	10	20166	CYP2W1,LCN2,TRIM31,IDO1,TAP1,TNFSF10,RNF213,BIRC3,CA1,DPEP1
GO:MF	tetrapyrrole binding	GO:0046906	1	0	151	38	2	20166	CYP2W1,IDO1
GO:MF	transition metal ion binding	GO:0046914	1	0	1119	71	7	20166	CYP2W1,LCN2,TRIM31,TNFSF10,CA1,DPEP1,ANPEP
GO:MF	transition metal ion transmembrane transporter activity	GO:0046915	1	0	39	19	1	20166	SLC40A1
GO:MF	thyroid hormone receptor binding	GO:0046966	1	0	29	46	1	20166	HMGN3
GO:MF	protein dimerization activity	GO:0046983	1	0	1077	15	2	20166	B2M,STAT1
GO:MF	CCR chemokine receptor binding	GO:0048020	1	0	47	45	2	20166	STAT1,CCL20
GO:MF	cell adhesion molecule binding	GO:0050839	1	0	550	15	2	20166	TSPAN8,STAT1
GO:MF	quaternary ammonium group binding	GO:0050997	1	0	39	60	1	20166	APOA1
GO:MF	metal ion transmembrane transporter activity	GO:0046873	1	0	434	19	1	20166	SLC40A1
GO:MF	chaperone binding	GO:0051087	1	0	106	12	1	20166	HLA-B
GO:MF	organic acid binding	GO:0043177	1	0	140	56	2	20166	CYP2W1,FOLR1
GO:MF	anion binding	GO:0043168	1	0	2410	39	4	20166	CYP2W1,UBE2L6,LCN2,TAP1
GO:MF	histone acetyltransferase binding	GO:0035035	1	0	23	15	1	20166	STAT1
GO:MF	phosphatidylinositol binding	GO:0035091	1	0	268	61	1	20166	DPEP1
GO:MF	purine ribonucleoside triphosphate binding	GO:0035639	1	0	1848	39	2	20166	UBE2L6,TAP1
GO:MF	small molecule binding	GO:0036094	1	0	2516	70	9	20166	CYP2W1,UBE2L6,LCN2,TAP1,FOLR1,APOA1,WARS,APOD,FABP1
GO:MF	signaling receptor activity	GO:0038023	1	0	1550	8	2	20166	CD74,HLA-DRB1
GO:MF	cargo receptor activity	GO:0038024	1	0	81	56	1	20166	FOLR1
GO:MF	chemoattractant activity	GO:0042056	1	0	36	7	1	20166	CXCL10
GO:MF	ISG15 transferase activity	GO:0042296	1	0	4	31	1	20166	UBE2L6
GO:MF	cation binding	GO:0043169	1	0	4358	61	11	20166	CYP2W1,LCN2,TRIM31,IDO1,TAP1,TNFSF10,RNF213,BIRC3,CA1,APOA1,DPEP1
GO:MF	histone binding	GO:0042393	1	0	238	15	1	20166	STAT1
GO:MF	CD8 receptor binding	GO:0042610	1	0	3	34	1	20166	HLA-A
GO:MF	ATPase-coupled transmembrane transporter activity	GO:0042626	1	0	109	39	1	20166	TAP1
GO:MF	identical protein binding	GO:0042802	1	0	2091	43	9	20166	CD74,B2M,STAT1,SLC40A1,PSME2,LCN2,TAP1,TNFSF10,BST2
GO:MF	protein homodimerization activity	GO:0042803	1	0	690	43	4	20166	B2M,STAT1,TAP1,BST2
GO:MF	amide transmembrane transporter activity	GO:0042887	1	0	37	39	1	20166	TAP1
GO:MF	cysteine-type endopeptidase regulator activity involved in apoptotic process	GO:0043028	1	0	39	61	2	20166	BIRC3,DPEP1
GO:MF	ubiquitin binding	GO:0043130	1	0	93	31	1	20166	UBE2L6
GO:MF	ion binding	GO:0043167	1	0	6060	71	16	20166	CYP2W1,UBE2L6,LCN2,TRIM31,IDO1,TAP1,TNFSF10,RNF213,BIRC3,FOLR1,CA1,APOA1,DPEP1,WARS,FABP1,ANPEP
GO:MF	hormone binding	GO:0042562	1	0	87	19	1	20166	SLC40A1
GO:MF	promoter-specific chromatin binding	GO:1990841	1	0	62	15	1	20166	STAT1
GO:MF	dioxygenase activity	GO:0051213	1	0	96	38	1	20166	IDO1
GO:MF	glycolipid binding	GO:0051861	1	0	28	61	1	20166	DPEP1
GO:MF	carbohydrate derivative binding	GO:0097367	1	0	2288	16	4	20166	SAA1,CXCL10,LGALS2,CXCL11
GO:MF	lipid transfer activity	GO:0120013	1	0	49	60	1	20166	APOA1
GO:MF	sterol transfer activity	GO:0120015	1	0	24	60	1	20166	APOA1
GO:MF	cholesterol transfer activity	GO:0120020	1	0	23	60	1	20166	APOA1
GO:MF	catalytic activity, acting on a protein	GO:0140096	1	0	2322	3	1	20166	CFB
GO:MF	catalytic activity, acting on RNA	GO:0140098	1	0	400	64	1	20166	WARS
GO:MF	catalytic activity, acting on a tRNA	GO:0140101	1	0	135	64	1	20166	WARS
GO:MF	transcription regulator activity	GO:0140110	1	0	1917	23	2	20166	STAT1,IRF1
GO:MF	organic cyclic compound binding	GO:0097159	1	0	7497	46	10	20166	STAT1,IRF1,CYP2W1,UBE2L6,LCN2,HLA-A,IDO1,TAP1,BST2,HMGN3
GO:MF	exogenous protein binding	GO:0140272	1	0	77	71	1	20166	ANPEP
GO:MF	ABC-type transporter activity	GO:0140359	1	0	50	39	1	20166	TAP1
GO:MF	catalytic activity, acting on a nucleic acid	GO:0140640	1	0	607	64	1	20166	WARS
GO:MF	ATP-dependent activity	GO:0140657	1	0	550	52	2	20166	TAP1,RNF213
GO:MF	nucleoside phosphate binding	GO:1901265	1	0	2175	39	2	20166	UBE2L6,TAP1
GO:MF	heterocyclic compound binding	GO:1901363	1	0	7416	46	10	20166	STAT1,IRF1,CYP2W1,UBE2L6,LCN2,HLA-A,IDO1,TAP1,BST2,HMGN3
GO:MF	enterobactin binding	GO:1903981	1	0	2	32	1	20166	LCN2
GO:MF	peptide transmembrane transporter activity	GO:1904680	1	0	16	39	1	20166	TAP1
GO:MF	all-trans-retinol binding	GO:1904768	1	0	3	26	1	20166	CYP2W1
GO:MF	DNA-binding transcription factor binding	GO:0140297	1	0	454	46	2	20166	STAT1,HMGN3
GO:MF	protein phosphatase 2A binding	GO:0051721	1	0	31	15	1	20166	STAT1
GO:MF	alpha-glucosidase activity	GO:0090599	1	0	8	18	1	20166	SI
GO:MF	14-3-3 protein binding	GO:0071889	1	0	30	17	1	20166	HLA-F
GO:MF	methotrexate binding	GO:0051870	1	0	3	56	1	20166	FOLR1
GO:MF	carboxylic ester hydrolase activity	GO:0052689	1	0	151	1	1	20166	PLAAT4
GO:MF	molecular transducer activity	GO:0060089	1	0	1550	8	2	20166	CD74,HLA-DRB1
GO:MF	phosphatidylcholine-sterol O-acyltransferase activator activity	GO:0060228	1	0	6	60	1	20166	APOA1
GO:MF	endopeptidase activator activity	GO:0061133	1	0	13	25	1	20166	PSME2
GO:MF	RNA polymerase II-specific DNA-binding transcription factor binding	GO:0061629	1	0	328	46	2	20166	STAT1,HMGN3
GO:MF	ubiquitin protein ligase activity	GO:0061630	1	0	308	54	3	20166	TRIM31,RNF213,BIRC3
GO:MF	ubiquitin conjugating enzyme activity	GO:0061631	1	0	34	31	1	20166	UBE2L6
GO:MF	modified amino acid binding	GO:0072341	1	0	90	61	2	20166	FOLR1,DPEP1
GO:MF	ubiquitin-like protein conjugating enzyme activity	GO:0061650	1	0	37	31	1	20166	UBE2L6
GO:MF	folic acid receptor activity	GO:0061714	1	0	2	56	1	20166	FOLR1
GO:MF	TAP complex binding	GO:0062061	1	0	2	34	1	20166	HLA-A
GO:MF	metalloaminopeptidase activity	GO:0070006	1	0	26	71	1	20166	ANPEP
GO:MF	lipoprotein particle receptor binding	GO:0070325	1	0	29	60	1	20166	APOA1
GO:MF	metallodipeptidase activity	GO:0070573	1	0	7	61	1	20166	DPEP1
GO:MF	high-density lipoprotein particle receptor binding	GO:0070653	1	0	3	60	1	20166	APOA1
GO:MF	lipoprotein particle binding	GO:0071813	1	0	28	60	1	20166	APOA1
GO:MF	protein-lipid complex binding	GO:0071814	1	0	28	60	1	20166	APOA1
GO:MF	ubiquitin-like protein ligase activity	GO:0061659	1	0	320	54	3	20166	TRIM31,RNF213,BIRC3
GO:BP	antigen processing and presentation of exogenous antigen	GO:0019884	6.86061e-23	22.1636	70	51	15	21029	CD74,B2M,HLA-DRB1,PSMB9,HLA-B,HLA-F,PSMB10,HLA-DRA,PSME2,HLA-C,HLA-A,TAP1,HLA-E,HLA-DPA1,HLA-DRB5
GO:BP	antigen processing and presentation of exogenous peptide antigen	GO:0002478	7.28677e-22	21.1375	59	51	14	21029	CD74,B2M,HLA-DRB1,PSMB9,HLA-B,HLA-F,PSMB10,HLA-DRA,HLA-C,HLA-A,TAP1,HLA-E,HLA-DPA1,HLA-DRB5
GO:BP	defense response	GO:0006952	6.39133e-20	19.1944	1687	68	37	21029	CD74,CFB,SAA1,CXCL10,HLA-DRB1,PSMB9,HLA-B,STAT1,CXCL11,HLA-F,PSMB10,IFITM1,IRF1,C3,SAA2,HLA-C,LCN2,HLA-A,TRIM31,IDO1,TAP1,PI3,HLA-E,BST2,IFITM3,CCL20,IL32,HLA-DPA1,RNF213,CXCL9,BIRC3,APOA1,DPEP1,SLPI,CXCL3,APOD,CXCL1
GO:BP	antigen processing and presentation of peptide antigen	GO:0048002	9.63476e-20	19.0162	81	51	14	21029	CD74,B2M,HLA-DRB1,PSMB9,HLA-B,HLA-F,PSMB10,HLA-DRA,HLA-C,HLA-A,TAP1,HLA-E,HLA-DPA1,HLA-DRB5
GO:BP	antigen processing and presentation	GO:0019882	1.01207e-18	17.9948	127	51	15	21029	CD74,B2M,HLA-DRB1,PSMB9,HLA-B,HLA-F,PSMB10,HLA-DRA,PSME2,HLA-C,HLA-A,TAP1,HLA-E,HLA-DPA1,HLA-DRB5
GO:BP	immune response	GO:0006955	1.13787e-18	17.9439	1888	63	36	21029	CD74,CFB,B2M,CXCL10,HLA-DRB1,PSMB9,HLA-B,STAT1,CXCL11,HLA-F,PSMB10,IFITM1,IRF1,HLA-DRA,C3,HLA-C,LCN2,HLA-A,TRIM31,IDO1,TAP1,PI3,HLA-E,TNFSF10,BST2,IFITM3,CCL20,IL32,HLA-DPA1,HLA-DRB5,CXCL9,BIRC3,PIGR,APOA1,SLPI,CXCL3
GO:BP	antigen processing and presentation of endogenous antigen	GO:0019883	2.16089e-18	17.6654	26	41	10	21029	CD74,B2M,HLA-DRB1,HLA-B,HLA-F,HLA-DRA,HLA-C,HLA-A,TAP1,HLA-E
GO:BP	immune system process	GO:0002376	1.21523e-17	16.9153	2748	65	41	21029	CD74,CFB,B2M,SAA1,CXCL10,HLA-DRB1,PSMB9,HLA-B,STAT1,CXCL11,HLA-F,SLC40A1,PSMB10,IFITM1,IRF1,HLA-DRA,PSME2,C3,HLA-C,LCN2,HLA-A,TRIM31,IDO1,TAP1,PI3,HLA-E,TNFSF10,BST2,IFITM3,CCL20,IL32,HLA-DPA1,HLA-DRB5,CXCL9,BIRC3,PIGR,APOA1,DPEP1,SLPI,CXCL3,APOD
GO:BP	antigen processing and presentation of endogenous peptide antigen	GO:0002483	2.48782e-17	16.6042	19	41	9	21029	B2M,HLA-DRB1,HLA-B,HLA-F,HLA-DRA,HLA-C,HLA-A,TAP1,HLA-E
GO:BP	response to other organism	GO:0051707	1.74221e-16	15.7589	1488	54	29	21029	CD74,CFB,B2M,CXCL10,HLA-DRB1,PSMB9,HLA-B,C15ORF48,STAT1,CXCL11,HLA-F,PSMB10,IFITM1,IRF1,C3,HLA-C,LCN2,HLA-A,TRIM31,IDO1,PI3,HLA-E,BST2,IFITM3,CCL20,HLA-DPA1,RNF213,CXCL9,BIRC3
GO:BP	response to external biotic stimulus	GO:0043207	1.84121e-16	15.7349	1491	54	29	21029	CD74,CFB,B2M,CXCL10,HLA-DRB1,PSMB9,HLA-B,C15ORF48,STAT1,CXCL11,HLA-F,PSMB10,IFITM1,IRF1,C3,HLA-C,LCN2,HLA-A,TRIM31,IDO1,PI3,HLA-E,BST2,IFITM3,CCL20,HLA-DPA1,RNF213,CXCL9,BIRC3
GO:BP	response to biotic stimulus	GO:0009607	3.67027e-16	15.4353	1529	54	29	21029	CD74,CFB,B2M,CXCL10,HLA-DRB1,PSMB9,HLA-B,C15ORF48,STAT1,CXCL11,HLA-F,PSMB10,IFITM1,IRF1,C3,HLA-C,LCN2,HLA-A,TRIM31,IDO1,PI3,HLA-E,BST2,IFITM3,CCL20,HLA-DPA1,RNF213,CXCL9,BIRC3
GO:BP	biological process involved in interspecies interaction between organisms	GO:0044419	5.0384e-16	15.2977	1634	72	34	21029	CD74,CFB,B2M,CXCL10,HLA-DRB1,PSMB9,HLA-B,C15ORF48,STAT1,CXCL11,HLA-F,PSMB10,IFITM1,IRF1,C3,HLA-C,LCN2,HLA-A,TRIM31,IDO1,PI3,HLA-E,BST2,IFITM3,CCL20,HLA-DPA1,RNF213,CXCL9,BIRC3,SLPI,CXCL3,CXCL1,ANPEP,VNN1
GO:BP	defense response to other organism	GO:0098542	1.20491e-13	12.919	1124	54	24	21029	CD74,CFB,CXCL10,PSMB9,HLA-B,STAT1,HLA-F,PSMB10,IFITM1,IRF1,C3,HLA-C,LCN2,HLA-A,TRIM31,PI3,HLA-E,BST2,IFITM3,CCL20,HLA-DPA1,RNF213,CXCL9,BIRC3
GO:BP	innate immune response	GO:0045087	1.55488e-13	12.8083	892	48	21	21029	CD74,CFB,CXCL10,PSMB9,HLA-B,STAT1,HLA-F,PSMB10,IFITM1,IRF1,C3,HLA-C,LCN2,HLA-A,TRIM31,PI3,HLA-E,BST2,IFITM3,CCL20,HLA-DPA1
GO:BP	response to external stimulus	GO:0009605	2.94579e-13	12.5308	2752	63	36	21029	CD74,CFB,B2M,SAA1,CXCL10,HLA-DRB1,PSMB9,HLA-B,TSPAN8,C15ORF48,STAT1,CXCL11,HLA-F,PSMB10,IFITM1,IRF1,C3,HLA-C,LCN2,HLA-A,TRIM31,IDO1,PI3,HLA-E,BST2,IFITM3,CCL20,HLA-DPA1,RNF213,CXCL9,BIRC3,FOLR1,APOA1,DPEP1,SLPI,CXCL3
GO:BP	antigen processing and presentation of peptide antigen via MHC class I	GO:0002474	4.34041e-13	12.3625	48	41	9	21029	B2M,PSMB9,HLA-B,HLA-F,PSMB10,HLA-C,HLA-A,TAP1,HLA-E
GO:BP	response to stress	GO:0006950	8.08202e-13	12.0925	3780	72	44	21029	CD74,CFB,B2M,SAA1,CXCL10,HLA-DRB1,PRAP1,PSMB9,HLA-B,TSPAN8,STAT1,CXCL11,HLA-F,PSMB10,IFITM1,IRF1,C3,SAA2,HLA-C,LCN2,HLA-A,TRIM31,IDO1,TAP1,PI3,HLA-E,BST2,IFITM3,CCL20,IL32,HLA-DPA1,SELENOP,RNF213,CXCL9,BIRC3,FOLR1,APOA1,DPEP1,SLPI,CXCL3,APOD,CXCL1,FABP1,VNN1
GO:BP	response to interferon-gamma	GO:0034341	1.36173e-12	11.8659	153	48	12	21029	CD74,HLA-B,STAT1,IFITM1,IRF1,HLA-C,HLA-A,HLA-E,BST2,IFITM3,CCL20,HLA-DPA1
GO:BP	cytokine-mediated signaling pathway	GO:0019221	1.522e-12	11.8176	493	68	19	21029	CD74,CXCL10,PSMB9,HLA-B,STAT1,CXCL11,PSMB10,IFITM1,IRF1,HLA-C,HLA-A,HLA-E,IFITM3,CCL20,CXCL9,BIRC3,APOA1,CXCL3,CXCL1
GO:BP	positive regulation of T cell mediated cytotoxicity	GO:0001916	9.28248e-11	10.0323	27	41	7	21029	B2M,HLA-DRB1,HLA-B,HLA-F,HLA-DRA,HLA-A,HLA-E
GO:BP	antigen processing and presentation of exogenous peptide antigen via MHC class I	GO:0042590	3.49346e-10	9.45674	32	41	7	21029	PSMB9,HLA-B,PSMB10,HLA-C,HLA-A,TAP1,HLA-E
GO:BP	regulation of T cell mediated cytotoxicity	GO:0001914	1.06103e-09	8.97427	37	41	7	21029	B2M,HLA-DRB1,HLA-B,HLA-F,HLA-DRA,HLA-A,HLA-E
GO:BP	response to cytokine	GO:0034097	1.10304e-09	8.95741	922	68	21	21029	CD74,CXCL10,PSMB9,HLA-B,STAT1,CXCL11,PSMB10,IFITM1,IRF1,HLA-C,HLA-A,HLA-E,BST2,IFITM3,CCL20,HLA-DPA1,CXCL9,BIRC3,APOA1,CXCL3,CXCL1
GO:BP	cellular response to cytokine stimulus	GO:0071345	1.51938e-09	8.81833	828	68	20	21029	CD74,CXCL10,PSMB9,HLA-B,STAT1,CXCL11,PSMB10,IFITM1,IRF1,HLA-C,HLA-A,HLA-E,IFITM3,CCL20,HLA-DPA1,CXCL9,BIRC3,APOA1,CXCL3,CXCL1
GO:BP	regulation of immune system process	GO:0002682	3.24525e-09	8.48875	1423	65	24	21029	CD74,CFB,B2M,CXCL10,HLA-DRB1,PSMB9,HLA-B,STAT1,HLA-F,PSMB10,IRF1,HLA-DRA,C3,HLA-A,IDO1,HLA-E,BST2,CCL20,HLA-DPA1,HLA-DRB5,BIRC3,PIGR,APOA1,APOD
GO:BP	T cell mediated cytotoxicity	GO:0001913	3.91027e-09	8.40779	44	41	7	21029	B2M,HLA-DRB1,HLA-B,HLA-F,HLA-DRA,HLA-A,HLA-E
GO:BP	positive regulation of leukocyte mediated cytotoxicity	GO:0001912	1.55296e-08	7.80884	53	41	7	21029	B2M,HLA-DRB1,HLA-B,HLA-F,HLA-DRA,HLA-A,HLA-E
GO:BP	positive regulation of T cell mediated immunity	GO:0002711	2.03866e-08	7.69065	55	41	7	21029	B2M,HLA-DRB1,HLA-B,HLA-F,HLA-DRA,HLA-A,HLA-E
GO:BP	response to bacterium	GO:0009617	2.57386e-08	7.58941	744	68	18	21029	B2M,CXCL10,HLA-DRB1,HLA-B,C15ORF48,CXCL11,C3,LCN2,HLA-A,IDO1,PI3,HLA-E,CCL20,RNF213,CXCL9,SLPI,CXCL3,CXCL1
GO:BP	antigen processing and presentation of endogenous peptide antigen via MHC class I	GO:0019885	3.68977e-08	7.433	13	39	5	21029	B2M,HLA-B,HLA-C,HLA-A,TAP1
GO:BP	positive regulation of cell killing	GO:0031343	3.85253e-08	7.41425	60	41	7	21029	B2M,HLA-DRB1,HLA-B,HLA-F,HLA-DRA,HLA-A,HLA-E
GO:BP	humoral immune response	GO:0006959	3.85877e-08	7.41355	315	68	13	21029	CFB,CXCL10,HLA-DRB1,CXCL11,PSMB10,C3,HLA-A,PI3,HLA-E,CXCL9,SLPI,CXCL3,CXCL1
GO:BP	positive regulation of adaptive immune response based on somatic recombination of immune receptors built from immunoglobulin superfamily domains	GO:0002824	3.91706e-08	7.40704	104	41	8	21029	B2M,HLA-DRB1,HLA-B,HLA-F,HLA-DRA,C3,HLA-A,HLA-E
GO:BP	positive regulation of immune system process	GO:0002684	4.26391e-08	7.37019	920	51	17	21029	CD74,CFB,B2M,CXCL10,HLA-DRB1,PSMB9,HLA-B,HLA-F,PSMB10,HLA-DRA,C3,HLA-A,IDO1,HLA-E,CCL20,HLA-DPA1,HLA-DRB5
GO:BP	regulation of cytokine production	GO:0001817	5.71571e-08	7.24293	718	48	15	21029	CD74,B2M,SAA1,HLA-DRB1,HLA-B,STAT1,HLA-F,IRF1,C3,HLA-A,IDO1,HLA-E,BST2,IL32,HLA-DPA1
GO:BP	positive regulation of adaptive immune response	GO:0002821	5.73714e-08	7.2413	109	41	8	21029	B2M,HLA-DRB1,HLA-B,HLA-F,HLA-DRA,C3,HLA-A,HLA-E
GO:BP	cytokine production	GO:0001816	6.42494e-08	7.19213	724	48	15	21029	CD74,B2M,SAA1,HLA-DRB1,HLA-B,STAT1,HLA-F,IRF1,C3,HLA-A,IDO1,HLA-E,BST2,IL32,HLA-DPA1
GO:BP	positive regulation of lymphocyte mediated immunity	GO:0002708	6.64902e-08	7.17724	111	41	8	21029	B2M,HLA-DRB1,HLA-B,HLA-F,HLA-DRA,C3,HLA-A,HLA-E
GO:BP	positive regulation of immune response	GO:0050778	8.47305e-08	7.07196	589	41	13	21029	CD74,CFB,B2M,HLA-DRB1,PSMB9,HLA-B,HLA-F,PSMB10,HLA-DRA,C3,HLA-A,IDO1,HLA-E
GO:BP	antigen processing and presentation of exogenous peptide antigen via MHC class II	GO:0019886	9.36049e-08	7.0287	28	51	6	21029	CD74,B2M,HLA-DRB1,HLA-DRA,HLA-DPA1,HLA-DRB5
GO:BP	neutrophil chemotaxis	GO:0030593	9.86566e-08	7.00587	106	68	9	21029	CD74,SAA1,CXCL10,CXCL11,CCL20,CXCL9,DPEP1,CXCL3,CXCL1
GO:BP	antigen processing and presentation of exogenous peptide antigen via MHC class I, TAP-independent	GO:0002480	1.07022e-07	6.97053	5	41	4	21029	HLA-B,HLA-C,HLA-A,HLA-E
GO:BP	regulation of adaptive immune response	GO:0002819	1.11646e-07	6.95216	183	41	9	21029	B2M,HLA-DRB1,HLA-B,HLA-F,IRF1,HLA-DRA,C3,HLA-A,HLA-E
GO:BP	regulation of response to external stimulus	GO:0032101	1.53904e-07	6.81275	927	41	15	21029	CD74,SAA1,CXCL10,HLA-DRB1,PSMB9,HLA-B,TSPAN8,STAT1,HLA-F,PSMB10,IRF1,C3,HLA-A,IDO1,HLA-E
GO:BP	interferon-gamma-mediated signaling pathway	GO:0060333	2.01031e-07	6.69674	39	41	6	21029	HLA-B,STAT1,IRF1,HLA-C,HLA-A,HLA-E
GO:BP	antigen processing and presentation of peptide antigen via MHC class II	GO:0002495	2.23505e-07	6.65071	32	51	6	21029	CD74,B2M,HLA-DRB1,HLA-DRA,HLA-DPA1,HLA-DRB5
GO:BP	MHC class II protein complex assembly	GO:0002399	2.32858e-07	6.63291	14	51	5	21029	B2M,HLA-DRB1,HLA-DRA,HLA-DPA1,HLA-DRB5
GO:BP	peptide antigen assembly with MHC class II protein complex	GO:0002503	2.32858e-07	6.63291	14	51	5	21029	B2M,HLA-DRB1,HLA-DRA,HLA-DPA1,HLA-DRB5
GO:BP	positive regulation of leukocyte mediated immunity	GO:0002705	2.69265e-07	6.56982	132	41	8	21029	B2M,HLA-DRB1,HLA-B,HLA-F,HLA-DRA,C3,HLA-A,HLA-E
GO:BP	regulation of leukocyte mediated cytotoxicity	GO:0001910	2.81473e-07	6.55056	79	41	7	21029	B2M,HLA-DRB1,HLA-B,HLA-F,HLA-DRA,HLA-A,HLA-E
GO:BP	antimicrobial humoral response	GO:0019730	4.07282e-07	6.3901	124	68	9	21029	CXCL10,CXCL11,HLA-A,PI3,HLA-E,CXCL9,SLPI,CXCL3,CXCL1
GO:BP	regulation of T cell mediated immunity	GO:0002709	4.367e-07	6.35982	84	41	7	21029	B2M,HLA-DRB1,HLA-B,HLA-F,HLA-DRA,HLA-A,HLA-E
GO:BP	antigen processing and presentation of peptide or polysaccharide antigen via MHC class II	GO:0002504	4.7689e-07	6.32158	36	51	6	21029	CD74,B2M,HLA-DRB1,HLA-DRA,HLA-DPA1,HLA-DRB5
GO:BP	peptide antigen assembly with MHC protein complex	GO:0002501	5.06204e-07	6.29567	16	51	5	21029	B2M,HLA-DRB1,HLA-DRA,HLA-DPA1,HLA-DRB5
GO:BP	cell activation	GO:0001775	5.30903e-07	6.27498	1082	51	17	21029	CD74,B2M,SAA1,CXCL10,HLA-DRB1,HLA-B,HLA-F,PSMB10,IRF1,HLA-DRA,HLA-C,HLA-A,IDO1,HLA-E,BST2,HLA-DPA1,HLA-DRB5
GO:BP	neutrophil migration	GO:1990266	5.80794e-07	6.23598	129	68	9	21029	CD74,SAA1,CXCL10,CXCL11,CCL20,CXCL9,DPEP1,CXCL3,CXCL1
GO:BP	granulocyte chemotaxis	GO:0071621	5.80794e-07	6.23598	129	68	9	21029	CD74,SAA1,CXCL10,CXCL11,CCL20,CXCL9,DPEP1,CXCL3,CXCL1
GO:BP	positive regulation of cytokine production	GO:0001819	6.92904e-07	6.15933	465	48	12	21029	CD74,B2M,SAA1,STAT1,HLA-F,IRF1,C3,HLA-A,IDO1,HLA-E,IL32,HLA-DPA1
GO:BP	MHC protein complex assembly	GO:0002396	7.15815e-07	6.1452	17	51	5	21029	B2M,HLA-DRB1,HLA-DRA,HLA-DPA1,HLA-DRB5
GO:BP	inflammatory response	GO:0006954	8.60005e-07	6.0655	756	72	17	21029	SAA1,CXCL10,HLA-DRB1,CXCL11,C3,SAA2,IDO1,HLA-E,CCL20,CXCL9,BIRC3,APOA1,DPEP1,CXCL3,APOD,CXCL1,VNN1
GO:BP	regulation of cell killing	GO:0031341	9.72995e-07	6.01189	94	41	7	21029	B2M,HLA-DRB1,HLA-B,HLA-F,HLA-DRA,HLA-A,HLA-E
GO:BP	regulation of immune response	GO:0050776	9.76272e-07	6.01043	888	55	16	21029	CD74,CFB,B2M,HLA-DRB1,PSMB9,HLA-B,HLA-F,PSMB10,IRF1,HLA-DRA,C3,HLA-A,IDO1,HLA-E,BIRC3,PIGR
GO:BP	cellular response to interferon-gamma	GO:0071346	1.02502e-06	5.98927	132	48	8	21029	HLA-B,STAT1,IRF1,HLA-C,HLA-A,HLA-E,CCL20,HLA-DPA1
GO:BP	positive regulation of immune effector process	GO:0002699	1.03203e-06	5.98631	235	41	9	21029	CD74,B2M,HLA-DRB1,HLA-B,HLA-F,HLA-DRA,C3,HLA-A,HLA-E
GO:BP	regulation of leukocyte mediated immunity	GO:0002703	1.24782e-06	5.90385	228	43	9	21029	B2M,HLA-DRB1,HLA-B,HLA-F,HLA-DRA,C3,HLA-A,HLA-E,BST2
GO:BP	regulation of viral process	GO:0050792	1.51032e-06	5.82093	158	62	9	21029	CD74,HLA-DRB1,STAT1,IFITM1,TRIM31,BST2,IFITM3,IL32,SLPI
GO:BP	adaptive immune response	GO:0002250	1.60065e-06	5.7957	712	51	14	21029	CD74,B2M,HLA-DRB1,HLA-B,HLA-F,IRF1,HLA-DRA,C3,HLA-C,HLA-A,TAP1,HLA-E,HLA-DPA1,HLA-DRB5
GO:BP	regulation of lymphocyte mediated immunity	GO:0002706	1.76201e-06	5.75399	167	41	8	21029	B2M,HLA-DRB1,HLA-B,HLA-F,HLA-DRA,C3,HLA-A,HLA-E
GO:BP	regulation of adaptive immune response based on somatic recombination of immune receptors built from immunoglobulin superfamily domains	GO:0002822	1.84752e-06	5.73341	168	41	8	21029	B2M,HLA-DRB1,HLA-B,HLA-F,HLA-DRA,C3,HLA-A,HLA-E
GO:BP	regulation of defense response	GO:0031347	1.86795e-06	5.72863	606	41	12	21029	SAA1,HLA-DRB1,PSMB9,HLA-B,STAT1,HLA-F,PSMB10,IRF1,C3,HLA-A,IDO1,HLA-E
GO:BP	T cell mediated immunity	GO:0002456	2.27745e-06	5.64255	106	41	7	21029	B2M,HLA-DRB1,HLA-B,HLA-F,HLA-DRA,HLA-A,HLA-E
GO:BP	regulation of immune effector process	GO:0002697	2.39773e-06	5.6202	343	43	10	21029	CD74,B2M,HLA-DRB1,HLA-B,HLA-F,HLA-DRA,C3,HLA-A,HLA-E,BST2
GO:BP	cell killing	GO:0001906	2.4402e-06	5.61257	174	41	8	21029	B2M,HLA-DRB1,HLA-B,HLA-F,HLA-DRA,C3,HLA-A,HLA-E
GO:BP	regulation of endopeptidase activity	GO:0052548	2.6622e-06	5.57476	412	73	13	21029	RARRES1,PSMB9,PSME2,C3,PI3,TNFSF10,BST2,BIRC3,DPEP1,SLPI,SPINK4,FABP1,SPINK1
GO:BP	granulocyte migration	GO:0097530	3.15477e-06	5.50103	156	68	9	21029	CD74,SAA1,CXCL10,CXCL11,CCL20,CXCL9,DPEP1,CXCL3,CXCL1
GO:BP	negative regulation of viral life cycle	GO:1903901	4.90427e-06	5.30943	26	47	5	21029	IFITM1,TRIM31,BST2,IFITM3,IL32
GO:BP	leukocyte mediated cytotoxicity	GO:0001909	5.1393e-06	5.2891	119	41	7	21029	B2M,HLA-DRB1,HLA-B,HLA-F,HLA-DRA,HLA-A,HLA-E
GO:BP	regulation of peptidase activity	GO:0052547	5.71823e-06	5.24274	439	73	13	21029	RARRES1,PSMB9,PSME2,C3,PI3,TNFSF10,BST2,BIRC3,DPEP1,SLPI,SPINK4,FABP1,SPINK1
GO:BP	antigen processing and presentation of endogenous peptide antigen via MHC class I via ER pathway	GO:0002484	6.65765e-06	5.17668	3	34	3	21029	HLA-B,HLA-C,HLA-A
GO:BP	antigen processing and presentation of endogenous peptide antigen via MHC class I via ER pathway, TAP-independent	GO:0002486	6.65765e-06	5.17668	3	34	3	21029	HLA-B,HLA-C,HLA-A
GO:BP	leukocyte activation	GO:0045321	6.83195e-06	5.16546	947	51	15	21029	CD74,B2M,HLA-DRB1,HLA-B,HLA-F,PSMB10,IRF1,HLA-DRA,HLA-C,HLA-A,IDO1,HLA-E,BST2,HLA-DPA1,HLA-DRB5
GO:BP	cellular response to chemical stimulus	GO:0070887	7.91895e-06	5.10133	3008	73	31	21029	CD74,B2M,SAA1,CXCL10,HLA-DRB1,PSMB9,HLA-B,STAT1,CXCL11,SLC40A1,PSMB10,IFITM1,IRF1,CYP2W1,HLA-C,HLA-A,HLA-E,IFITM3,CCL20,HMGN3,HLA-DPA1,CXCL9,BIRC3,FOLR1,APOA1,DPEP1,CXCL3,CXCL1,FABP1,VNN1,SPINK1
GO:BP	response to interferon-beta	GO:0035456	8.92182e-06	5.04955	31	44	5	21029	STAT1,IFITM1,IRF1,BST2,IFITM3
GO:BP	regulation of leukocyte cell-cell adhesion	GO:1903037	9.5663e-06	5.01926	329	51	10	21029	CD74,B2M,HLA-DRB1,IRF1,HLA-DRA,HLA-A,IDO1,HLA-E,HLA-DPA1,HLA-DRB5
GO:BP	positive regulation of multicellular organismal process	GO:0051240	1.13885e-05	4.94353	1421	48	17	21029	PLAAT4,CD74,B2M,SAA1,HLA-DRB1,PRAP1,STAT1,HLA-F,IRF1,HLA-DRA,C3,LCN2,HLA-A,IDO1,HLA-E,IL32,HLA-DPA1
GO:BP	antigen processing and presentation of exogenous peptide antigen via MHC class Ib	GO:0002477	1.18601e-05	4.92591	3	41	3	21029	B2M,HLA-F,HLA-E
GO:BP	regulation of T cell activation	GO:0050863	1.20309e-05	4.9197	337	51	10	21029	CD74,B2M,HLA-DRB1,IRF1,HLA-DRA,HLA-A,IDO1,HLA-E,HLA-DPA1,HLA-DRB5
GO:BP	regulation of viral life cycle	GO:1903900	1.2127e-05	4.91625	138	62	8	21029	CD74,HLA-DRB1,IFITM1,TRIM31,BST2,IFITM3,IL32,SLPI
GO:BP	regulation of response to stress	GO:0080134	1.21541e-05	4.91528	1273	41	15	21029	CD74,B2M,SAA1,HLA-DRB1,PSMB9,HLA-B,TSPAN8,STAT1,HLA-F,PSMB10,IRF1,C3,HLA-A,IDO1,HLA-E
GO:BP	negative regulation of endopeptidase activity	GO:0010951	1.77439e-05	4.75095	240	73	10	21029	RARRES1,C3,PI3,BST2,BIRC3,DPEP1,SLPI,SPINK4,FABP1,SPINK1
GO:BP	negative regulation of viral process	GO:0048525	1.82973e-05	4.73761	93	62	7	21029	STAT1,IFITM1,TRIM31,BST2,IFITM3,IL32,SLPI
GO:BP	cytokine production involved in immune response	GO:0002367	1.94516e-05	4.71104	97	60	7	21029	CD74,B2M,HLA-F,HLA-A,HLA-E,BST2,APOA1
GO:BP	regulation of cytokine production involved in immune response	GO:0002718	1.94516e-05	4.71104	97	60	7	21029	CD74,B2M,HLA-F,HLA-A,HLA-E,BST2,APOA1
GO:BP	leukocyte mediated immunity	GO:0002443	2.03738e-05	4.69093	429	43	10	21029	CD74,B2M,HLA-DRB1,HLA-B,HLA-F,HLA-DRA,C3,HLA-A,HLA-E,BST2
GO:BP	lymphocyte mediated immunity	GO:0002449	2.2895e-05	4.64026	335	41	9	21029	CD74,B2M,HLA-DRB1,HLA-B,HLA-F,HLA-DRA,C3,HLA-A,HLA-E
GO:BP	negative regulation of peptidase activity	GO:0010466	2.42452e-05	4.61537	248	73	10	21029	RARRES1,C3,PI3,BST2,BIRC3,DPEP1,SLPI,SPINK4,FABP1,SPINK1
GO:BP	leukocyte cell-cell adhesion	GO:0007159	2.70484e-05	4.56786	367	51	10	21029	CD74,B2M,HLA-DRB1,IRF1,HLA-DRA,HLA-A,IDO1,HLA-E,HLA-DPA1,HLA-DRB5
GO:BP	regulation of response to biotic stimulus	GO:0002831	2.84878e-05	4.54534	347	54	10	21029	HLA-DRB1,PSMB9,HLA-B,STAT1,HLA-F,PSMB10,IRF1,HLA-A,HLA-E,BIRC3
GO:BP	adaptive immune response based on somatic recombination of immune receptors built from immunoglobulin superfamily domains	GO:0002460	2.87869e-05	4.5408	344	41	9	21029	CD74,B2M,HLA-DRB1,HLA-B,HLA-F,HLA-DRA,C3,HLA-A,HLA-E
GO:BP	response to stimulus	GO:0050896	4.07932e-05	4.38941	8815	56	44	21029	CD74,CFB,B2M,SAA1,CXCL10,HLA-DRB1,PRAP1,PSMB9,HLA-B,TSPAN8,C15ORF48,STAT1,CXCL11,HLA-F,SLC40A1,PSMB10,IFITM1,IRF1,HLA-DRA,CYP2W1,C3,SAA2,HLA-C,LCN2,HLA-A,TRIM31,IDO1,TAP1,PI3,HLA-E,TNFSF10,BST2,IFITM3,CCL20,HMGN3,IL32,HLA-DPA1,SELENOP,HLA-DRB5,RNF213,CXCL9,BIRC3,PIGR,FOLR1
GO:BP	T cell activation	GO:0042110	4.28014e-05	4.36854	500	51	11	21029	CD74,B2M,HLA-DRB1,PSMB10,IRF1,HLA-DRA,HLA-A,IDO1,HLA-E,HLA-DPA1,HLA-DRB5
GO:BP	regulation of cell differentiation	GO:0045595	4.67376e-05	4.33033	1541	24	12	21029	PLAAT4,CD74,B2M,CXCL10,HLA-DRB1,PSMB9,HLA-B,STAT1,PSMB10,IFITM1,IRF1,HLA-DRA
GO:BP	negative regulation of natural killer cell mediated cytotoxicity	GO:0045953	5.00884e-05	4.30026	17	41	4	21029	HLA-B,HLA-F,HLA-A,HLA-E
GO:BP	regulation of cell-cell adhesion	GO:0022407	5.03596e-05	4.29792	439	72	12	21029	CD74,B2M,HLA-DRB1,IRF1,HLA-DRA,HLA-A,IDO1,HLA-E,HLA-DPA1,HLA-DRB5,APOA1,VNN1
GO:BP	hematopoietic or lymphoid organ development	GO:0048534	5.18562e-05	4.2852	929	24	10	21029	CD74,B2M,HLA-DRB1,PSMB9,HLA-B,STAT1,SLC40A1,PSMB10,IRF1,HLA-DRA
GO:BP	lymphocyte activation	GO:0046649	5.72255e-05	4.24241	788	51	13	21029	CD74,B2M,HLA-DRB1,HLA-F,PSMB10,IRF1,HLA-DRA,HLA-A,IDO1,HLA-E,BST2,HLA-DPA1,HLA-DRB5
GO:BP	negative regulation of hydrolase activity	GO:0051346	6.00842e-05	4.22124	352	73	11	21029	RARRES1,C3,PI3,BST2,BIRC3,APOA1,DPEP1,SLPI,SPINK4,FABP1,SPINK1
GO:BP	regulation of viral entry into host cell	GO:0046596	6.27787e-05	4.20219	45	44	5	21029	CD74,HLA-DRB1,IFITM1,TRIM31,IFITM3
GO:BP	negative regulation of natural killer cell mediated immunity	GO:0002716	6.43088e-05	4.19173	18	41	4	21029	HLA-B,HLA-F,HLA-A,HLA-E
GO:BP	response to chemical	GO:0042221	6.7218e-05	4.17251	4316	73	36	21029	CD74,B2M,SAA1,CXCL10,HLA-DRB1,PSMB9,HLA-B,STAT1,CXCL11,SLC40A1,PSMB10,IFITM1,IRF1,CYP2W1,HLA-C,HLA-A,IDO1,HLA-E,BST2,IFITM3,CCL20,HMGN3,HLA-DPA1,CXCL9,BIRC3,PIGR,FOLR1,APOA1,DPEP1,SLPI,CXCL3,APOD,CXCL1,FABP1,VNN1,SPINK1
GO:BP	regulation of lymphocyte activation	GO:0051249	6.77212e-05	4.16928	523	51	11	21029	CD74,B2M,HLA-DRB1,HLA-F,IRF1,HLA-DRA,HLA-A,IDO1,HLA-E,HLA-DPA1,HLA-DRB5
GO:BP	leukocyte proliferation	GO:0070661	7.66721e-05	4.11536	325	48	9	21029	CD74,HLA-DRB1,PSMB10,IRF1,HLA-A,IDO1,HLA-E,BST2,HLA-DPA1
GO:BP	myeloid leukocyte migration	GO:0097529	8.30223e-05	4.08081	227	68	9	21029	CD74,SAA1,CXCL10,CXCL11,CCL20,CXCL9,DPEP1,CXCL3,CXCL1
GO:BP	positive regulation of T cell activation	GO:0050870	8.7797e-05	4.05652	218	51	8	21029	CD74,B2M,HLA-DRB1,HLA-DRA,HLA-A,HLA-E,HLA-DPA1,HLA-DRB5
GO:BP	negative regulation of immune system process	GO:0002683	8.96354e-05	4.04752	414	65	11	21029	CD74,HLA-DRB1,HLA-B,HLA-F,IRF1,HLA-A,IDO1,HLA-E,BST2,APOA1,APOD
GO:BP	immune system development	GO:0002520	9.18819e-05	4.03677	987	24	10	21029	CD74,B2M,HLA-DRB1,PSMB9,HLA-B,STAT1,SLC40A1,PSMB10,IRF1,HLA-DRA
GO:BP	immune effector process	GO:0002252	9.40556e-05	4.02662	652	43	11	21029	CD74,CFB,B2M,HLA-DRB1,HLA-B,HLA-F,HLA-DRA,C3,HLA-A,HLA-E,BST2
GO:BP	leukocyte chemotaxis	GO:0030595	0.000111727	3.95184	235	68	9	21029	CD74,SAA1,CXCL10,CXCL11,CCL20,CXCL9,DPEP1,CXCL3,CXCL1
GO:BP	regulation of multicellular organismal process	GO:0051239	0.000125932	3.89986	2623	48	21	21029	PLAAT4,CD74,B2M,SAA1,CXCL10,HLA-DRB1,PRAP1,HLA-B,TSPAN8,STAT1,HLA-F,IRF1,HLA-DRA,C3,LCN2,HLA-A,IDO1,HLA-E,BST2,IL32,HLA-DPA1
GO:BP	modulation by symbiont of entry into host	GO:0052372	0.000132106	3.87908	52	44	5	21029	CD74,HLA-DRB1,IFITM1,TRIM31,IFITM3
GO:BP	regulation of leukocyte proliferation	GO:0070663	0.000144721	3.83947	248	48	8	21029	CD74,HLA-DRB1,IRF1,HLA-A,IDO1,HLA-E,BST2,HLA-DPA1
GO:BP	negative regulation of biological process	GO:0048519	0.000157787	3.80193	5844	73	42	21029	PLAAT4,CD74,RARRES1,B2M,SAA1,CXCL10,HLA-DRB1,PRAP1,PSMB9,HLA-B,TSPAN8,STAT1,CXCL11,HLA-F,SLC40A1,PSMB10,IFITM1,IRF1,C3,MIR194-2HG,HLA-A,TRIM31,IDO1,PI3,HLA-E,BST2,IFITM3,IL32,RNF213,CXCL9,BIRC3,APOA1,DPEP1,SLPI,WARS,APOD,UPK3B,CXCL1,SPINK4,FABP1,VNN1,SPINK1
GO:BP	positive regulation of leukocyte cell-cell adhesion	GO:1903039	0.000178383	3.74865	239	51	8	21029	CD74,B2M,HLA-DRB1,HLA-DRA,HLA-A,HLA-E,HLA-DPA1,HLA-DRB5
GO:BP	negative regulation of leukocyte mediated cytotoxicity	GO:0001911	0.00018479	3.73332	23	41	4	21029	HLA-B,HLA-F,HLA-A,HLA-E
GO:BP	regulation of hemopoiesis	GO:1903706	0.000227448	3.64312	370	24	7	21029	CD74,B2M,HLA-DRB1,HLA-B,STAT1,IRF1,HLA-DRA
GO:BP	antigen processing and presentation of peptide antigen via MHC class Ib	GO:0002428	0.000236238	3.62665	6	41	3	21029	B2M,HLA-F,HLA-E
GO:BP	protection from natural killer cell mediated cytotoxicity	GO:0042270	0.000236238	3.62665	6	41	3	21029	HLA-B,HLA-A,HLA-E
GO:BP	regulation of innate immune response	GO:0045088	0.000240736	3.61846	234	54	8	21029	PSMB9,HLA-B,HLA-F,PSMB10,IRF1,HLA-A,HLA-E,BIRC3
GO:BP	regulation of biological process involved in symbiotic interaction	GO:0043903	0.000251737	3.59905	59	44	5	21029	CD74,HLA-DRB1,IFITM1,TRIM31,IFITM3
GO:BP	regulation of cell adhesion	GO:0030155	0.000273421	3.56317	733	72	14	21029	CD74,B2M,SAA1,HLA-DRB1,IRF1,HLA-DRA,HLA-A,IDO1,HLA-E,HLA-DPA1,HLA-DRB5,APOA1,APOD,VNN1
GO:BP	response to organic substance	GO:0010033	0.000275965	3.55915	3009	63	26	21029	CD74,B2M,CXCL10,HLA-DRB1,PSMB9,HLA-B,STAT1,CXCL11,PSMB10,IFITM1,IRF1,HLA-C,HLA-A,IDO1,HLA-E,BST2,IFITM3,CCL20,HMGN3,HLA-DPA1,CXCL9,BIRC3,FOLR1,APOA1,SLPI,CXCL3
GO:BP	negative regulation of cell killing	GO:0031342	0.000310668	3.5077	26	41	4	21029	HLA-B,HLA-F,HLA-A,HLA-E
GO:BP	regulation of leukocyte activation	GO:0002694	0.000341753	3.46629	614	51	11	21029	CD74,B2M,HLA-DRB1,HLA-F,IRF1,HLA-DRA,HLA-A,IDO1,HLA-E,HLA-DPA1,HLA-DRB5
GO:BP	cell surface receptor signaling pathway	GO:0007166	0.000348778	3.45745	2783	68	26	21029	CD74,CXCL10,HLA-DRB1,PSMB9,HLA-B,STAT1,CXCL11,PSMB10,IFITM1,IRF1,C3,HLA-C,HLA-A,HLA-E,TNFSF10,IFITM3,CCL20,RNF213,CXCL9,BIRC3,PIGR,FOLR1,APOA1,CXCL3,APOD,CXCL1
GO:BP	positive regulation of lymphocyte activation	GO:0051251	0.000349202	3.45692	364	51	9	21029	CD74,B2M,HLA-DRB1,HLA-F,HLA-DRA,HLA-A,HLA-E,HLA-DPA1,HLA-DRB5
GO:BP	positive regulation of cytokine production involved in immune response	GO:0002720	0.000359377	3.44445	68	41	5	21029	CD74,B2M,HLA-F,HLA-A,HLA-E
GO:BP	negative regulation of leukocyte mediated immunity	GO:0002704	0.000365604	3.43699	65	43	5	21029	HLA-B,HLA-F,HLA-A,HLA-E,BST2
GO:BP	positive regulation of biological process	GO:0048518	0.000378511	3.42192	6094	54	34	21029	PLAAT4,CD74,CFB,B2M,SAA1,CXCL10,HLA-DRB1,PRAP1,PSMB9,HLA-B,STAT1,CXCL11,HLA-F,SLC40A1,PSMB10,IFITM1,IRF1,HLA-DRA,PSME2,C3,LCN2,HLA-A,TRIM31,IDO1,HLA-E,TNFSF10,BST2,CCL20,HMGN3,IL32,HLA-DPA1,HLA-DRB5,CXCL9,BIRC3
GO:BP	negative regulation of proteolysis	GO:0045861	0.000440055	3.35649	338	73	10	21029	RARRES1,C3,PI3,BST2,BIRC3,DPEP1,SLPI,SPINK4,FABP1,SPINK1
GO:BP	positive regulation of cell adhesion	GO:0045785	0.000480365	3.31843	439	72	11	21029	CD74,B2M,SAA1,HLA-DRB1,HLA-DRA,HLA-A,HLA-E,HLA-DPA1,HLA-DRB5,APOA1,VNN1
GO:BP	hemopoiesis	GO:0030097	0.000531424	3.27456	890	24	9	21029	CD74,B2M,HLA-DRB1,PSMB9,HLA-B,STAT1,PSMB10,IRF1,HLA-DRA
GO:BP	lymphocyte proliferation	GO:0046651	0.000545395	3.26329	295	48	8	21029	CD74,HLA-DRB1,PSMB10,IRF1,HLA-A,IDO1,HLA-E,HLA-DPA1
GO:BP	mononuclear cell proliferation	GO:0032943	0.000604097	3.21889	299	48	8	21029	CD74,HLA-DRB1,PSMB10,IRF1,HLA-A,IDO1,HLA-E,HLA-DPA1
GO:BP	chemokine-mediated signaling pathway	GO:0070098	0.000646865	3.18919	87	68	6	21029	CXCL10,CXCL11,CCL20,CXCL9,CXCL3,CXCL1
GO:BP	cell population proliferation	GO:0008283	0.000649284	3.18757	1940	73	22	21029	PLAAT4,CD74,RARRES1,B2M,CXCL10,HLA-DRB1,STAT1,CXCL11,PSMB10,IFITM1,IRF1,HLA-A,IDO1,HLA-E,BST2,HLA-DPA1,CXCL9,APOA1,WARS,APOD,CXCL1,SPINK1
GO:BP	CD8-positive, alpha-beta T cell proliferation	GO:0035740	0.000659674	3.18067	8	41	3	21029	IRF1,HLA-A,HLA-E
GO:BP	regulation of CD8-positive, alpha-beta T cell proliferation	GO:2000564	0.000659674	3.18067	8	41	3	21029	IRF1,HLA-A,HLA-E
GO:BP	T cell proliferation	GO:0042098	0.000661013	3.17979	204	48	7	21029	HLA-DRB1,PSMB10,IRF1,HLA-A,IDO1,HLA-E,HLA-DPA1
GO:BP	positive regulation of cell-cell adhesion	GO:0022409	0.00066558	3.1768	284	51	8	21029	CD74,B2M,HLA-DRB1,HLA-DRA,HLA-A,HLA-E,HLA-DPA1,HLA-DRB5
GO:BP	leukocyte migration	GO:0050900	0.000666892	3.17594	381	68	10	21029	CD74,SAA1,CXCL10,CXCL11,CCL20,CXCL9,DPEP1,CXCL3,APOD,CXCL1
GO:BP	regulation of cell activation	GO:0050865	0.000691037	3.1605	659	51	11	21029	CD74,B2M,HLA-DRB1,HLA-F,IRF1,HLA-DRA,HLA-A,IDO1,HLA-E,HLA-DPA1,HLA-DRB5
GO:BP	defense response to virus	GO:0051607	0.000736868	3.13261	271	54	8	21029	CXCL10,STAT1,IFITM1,IRF1,BST2,IFITM3,CXCL9,BIRC3
GO:BP	defense response to symbiont	GO:0140546	0.000757714	3.12049	272	54	8	21029	CXCL10,STAT1,IFITM1,IRF1,BST2,IFITM3,CXCL9,BIRC3
GO:BP	dendritic cell antigen processing and presentation	GO:0002468	0.000812946	3.08994	14	24	3	21029	CD74,HLA-DRB1,HLA-DRA
GO:BP	regulation of production of molecular mediator of immune response	GO:0002700	0.000820807	3.08576	167	60	7	21029	CD74,B2M,HLA-F,HLA-A,HLA-E,BST2,APOA1
GO:BP	regulation of cell population proliferation	GO:0042127	0.000889629	3.05079	1648	73	20	21029	PLAAT4,CD74,RARRES1,B2M,CXCL10,HLA-DRB1,STAT1,CXCL11,IFITM1,IRF1,HLA-A,IDO1,HLA-E,BST2,HLA-DPA1,CXCL9,WARS,APOD,CXCL1,SPINK1
GO:BP	positive regulation of leukocyte activation	GO:0002696	0.000948041	3.02317	410	51	9	21029	CD74,B2M,HLA-DRB1,HLA-F,HLA-DRA,HLA-A,HLA-E,HLA-DPA1,HLA-DRB5
GO:BP	negative regulation of response to stimulus	GO:0048585	0.00101478	2.99363	1604	20	10	21029	CD74,SAA1,HLA-DRB1,PRAP1,PSMB9,HLA-B,TSPAN8,STAT1,HLA-F,PSMB10
GO:BP	cell chemotaxis	GO:0060326	0.00116015	2.93549	310	68	9	21029	CD74,SAA1,CXCL10,CXCL11,CCL20,CXCL9,DPEP1,CXCL3,CXCL1
GO:BP	cellular response to chemokine	GO:1990869	0.0011608	2.93524	96	68	6	21029	CXCL10,CXCL11,CCL20,CXCL9,CXCL3,CXCL1
GO:BP	response to chemokine	GO:1990868	0.0011608	2.93524	96	68	6	21029	CXCL10,CXCL11,CCL20,CXCL9,CXCL3,CXCL1
GO:BP	positive regulation of cell activation	GO:0050867	0.00118206	2.92736	421	51	9	21029	CD74,B2M,HLA-DRB1,HLA-F,HLA-DRA,HLA-A,HLA-E,HLA-DPA1,HLA-DRB5
GO:BP	positive regulation of response to stimulus	GO:0048584	0.00121764	2.91448	2111	45	17	21029	CD74,CFB,B2M,CXCL10,HLA-DRB1,PSMB9,HLA-B,HLA-F,PSMB10,HLA-DRA,C3,HLA-A,IDO1,HLA-E,TNFSF10,BST2,CCL20
GO:BP	cellular response to organic substance	GO:0071310	0.00127695	2.89383	2385	63	22	21029	CD74,CXCL10,HLA-DRB1,PSMB9,HLA-B,STAT1,CXCL11,PSMB10,IFITM1,IRF1,HLA-C,HLA-A,HLA-E,IFITM3,CCL20,HMGN3,HLA-DPA1,CXCL9,BIRC3,FOLR1,APOA1,CXCL3
GO:BP	regulation of lymphocyte proliferation	GO:0050670	0.0013973	2.85471	228	48	7	21029	CD74,HLA-DRB1,IRF1,HLA-A,IDO1,HLA-E,HLA-DPA1
GO:BP	negative regulation of immune effector process	GO:0002698	0.00143536	2.84304	113	60	6	21029	HLA-B,HLA-F,HLA-A,HLA-E,BST2,APOA1
GO:BP	regulation of mononuclear cell proliferation	GO:0032944	0.0015252	2.81667	231	48	7	21029	CD74,HLA-DRB1,IRF1,HLA-A,IDO1,HLA-E,HLA-DPA1
GO:BP	viral life cycle	GO:0019058	0.00177907	2.74981	312	71	9	21029	CD74,HLA-DRB1,IFITM1,TRIM31,BST2,IFITM3,IL32,SLPI,ANPEP
GO:BP	regulation of hydrolase activity	GO:0051336	0.00179847	2.7451	976	73	15	21029	RARRES1,PSMB9,PSME2,C3,PI3,TNFSF10,BST2,CCL20,BIRC3,APOA1,DPEP1,SLPI,SPINK4,FABP1,SPINK1
GO:BP	regulation of proteolysis	GO:0030162	0.00201956	2.69474	728	73	13	21029	RARRES1,PSMB9,PSME2,C3,PI3,TNFSF10,BST2,BIRC3,DPEP1,SLPI,SPINK4,FABP1,SPINK1
GO:BP	antigen processing and presentation of endogenous peptide antigen via MHC class II	GO:0002491	0.00215226	2.66711	2	24	2	21029	HLA-DRB1,HLA-DRA
GO:BP	myeloid dendritic cell antigen processing and presentation	GO:0002469	0.00215226	2.66711	2	24	2	21029	HLA-DRB1,HLA-DRA
GO:BP	regulation of response to stimulus	GO:0048583	0.00217727	2.66209	3841	56	26	21029	CD74,CFB,B2M,SAA1,CXCL10,HLA-DRB1,PRAP1,PSMB9,HLA-B,TSPAN8,STAT1,HLA-F,PSMB10,IRF1,HLA-DRA,C3,HLA-A,IDO1,HLA-E,TNFSF10,BST2,CCL20,RNF213,BIRC3,PIGR,FOLR1
GO:BP	regulation of natural killer cell mediated cytotoxicity	GO:0042269	0.00227414	2.64318	42	41	4	21029	HLA-B,HLA-F,HLA-A,HLA-E
GO:BP	viral process	GO:0016032	0.00238599	2.62233	419	71	10	21029	CD74,HLA-DRB1,STAT1,IFITM1,TRIM31,BST2,IFITM3,IL32,SLPI,ANPEP
GO:BP	production of molecular mediator of immune response	GO:0002440	0.00240689	2.61854	196	60	7	21029	CD74,B2M,HLA-F,HLA-A,HLA-E,BST2,APOA1
GO:BP	positive regulation of cellular process	GO:0048522	0.00256269	2.5913	5561	54	31	21029	PLAAT4,CD74,B2M,SAA1,CXCL10,HLA-DRB1,PRAP1,PSMB9,HLA-B,STAT1,CXCL11,HLA-F,SLC40A1,PSMB10,IFITM1,IRF1,HLA-DRA,PSME2,C3,HLA-A,TRIM31,IDO1,HLA-E,TNFSF10,BST2,CCL20,HMGN3,HLA-DPA1,HLA-DRB5,CXCL9,BIRC3
GO:BP	regulation of alpha-beta T cell activation	GO:0046634	0.00260507	2.58418	101	41	5	21029	HLA-DRB1,IRF1,HLA-DRA,HLA-A,HLA-E
GO:BP	positive regulation of response to external stimulus	GO:0032103	0.00284645	2.5457	435	41	8	21029	CD74,CXCL10,PSMB9,HLA-F,PSMB10,C3,IDO1,HLA-E
GO:BP	regulation of natural killer cell mediated immunity	GO:0002715	0.0032969	2.48189	46	41	4	21029	HLA-B,HLA-F,HLA-A,HLA-E
GO:BP	antigen processing and presentation via MHC class Ib	GO:0002475	0.00334629	2.47544	13	41	3	21029	B2M,HLA-F,HLA-E
GO:BP	negative regulation of cellular process	GO:0048523	0.00399382	2.39861	4818	73	35	21029	PLAAT4,CD74,RARRES1,B2M,CXCL10,HLA-DRB1,PRAP1,PSMB9,HLA-B,STAT1,CXCL11,HLA-F,SLC40A1,PSMB10,IFITM1,IRF1,C3,HLA-A,IDO1,PI3,HLA-E,BST2,RNF213,CXCL9,BIRC3,APOA1,DPEP1,SLPI,WARS,APOD,CXCL1,SPINK4,FABP1,VNN1,SPINK1
GO:BP	regulation of developmental process	GO:0050793	0.0043714	2.35938	2421	27	13	21029	PLAAT4,CD74,B2M,CXCL10,HLA-DRB1,PSMB9,HLA-B,STAT1,PSMB10,IFITM1,IRF1,HLA-DRA,C3
GO:BP	detection of bacterium	GO:0016045	0.00445763	2.3509	17	34	3	21029	HLA-DRB1,HLA-B,HLA-A
GO:BP	regulation of T cell proliferation	GO:0042129	0.00451575	2.34527	173	48	6	21029	HLA-DRB1,IRF1,HLA-A,IDO1,HLA-E,HLA-DPA1
GO:BP	regulation of multicellular organismal development	GO:2000026	0.00481475	2.31743	1315	27	10	21029	PLAAT4,CD74,B2M,CXCL10,HLA-DRB1,HLA-B,STAT1,IRF1,HLA-DRA,C3
GO:BP	negative regulation of lymphocyte mediated immunity	GO:0002707	0.00585808	2.23225	53	41	4	21029	HLA-B,HLA-F,HLA-A,HLA-E
GO:BP	positive regulation of production of molecular mediator of immune response	GO:0002702	0.0061001	2.21466	120	41	5	21029	CD74,B2M,HLA-F,HLA-A,HLA-E
GO:BP	negative regulation of catalytic activity	GO:0043086	0.00636956	2.19589	682	73	12	21029	RARRES1,C3,PI3,BST2,BIRC3,APOA1,DPEP1,SLPI,WARS,SPINK4,FABP1,SPINK1
GO:BP	positive regulation of type II hypersensitivity	GO:0002894	0.00639439	2.1942	2	41	2	21029	C3,HLA-E
GO:BP	positive regulation of type IIa hypersensitivity	GO:0001798	0.00639439	2.1942	2	41	2	21029	C3,HLA-E
GO:BP	response to virus	GO:0009615	0.00682061	2.16618	365	54	8	21029	CXCL10,STAT1,IFITM1,IRF1,BST2,IFITM3,CXCL9,BIRC3
GO:BP	negative regulation of defense response	GO:0031348	0.00715385	2.14546	231	60	7	21029	SAA1,HLA-DRB1,HLA-B,HLA-F,HLA-A,HLA-E,APOA1
GO:BP	detection of other organism	GO:0098543	0.00744834	2.12794	20	34	3	21029	HLA-DRB1,HLA-B,HLA-A
GO:BP	regulation of CD8-positive, alpha-beta T cell activation	GO:2001185	0.00948296	2.02306	18	41	3	21029	IRF1,HLA-A,HLA-E
GO:BP	positive regulation of gene expression	GO:0010628	0.00964226	2.01582	1117	48	12	21029	CD74,B2M,SAA1,STAT1,HLA-F,IRF1,C3,HLA-A,IDO1,HLA-E,IL32,HLA-DPA1
GO:BP	positive regulation of monocyte differentiation	GO:0045657	0.00981059	2.00831	10	8	2	21029	CD74,HLA-DRB1
GO:BP	type I interferon signaling pathway	GO:0060337	0.01047	1.98005	57	44	4	21029	STAT1,IFITM1,IRF1,IFITM3
GO:BP	regulation of regulatory T cell differentiation	GO:0045589	0.0109291	1.96141	32	24	3	21029	HLA-DRB1,IRF1,HLA-DRA
GO:BP	negative regulation of multicellular organismal process	GO:0051241	0.0110137	1.95807	996	23	8	21029	CD74,B2M,CXCL10,HLA-DRB1,TSPAN8,STAT1,HLA-F,IRF1
GO:BP	antimicrobial humoral immune response mediated by antimicrobial peptide	GO:0061844	0.0118121	1.92767	82	68	5	21029	CXCL10,CXCL11,CXCL9,CXCL3,CXCL1
GO:BP	cellular response to type I interferon	GO:0071357	0.0120268	1.91985	59	44	4	21029	STAT1,IFITM1,IRF1,IFITM3
GO:BP	negative regulation of cell population proliferation	GO:0008285	0.0124436	1.90505	707	23	7	21029	PLAAT4,RARRES1,B2M,HLA-DRB1,STAT1,IFITM1,IRF1
GO:BP	cell adhesion	GO:0007155	0.0132603	1.87745	1480	72	17	21029	CD74,B2M,SAA1,HLA-DRB1,IRF1,HLA-DRA,HLA-A,IDO1,HLA-E,IL32,HLA-DPA1,HLA-DRB5,FOLR1,MSLN,APOA1,APOD,VNN1
GO:BP	positive regulation of alpha-beta T cell activation	GO:0046635	0.0133176	1.87557	65	41	4	21029	HLA-DRB1,HLA-DRA,HLA-A,HLA-E
GO:BP	mononuclear cell differentiation	GO:1903131	0.0134913	1.86995	439	24	6	21029	CD74,B2M,HLA-DRB1,HLA-B,IRF1,HLA-DRA
GO:BP	biological adhesion	GO:0022610	0.0141139	1.85035	1487	72	17	21029	CD74,B2M,SAA1,HLA-DRB1,IRF1,HLA-DRA,HLA-A,IDO1,HLA-E,IL32,HLA-DPA1,HLA-DRB5,FOLR1,MSLN,APOA1,APOD,VNN1
GO:BP	natural killer cell mediated cytotoxicity	GO:0042267	0.0141569	1.84903	66	41	4	21029	HLA-B,HLA-F,HLA-A,HLA-E
GO:BP	positive regulation by symbiont of entry into host	GO:0075294	0.0143834	1.84214	12	8	2	21029	CD74,HLA-DRB1
GO:BP	positive regulation of viral entry into host cell	GO:0046598	0.0143834	1.84214	12	8	2	21029	CD74,HLA-DRB1
GO:BP	regulatory T cell differentiation	GO:0045066	0.0143892	1.84196	35	24	3	21029	HLA-DRB1,IRF1,HLA-DRA
GO:BP	negative regulation of response to external stimulus	GO:0032102	0.0147978	1.8298	385	41	7	21029	SAA1,HLA-DRB1,HLA-B,TSPAN8,HLA-F,HLA-A,HLA-E
GO:BP	detection of external biotic stimulus	GO:0098581	0.0149445	1.82552	25	34	3	21029	HLA-DRB1,HLA-B,HLA-A
GO:BP	negative regulation of lymphocyte activation	GO:0051250	0.0159178	1.79812	158	38	5	21029	CD74,HLA-DRB1,HLA-F,IRF1,IDO1
GO:BP	negative regulation of innate immune response	GO:0045824	0.0169096	1.77187	69	41	4	21029	HLA-B,HLA-F,HLA-A,HLA-E
GO:BP	natural killer cell mediated immunity	GO:0002228	0.0169096	1.77187	69	41	4	21029	HLA-B,HLA-F,HLA-A,HLA-E
GO:BP	lymphocyte chemotaxis	GO:0048247	0.0171329	1.76617	63	45	4	21029	SAA1,CXCL10,CXCL11,CCL20
GO:BP	antigen processing and presentation of exogenous peptide antigen via MHC class I, TAP-dependent	GO:0002479	0.0175506	1.75571	23	39	3	21029	PSMB9,PSMB10,TAP1
GO:BP	viral entry into host cell	GO:0046718	0.0178926	1.74733	147	71	6	21029	CD74,HLA-DRB1,IFITM1,TRIM31,IFITM3,ANPEP
GO:BP	T cell differentiation	GO:0030217	0.0187714	1.7265	266	24	5	21029	CD74,B2M,HLA-DRB1,IRF1,HLA-DRA
GO:BP	response to type I interferon	GO:0034340	0.0188434	1.72484	66	44	4	21029	STAT1,IFITM1,IRF1,IFITM3
GO:BP	regulation of myeloid cell differentiation	GO:0045637	0.0189741	1.72184	205	15	4	21029	CD74,B2M,HLA-DRB1,STAT1
GO:BP	type II hypersensitivity	GO:0002445	0.0191595	1.71762	3	41	2	21029	C3,HLA-E
GO:BP	regulation of type II hypersensitivity	GO:0002892	0.0191595	1.71762	3	41	2	21029	C3,HLA-E
GO:BP	type IIa hypersensitivity	GO:0001794	0.0191595	1.71762	3	41	2	21029	C3,HLA-E
GO:BP	regulation of type IIa hypersensitivity	GO:0001796	0.0191595	1.71762	3	41	2	21029	C3,HLA-E
GO:BP	alpha-beta T cell activation	GO:0046631	0.0212689	1.67225	155	41	5	21029	HLA-DRB1,IRF1,HLA-DRA,HLA-A,HLA-E
GO:BP	regulation of CD4-positive, CD25-positive, alpha-beta regulatory T cell differentiation	GO:0032829	0.0214776	1.66801	5	24	2	21029	HLA-DRB1,HLA-DRA
GO:BP	positive regulation of CD4-positive, CD25-positive, alpha-beta regulatory T cell differentiation	GO:0032831	0.0214776	1.66801	5	24	2	21029	HLA-DRB1,HLA-DRA
GO:BP	response to interferon-alpha	GO:0035455	0.0220698	1.6562	22	44	3	21029	IFITM1,BST2,IFITM3
GO:BP	negative regulation of viral entry into host cell	GO:0046597	0.0220698	1.6562	22	44	3	21029	IFITM1,TRIM31,IFITM3
GO:BP	entry into host	GO:0044409	0.0233297	1.63209	154	71	6	21029	CD74,HLA-DRB1,IFITM1,TRIM31,IFITM3,ANPEP
GO:BP	regulation of leukocyte differentiation	GO:1902105	0.0257518	1.58919	284	24	5	21029	CD74,HLA-DRB1,HLA-B,IRF1,HLA-DRA
GO:BP	response to molecule of bacterial origin	GO:0002237	0.0272974	1.56388	347	68	8	21029	B2M,CXCL10,CXCL11,IDO1,CXCL9,SLPI,CXCL3,CXCL1
GO:BP	positive regulation of defense response	GO:0031349	0.0282444	1.54907	281	41	6	21029	PSMB9,HLA-F,PSMB10,C3,IDO1,HLA-E
GO:BP	CD8-positive, alpha-beta T cell activation	GO:0036037	0.0335802	1.47392	27	41	3	21029	IRF1,HLA-A,HLA-E
GO:BP	movement in host environment	GO:0052126	0.0345089	1.46207	165	71	6	21029	CD74,HLA-DRB1,IFITM1,TRIM31,IFITM3,ANPEP
GO:BP	regulation of transport	GO:0051049	0.0345089	1.46207	1719	9	6	21029	CD74,B2M,SAA1,CXCL10,HLA-DRB1,PRAP1
GO:BP	immunoglobulin transcytosis in epithelial cells	GO:0002414	0.0346819	1.4599	3	55	2	21029	FCGRT,PIGR
GO:BP	negative regulation of leukocyte activation	GO:0002695	0.0368802	1.43321	188	38	5	21029	CD74,HLA-DRB1,HLA-F,IRF1,IDO1
GO:BP	regulation of monocyte differentiation	GO:0045655	0.0372164	1.42927	19	8	2	21029	CD74,HLA-DRB1
GO:BP	positive regulation of CD8-positive, alpha-beta T cell proliferation	GO:2000566	0.0382715	1.41712	4	41	2	21029	HLA-A,HLA-E
GO:BP	negative regulation of viral genome replication	GO:0045071	0.038666	1.41267	56	62	4	21029	IFITM1,BST2,IFITM3,SLPI
GO:BP	proteolysis	GO:0006508	0.0391507	1.40726	1755	73	18	21029	CFB,RARRES1,PSMB9,PSMB10,PSME2,C3,UBE2L6,PI3,TNFSF10,BST2,RNF213,BIRC3,DPEP1,SLPI,SPINK4,FABP1,ANPEP,SPINK1
GO:BP	positive regulation of leukocyte proliferation	GO:0070665	0.0411158	1.38599	151	48	5	21029	CD74,HLA-A,HLA-E,BST2,HLA-DPA1
GO:BP	chemotaxis	GO:0006935	0.0425891	1.3707	609	68	10	21029	CD74,SAA1,CXCL10,CXCL11,CCL20,CXCL9,APOA1,DPEP1,CXCL3,CXCL1
GO:BP	positive regulation of response to biotic stimulus	GO:0002833	0.0433807	1.3627	185	20	4	21029	HLA-DRB1,PSMB9,HLA-F,PSMB10
GO:BP	regulation of catalytic activity	GO:0050790	0.0437031	1.35949	2314	73	21	21029	PLAAT4,CD74,RARRES1,CXCL10,HLA-DRB1,PSMB9,PSME2,C3,PI3,TNFSF10,BST2,CCL20,BIRC3,APOA1,DPEP1,SLPI,WARS,CXCL1,SPINK4,FABP1,SPINK1
GO:BP	regulation of T cell differentiation	GO:0045580	0.0440661	1.3559	153	24	4	21029	CD74,HLA-DRB1,IRF1,HLA-DRA
GO:BP	negative regulation of immune response	GO:0050777	0.0449219	1.34754	181	41	5	21029	HLA-DRB1,HLA-B,HLA-F,HLA-A,HLA-E
GO:BP	taxis	GO:0042330	0.0450326	1.34647	613	68	10	21029	CD74,SAA1,CXCL10,CXCL11,CCL20,CXCL9,APOA1,DPEP1,CXCL3,CXCL1
GO:BP	cellular response to iron ion	GO:0071281	0.0478239	1.32035	9	19	2	21029	B2M,SLC40A1
GO:BP	tumor necrosis factor-mediated signaling pathway	GO:0033209	0.0496363	1.3042	125	60	5	21029	PSMB9,STAT1,PSMB10,BIRC3,APOA1
GO:BP	detection of biotic stimulus	GO:0009595	0.0498213	1.30259	37	34	3	21029	HLA-DRB1,HLA-B,HLA-A
GO:BP	positive regulation of viral life cycle	GO:1903902	0.0502461	1.2989	22	8	2	21029	CD74,HLA-DRB1
GO:BP	leukocyte differentiation	GO:0002521	0.052461	1.28016	558	24	6	21029	CD74,B2M,HLA-DRB1,HLA-B,IRF1,HLA-DRA
GO:BP	regulation of T cell cytokine production	GO:0002724	0.0540319	1.26735	38	34	3	21029	B2M,HLA-F,HLA-A
GO:BP	T cell cytokine production	GO:0002369	0.0540319	1.26735	38	34	3	21029	B2M,HLA-F,HLA-A
GO:BP	antibacterial humoral response	GO:0019731	0.0543359	1.26491	61	62	4	21029	HLA-A,PI3,HLA-E,SLPI
GO:BP	lymphocyte migration	GO:0072676	0.0556066	1.25487	118	65	5	21029	SAA1,CXCL10,CXCL11,CCL20,APOD
GO:BP	tolerance induction	GO:0002507	0.0565585	1.2475	32	41	3	21029	HLA-B,IDO1,HLA-E
GO:BP	CD4-positive, CD25-positive, alpha-beta regulatory T cell differentiation	GO:0002361	0.0600115	1.22177	8	24	2	21029	HLA-DRB1,HLA-DRA
GO:BP	biological process involved in interaction with host	GO:0051701	0.0618038	1.20898	183	71	6	21029	CD74,HLA-DRB1,IFITM1,TRIM31,IFITM3,ANPEP
GO:BP	activation of immune response	GO:0002253	0.0619327	1.20808	394	34	6	21029	CFB,HLA-DRB1,PSMB9,PSMB10,C3,HLA-A
GO:BP	negative regulation of cell activation	GO:0050866	0.0626682	1.20295	210	38	5	21029	CD74,HLA-DRB1,HLA-F,IRF1,IDO1
GO:BP	cell-cell adhesion	GO:0098609	0.0634597	1.1975	888	60	11	21029	CD74,B2M,HLA-DRB1,IRF1,HLA-DRA,HLA-A,IDO1,HLA-E,HLA-DPA1,HLA-DRB5,APOA1
GO:BP	positive regulation of hypersensitivity	GO:0002885	0.063707	1.19581	5	41	2	21029	C3,HLA-E
GO:BP	antigen processing and presentation of endogenous peptide antigen via MHC class Ib	GO:0002476	0.063707	1.19581	5	41	2	21029	HLA-F,HLA-E
GO:BP	maintenance of location	GO:0051235	0.0717494	1.14418	330	60	7	21029	CXCL10,CXCL11,C3,LCN2,RNF213,CXCL9,APOA1
GO:BP	positive regulation of myeloid cell differentiation	GO:0045639	0.0739242	1.13121	98	15	3	21029	CD74,HLA-DRB1,STAT1
GO:BP	acute inflammatory response	GO:0002526	0.0742183	1.12949	113	72	5	21029	SAA1,C3,SAA2,HLA-E,VNN1
GO:BP	positive regulation of memory T cell differentiation	GO:0043382	0.0771039	1.11292	9	24	2	21029	HLA-DRB1,HLA-DRA
GO:BP	regulation of I-kappaB kinase/NF-kappaB signaling	GO:0043122	0.0784728	1.10528	253	54	6	21029	CD74,HLA-DRB1,STAT1,TNFSF10,BST2,BIRC3
GO:BP	chemical homeostasis	GO:0048878	0.0809575	1.09174	1177	19	7	21029	B2M,SAA1,CXCL10,HLA-DRB1,STAT1,CXCL11,SLC40A1
GO:BP	regulation of alpha-beta T cell proliferation	GO:0046640	0.080977	1.09164	36	41	3	21029	IRF1,HLA-A,HLA-E
GO:BP	positive regulation of transport	GO:0051050	0.0817208	1.08767	892	17	6	21029	B2M,CXCL10,HLA-DRB1,PRAP1,CXCL11,HLA-F
GO:BP	negative regulation of cytokine production involved in immune response	GO:0002719	0.0837358	1.07709	25	60	3	21029	HLA-F,BST2,APOA1
GO:BP	regulation of molecular function	GO:0065009	0.084944	1.07087	3017	73	24	21029	PLAAT4,CD74,RARRES1,B2M,CXCL10,HLA-DRB1,PSMB9,PSME2,C3,TRIM31,PI3,TNFSF10,BST2,CCL20,IL32,BIRC3,APOA1,DPEP1,SLPI,WARS,CXCL1,SPINK4,FABP1,SPINK1
GO:BP	regulation of lymphocyte differentiation	GO:0045619	0.0906272	1.04274	184	24	4	21029	CD74,HLA-DRB1,IRF1,HLA-DRA
GO:BP	negative regulation of response to biotic stimulus	GO:0002832	0.0922406	1.03508	106	41	4	21029	HLA-B,HLA-F,HLA-A,HLA-E
GO:BP	negative regulation of molecular function	GO:0044092	0.0930462	1.0313	1041	73	13	21029	RARRES1,B2M,C3,PI3,BST2,BIRC3,APOA1,DPEP1,SLPI,WARS,SPINK4,FABP1,SPINK1
GO:BP	T cell migration	GO:0072678	0.094904	1.02272	67	65	4	21029	CXCL10,CXCL11,CCL20,APOD
GO:BP	alpha-beta T cell proliferation	GO:0046633	0.103228	0.986202	39	41	3	21029	IRF1,HLA-A,HLA-E
GO:BP	regulation of inflammatory response	GO:0050727	0.109743	0.959622	353	60	7	21029	SAA1,HLA-DRB1,C3,IDO1,HLA-E,BIRC3,APOA1
GO:BP	cellular response to tumor necrosis factor	GO:0071356	0.114664	0.940571	243	60	6	21029	PSMB9,STAT1,PSMB10,CCL20,BIRC3,APOA1
GO:BP	lymphocyte differentiation	GO:0030098	0.117176	0.931161	390	24	5	21029	CD74,B2M,HLA-DRB1,IRF1,HLA-DRA
GO:BP	negative regulation of T cell activation	GO:0050868	0.121606	0.915045	123	38	4	21029	CD74,HLA-DRB1,IRF1,IDO1
GO:BP	lymphocyte activation involved in immune response	GO:0002285	0.122889	0.910486	199	24	4	21029	CD74,HLA-DRB1,HLA-F,HLA-DRA
GO:BP	carboxylic acid metabolic process	GO:0019752	0.123026	0.910005	933	72	12	21029	CD74,PSMB9,PSMB10,CYP2W1,C3,IDO1,FOLR1,APOA1,DPEP1,WARS,FABP1,VNN1
GO:BP	positive regulation of metabolic process	GO:0009893	0.128361	0.891566	3678	48	20	21029	CD74,B2M,SAA1,CXCL10,HLA-DRB1,STAT1,HLA-F,SLC40A1,IRF1,PSME2,C3,LCN2,HLA-A,TRIM31,IDO1,HLA-E,TNFSF10,HMGN3,IL32,HLA-DPA1
GO:BP	positive regulation of acute inflammatory response to antigenic stimulus	GO:0002866	0.133454	0.874667	7	41	2	21029	C3,HLA-E
GO:BP	positive regulation of macromolecule metabolic process	GO:0010604	0.135388	0.868419	3378	48	19	21029	CD74,B2M,SAA1,CXCL10,HLA-DRB1,STAT1,HLA-F,SLC40A1,IRF1,PSME2,C3,HLA-A,TRIM31,IDO1,HLA-E,TNFSF10,HMGN3,IL32,HLA-DPA1
GO:BP	monocyte differentiation	GO:0030224	0.13667	0.864326	36	8	2	21029	CD74,HLA-DRB1
GO:BP	homeostatic process	GO:0042592	0.140914	0.851047	1774	19	8	21029	CD74,B2M,SAA1,CXCL10,HLA-DRB1,STAT1,CXCL11,SLC40A1
GO:BP	regulation of memory T cell differentiation	GO:0043380	0.141062	0.850591	12	24	2	21029	HLA-DRB1,HLA-DRA
GO:BP	protein complex oligomerization	GO:0051259	0.14798	0.829797	247	8	3	21029	CD74,B2M,HLA-DRB1
GO:BP	defense response to bacterium	GO:0042742	0.150863	0.821418	359	62	7	21029	LCN2,HLA-A,PI3,HLA-E,CCL20,RNF213,SLPI
GO:BP	T cell receptor signaling pathway	GO:0050852	0.155678	0.807772	147	34	4	21029	HLA-DRB1,PSMB9,PSMB10,HLA-A
GO:BP	response to lipopolysaccharide	GO:0032496	0.155796	0.807442	328	68	7	21029	CXCL10,CXCL11,IDO1,CXCL9,SLPI,CXCL3,CXCL1
GO:BP	T cell mediated immune response to tumor cell	GO:0002424	0.156374	0.805834	9	34	2	21029	HLA-DRB1,HLA-A
GO:BP	oxoacid metabolic process	GO:0043436	0.156669	0.805017	957	72	12	21029	CD74,PSMB9,PSMB10,CYP2W1,C3,IDO1,FOLR1,APOA1,DPEP1,WARS,FABP1,VNN1
GO:BP	I-kappaB kinase/NF-kappaB signaling	GO:0007249	0.157569	0.80253	287	54	6	21029	CD74,HLA-DRB1,STAT1,TNFSF10,BST2,BIRC3
GO:BP	iron ion transport	GO:0006826	0.160861	0.79355	58	32	3	21029	B2M,SLC40A1,LCN2
GO:BP	multicellular organismal process	GO:0032501	0.162236	0.789852	7474	24	18	21029	PLAAT4,CD74,B2M,SAA1,CXCL10,HLA-DRB1,PRAP1,PSMB9,HLA-B,TSPAN8,STAT1,HLA-F,SI,SLC40A1,PSMB10,IFITM1,IRF1,HLA-DRA
GO:BP	regulation of protein-glutamine gamma-glutamyltransferase activity	GO:0150073	0.163977	0.785217	2	1	1	21029	PLAAT4
GO:BP	positive regulation of protein-glutamine gamma-glutamyltransferase activity	GO:0150074	0.163977	0.785217	2	1	1	21029	PLAAT4
GO:BP	memory T cell differentiation	GO:0043379	0.166593	0.778343	13	24	2	21029	HLA-DRB1,HLA-DRA
GO:BP	negative regulation of leukocyte cell-cell adhesion	GO:1903038	0.169571	0.770647	134	38	4	21029	CD74,HLA-DRB1,IRF1,IDO1
GO:BP	regulation of inflammatory response to antigenic stimulus	GO:0002861	0.169846	0.769943	46	41	3	21029	HLA-DRB1,C3,HLA-E
GO:BP	positive regulation of natural killer cell cytokine production	GO:0002729	0.177719	0.750266	8	41	2	21029	HLA-F,HLA-E
GO:BP	regulation of hypersensitivity	GO:0002883	0.177719	0.750266	8	41	2	21029	C3,HLA-E
GO:BP	homeostasis of number of cells	GO:0048872	0.18801	0.725819	285	19	4	21029	CD74,B2M,STAT1,SLC40A1
GO:BP	response to tumor necrosis factor	GO:0034612	0.192475	0.715626	267	60	6	21029	PSMB9,STAT1,PSMB10,CCL20,BIRC3,APOA1
GO:BP	immunological memory formation process	GO:0090715	0.194223	0.711699	14	24	2	21029	HLA-DRB1,HLA-DRA
GO:BP	organic acid metabolic process	GO:0006082	0.196096	0.707531	980	72	12	21029	CD74,PSMB9,PSMB10,CYP2W1,C3,IDO1,FOLR1,APOA1,DPEP1,WARS,FABP1,VNN1
GO:BP	cellular ketone metabolic process	GO:0042180	0.197404	0.704644	229	70	6	21029	CD74,PSMB9,PSMB10,IDO1,APOA1,FABP1
GO:BP	digestion	GO:0007586	0.197964	0.703414	137	73	5	21029	PRAP1,SI,APOA1,FABP1,SPINK1
GO:BP	regulation of viral genome replication	GO:0045069	0.199974	0.699026	85	62	4	21029	IFITM1,BST2,IFITM3,SLPI
GO:BP	positive regulation of I-kappaB kinase/NF-kappaB signaling	GO:0043123	0.217514	0.662513	190	54	5	21029	CD74,HLA-DRB1,TNFSF10,BST2,BIRC3
GO:BP	regulation of cellular ketone metabolic process	GO:0010565	0.225747	0.646378	147	70	5	21029	CD74,PSMB9,PSMB10,APOA1,FABP1
GO:BP	positive regulation of CD8-positive, alpha-beta T cell activation	GO:2001187	0.228214	0.641658	9	41	2	21029	HLA-A,HLA-E
GO:BP	natural killer cell cytokine production	GO:0002370	0.228214	0.641658	9	41	2	21029	HLA-F,HLA-E
GO:BP	regulation of natural killer cell cytokine production	GO:0002727	0.228214	0.641658	9	41	2	21029	HLA-F,HLA-E
GO:BP	myeloid cell differentiation	GO:0030099	0.23546	0.628082	391	15	4	21029	CD74,B2M,HLA-DRB1,STAT1
GO:BP	positive regulation of developmental process	GO:0051094	0.236911	0.625414	1271	27	8	21029	PLAAT4,CD74,B2M,HLA-DRB1,STAT1,IFITM1,HLA-DRA,C3
GO:BP	T cell differentiation in thymus	GO:0033077	0.244595	0.611553	80	5	2	21029	CD74,B2M
GO:BP	negative regulation of production of molecular mediator of immune response	GO:0002701	0.276075	0.558973	37	60	3	21029	HLA-F,BST2,APOA1
GO:BP	positive regulation of release of sequestered calcium ion into cytosol	GO:0051281	0.279114	0.554219	42	53	3	21029	CXCL10,CXCL11,CXCL9
GO:BP	animal organ development	GO:0048513	0.280927	0.551406	3494	24	12	21029	PLAAT4,CD74,B2M,CXCL10,HLA-DRB1,PSMB9,HLA-B,STAT1,SLC40A1,PSMB10,IRF1,HLA-DRA
GO:BP	positive regulation of T cell differentiation	GO:0045582	0.281961	0.549811	94	24	3	21029	CD74,HLA-DRB1,HLA-DRA
GO:BP	immunological memory process	GO:0090713	0.289661	0.53811	17	24	2	21029	HLA-DRB1,HLA-DRA
GO:BP	pre-replicative complex assembly	GO:0036388	0.307786	0.511751	21	20	2	21029	PSMB9,PSMB10
GO:BP	regulation of interleukin-12 production	GO:0032655	0.314211	0.502778	61	38	3	21029	HLA-B,IRF1,IDO1
GO:BP	interleukin-12 production	GO:0032615	0.314211	0.502778	61	38	3	21029	HLA-B,IRF1,IDO1
GO:BP	positive regulation of macrophage migration inhibitory factor signaling pathway	GO:2000448	0.327947	0.484197	2	2	1	21029	CD74
GO:BP	regulation of biological quality	GO:0065008	0.33011	0.481341	3741	20	11	21029	CD74,B2M,SAA1,CXCL10,HLA-DRB1,PSMB9,TSPAN8,STAT1,CXCL11,SLC40A1,PSMB10
GO:BP	cell migration	GO:0016477	0.332215	0.47858	1454	68	14	21029	CD74,SAA1,CXCL10,CXCL11,IFITM1,BST2,CCL20,CXCL9,FOLR1,APOA1,DPEP1,CXCL3,APOD,CXCL1
GO:BP	negative regulation of protein metabolic process	GO:0051248	0.332423	0.478308	1022	73	12	21029	RARRES1,C3,PI3,BST2,BIRC3,DPEP1,SLPI,WARS,APOD,SPINK4,FABP1,SPINK1
GO:BP	positive regulation of myeloid leukocyte differentiation	GO:0002763	0.332814	0.477799	56	8	2	21029	CD74,HLA-DRB1
GO:BP	positive regulation of innate immune response	GO:0045089	0.335911	0.473776	148	41	4	21029	PSMB9,HLA-F,PSMB10,HLA-E
GO:BP	negative regulation of cell-cell adhesion	GO:0022408	0.342317	0.465571	188	60	5	21029	CD74,HLA-DRB1,IRF1,IDO1,APOA1
GO:BP	hypersensitivity	GO:0002524	0.347799	0.458672	11	41	2	21029	C3,HLA-E
GO:BP	T cell chemotaxis	GO:0010818	0.34966	0.456353	28	16	2	21029	CXCL10,CXCL11
GO:BP	negative regulation of cytokine production	GO:0001818	0.353312	0.451841	275	65	6	21029	HLA-DRB1,HLA-F,IDO1,BST2,APOA1,APOD
GO:BP	regulation of biological process	GO:0050789	0.36537	0.437268	12142	73	57	21029	PLAAT4,CD74,CFB,RARRES1,B2M,SAA1,CXCL10,HLA-DRB1,PRAP1,PSMB9,HLA-B,TSPAN8,STAT1,CXCL11,HLA-F,SLC40A1,PSMB10,IFITM1,IRF1,HLA-DRA,PSME2,C3,MIR194-2HG,HLA-C,LCN2,HLA-A,TRIM31,IDO1,PI3,HLA-E,TNFSF10,BST2,IFITM3,CCL20,HMGN3,IL32,HLA-DPA1,SELENOP,HLA-DRB5,RNF213,CXCL9,BIRC3,PIGR,FOLR1,APOA1,DPEP1,SLPI,CXCL3,WARS,APOD,UPK3B,CXCL1,SPINK4,FABP1,ANPEP,VNN1,SPINK1
GO:BP	complement activation, alternative pathway	GO:0006957	0.367848	0.434332	17	27	2	21029	CFB,C3
GO:BP	positive regulation of viral process	GO:0048524	0.369558	0.432318	59	8	2	21029	CD74,HLA-DRB1
GO:BP	metal ion homeostasis	GO:0055065	0.408286	0.389036	657	19	5	21029	B2M,SAA1,CXCL10,CXCL11,SLC40A1
GO:BP	antigen processing and presentation of exogenous protein antigen via MHC class Ib, TAP-dependent	GO:0002481	0.409943	0.387277	1	5	1	21029	B2M
GO:BP	cellular response to iron(III) ion	GO:0071283	0.409943	0.387277	1	5	1	21029	B2M
GO:BP	negative regulation of cell adhesion	GO:0007162	0.412308	0.384778	283	65	6	21029	CD74,HLA-DRB1,IRF1,IDO1,APOA1,APOD
GO:BP	positive regulation of inflammatory response to antigenic stimulus	GO:0002863	0.416843	0.380027	12	41	2	21029	C3,HLA-E
GO:BP	regulation of T cell tolerance induction	GO:0002664	0.422262	0.374418	13	38	2	21029	HLA-B,IDO1
GO:BP	positive regulation of lymphocyte differentiation	GO:0045621	0.424965	0.371647	108	24	3	21029	CD74,HLA-DRB1,HLA-DRA
GO:BP	positive regulation of fatty acid metabolic process	GO:0045923	0.43631	0.360205	37	70	3	21029	CD74,APOA1,FABP1
GO:BP	positive regulation of regulatory T cell differentiation	GO:0045591	0.446025	0.350641	21	24	2	21029	HLA-DRB1,HLA-DRA
GO:BP	regulation of localization	GO:0032879	0.456814	0.34026	2701	9	6	21029	CD74,B2M,SAA1,CXCL10,HLA-DRB1,PRAP1
GO:BP	alpha-beta T cell differentiation	GO:0046632	0.473013	0.325127	112	24	3	21029	HLA-DRB1,IRF1,HLA-DRA
GO:BP	positive regulation of lymphocyte proliferation	GO:0050671	0.476087	0.322314	138	48	4	21029	CD74,HLA-A,HLA-E,HLA-DPA1
GO:BP	immune response-regulating signaling pathway	GO:0002764	0.48122	0.317656	491	55	7	21029	HLA-DRB1,PSMB9,PSMB10,IRF1,HLA-A,BIRC3,PIGR
GO:BP	leukocyte activation involved in immune response	GO:0002366	0.488644	0.311007	285	24	4	21029	CD74,HLA-DRB1,HLA-F,HLA-DRA
GO:BP	positive regulation of cell differentiation	GO:0045597	0.489522	0.310228	837	24	6	21029	PLAAT4,CD74,HLA-DRB1,STAT1,IFITM1,HLA-DRA
GO:BP	regulation of macrophage migration inhibitory factor signaling pathway	GO:2000446	0.491908	0.308116	3	2	1	21029	CD74
GO:BP	macrophage migration inhibitory factor signaling pathway	GO:0035691	0.491908	0.308116	3	2	1	21029	CD74
GO:BP	cellular response to interferon-beta	GO:0035458	0.492215	0.307845	23	23	2	21029	STAT1,IRF1
GO:BP	T cell activation involved in immune response	GO:0002286	0.4983	0.302509	114	24	3	21029	CD74,HLA-DRB1,HLA-DRA
GO:BP	iron ion homeostasis	GO:0055072	0.500756	0.300374	85	32	3	21029	B2M,SLC40A1,LCN2
GO:BP	biological process involved in symbiotic interaction	GO:0044403	0.502586	0.298789	281	44	5	21029	CD74,HLA-DRB1,IFITM1,TRIM31,IFITM3
GO:BP	positive regulation of mononuclear cell proliferation	GO:0032946	0.50293	0.298492	140	48	4	21029	CD74,HLA-A,HLA-E,HLA-DPA1
GO:BP	cell activation involved in immune response	GO:0002263	0.515237	0.287993	289	24	4	21029	CD74,HLA-DRB1,HLA-F,HLA-DRA
GO:BP	T cell tolerance induction	GO:0002517	0.567135	0.246314	15	38	2	21029	HLA-B,IDO1
GO:BP	regulation of acute inflammatory response to antigenic stimulus	GO:0002864	0.57332	0.241603	14	41	2	21029	C3,HLA-E
GO:BP	regulation of T cell migration	GO:2000404	0.58789	0.230704	44	65	3	21029	CXCL10,CCL20,APOD
GO:BP	intestinal absorption	GO:0050892	0.592916	0.227007	41	70	3	21029	PRAP1,APOA1,FABP1
GO:BP	mononuclear cell migration	GO:0071674	0.619163	0.208195	197	65	5	21029	SAA1,CXCL10,CXCL11,CCL20,APOD
GO:BP	regulation of mature B cell apoptotic process	GO:0002905	0.655862	0.183188	4	2	1	21029	CD74
GO:BP	mature B cell apoptotic process	GO:0002901	0.655862	0.183188	4	2	1	21029	CD74
GO:BP	negative regulation of mature B cell apoptotic process	GO:0002906	0.655862	0.183188	4	2	1	21029	CD74
GO:BP	cation homeostasis	GO:0055080	0.656208	0.182959	728	19	5	21029	B2M,SAA1,CXCL10,CXCL11,SLC40A1
GO:BP	positive regulation of calcium ion transport into cytosol	GO:0010524	0.657385	0.18218	56	53	3	21029	CXCL10,CXCL11,CXCL9
GO:BP	cellular response to stimulus	GO:0051716	0.678443	0.168487	7346	73	40	21029	CD74,B2M,SAA1,CXCL10,HLA-DRB1,PRAP1,PSMB9,HLA-B,STAT1,CXCL11,SLC40A1,PSMB10,IFITM1,IRF1,CYP2W1,C3,HLA-C,HLA-A,HLA-E,TNFSF10,BST2,IFITM3,CCL20,HMGN3,IL32,HLA-DPA1,RNF213,CXCL9,BIRC3,PIGR,FOLR1,APOA1,DPEP1,CXCL3,APOD,CXCL1,FABP1,ANPEP,VNN1,SPINK1
GO:BP	response to iron ion	GO:0010039	0.692405	0.15964	33	19	2	21029	B2M,SLC40A1
GO:BP	inflammatory response to antigenic stimulus	GO:0002437	0.698356	0.155923	74	41	3	21029	HLA-DRB1,C3,HLA-E
GO:BP	inorganic ion homeostasis	GO:0098771	0.707451	0.150304	740	19	5	21029	B2M,SAA1,CXCL10,CXCL11,SLC40A1
GO:BP	response to oxygen-containing compound	GO:1901700	0.708991	0.149359	1631	73	15	21029	CXCL10,HLA-DRB1,STAT1,CXCL11,IDO1,HMGN3,CXCL9,FOLR1,DPEP1,SLPI,CXCL3,APOD,CXCL1,FABP1,SPINK1
GO:BP	positive regulation of leukocyte chemotaxis	GO:0002690	0.720474	0.142382	95	7	2	21029	CD74,CXCL10
GO:BP	regulation of macromolecule metabolic process	GO:0060255	0.721736	0.141622	6710	48	27	21029	CD74,RARRES1,B2M,SAA1,CXCL10,HLA-DRB1,PSMB9,HLA-B,TSPAN8,STAT1,HLA-F,SLC40A1,PSMB10,IRF1,PSME2,C3,MIR194-2HG,HLA-A,TRIM31,IDO1,PI3,HLA-E,TNFSF10,BST2,HMGN3,IL32,HLA-DPA1
GO:BP	N-acylphosphatidylethanolamine metabolic process	GO:0070292	0.737897	0.132004	9	1	1	21029	PLAAT4
GO:BP	regulation of intestinal lipid absorption	GO:1904729	0.746677	0.126867	11	60	2	21029	PRAP1,APOA1
GO:BP	negative regulation of cellular protein metabolic process	GO:0032269	0.756674	0.121091	957	73	11	21029	RARRES1,C3,PI3,BST2,BIRC3,DPEP1,SLPI,WARS,SPINK4,FABP1,SPINK1
GO:BP	regulation of cellular amino acid metabolic process	GO:0006521	0.768584	0.114308	33	20	2	21029	PSMB9,PSMB10
GO:BP	regulation of digestive system process	GO:0044058	0.772899	0.111877	43	73	3	21029	PRAP1,APOA1,SPINK1
GO:BP	digestive system process	GO:0022600	0.785876	0.104646	103	73	4	21029	PRAP1,APOA1,FABP1,SPINK1
GO:BP	DNA damage response, signal transduction by p53 class mediator	GO:0030330	0.787041	0.104003	76	9	2	21029	CD74,PRAP1
GO:BP	regulation of erythrocyte differentiation	GO:0045646	0.796368	0.0988862	45	15	2	21029	B2M,STAT1
GO:BP	regulation of mitotic cell cycle phase transition	GO:1901990	0.800714	0.0965223	311	25	4	21029	PRAP1,PSMB9,PSMB10,PSME2
GO:BP	regulation of metabolic process	GO:0019222	0.812972	0.0899242	7219	70	38	21029	CD74,RARRES1,B2M,SAA1,CXCL10,HLA-DRB1,PSMB9,HLA-B,TSPAN8,STAT1,HLA-F,SLC40A1,PSMB10,IRF1,PSME2,C3,MIR194-2HG,LCN2,HLA-A,TRIM31,IDO1,PI3,HLA-E,TNFSF10,BST2,HMGN3,IL32,HLA-DPA1,RNF213,BIRC3,APOA1,DPEP1,SLPI,WARS,APOD,UPK3B,SPINK4,FABP1
GO:BP	regulation of transcription from RNA polymerase II promoter in response to hypoxia	GO:0061418	0.816155	0.0882272	34	20	2	21029	PSMB9,PSMB10
GO:BP	regulation of ferrous iron binding	GO:1904432	0.819808	0.0862879	2	5	1	21029	B2M
GO:BP	positive regulation of ferrous iron binding	GO:1904434	0.819808	0.0862879	2	5	1	21029	B2M
GO:BP	regulation of transferrin receptor binding	GO:1904435	0.819808	0.0862879	2	5	1	21029	B2M
GO:BP	positive regulation of transferrin receptor binding	GO:1904437	0.819808	0.0862879	2	5	1	21029	B2M
GO:BP	positive regulation of type 2 immune response	GO:0002830	0.823574	0.0842972	18	38	2	21029	CD74,IDO1
GO:BP	protein tetramerization	GO:0051262	0.840996	0.0752058	89	8	2	21029	B2M,HLA-DRB1
GO:BP	negative regulation of viral transcription	GO:0032897	0.868886	0.0610371	16	44	2	21029	TRIM31,IFITM3
GO:BP	epithelium development	GO:0060429	0.881424	0.054815	1160	27	7	21029	PLAAT4,CXCL10,PSMB9,STAT1,SLC40A1,PSMB10,C3
GO:BP	amide transport	GO:0042886	0.899885	0.0458128	291	73	6	21029	CD74,HLA-DRB1,TAP1,HMGN3,FOLR1,SPINK1
GO:BP	regulation of hematopoietic stem cell differentiation	GO:1902036	0.915494	0.0383447	36	20	2	21029	PSMB9,PSMB10
GO:BP	ion homeostasis	GO:0050801	0.916463	0.0378848	783	19	5	21029	B2M,SAA1,CXCL10,CXCL11,SLC40A1
GO:BP	transition metal ion transport	GO:0000041	0.930993	0.0310536	105	32	3	21029	B2M,SLC40A1,LCN2
GO:BP	cellular response to lipopolysaccharide	GO:0071222	0.956869	0.0191477	207	68	5	21029	CXCL10,CXCL11,CXCL9,CXCL3,CXCL1
GO:BP	positive regulation of CD4-positive, alpha-beta T cell differentiation	GO:0043372	0.980767	0.00843413	31	24	2	21029	HLA-DRB1,HLA-DRA
GO:BP	immune response to tumor cell	GO:0002418	0.990264	0.00424898	22	34	2	21029	HLA-DRB1,HLA-A
GO:BP	cellular response to monosaccharide stimulus	GO:0071326	1	0	133	46	2	21029	HLA-DRB1,HMGN3
GO:BP	cellular response to hexose stimulus	GO:0071331	1	0	131	46	2	21029	HLA-DRB1,HMGN3
GO:BP	cellular response to glucose stimulus	GO:0071333	1	0	129	46	2	21029	HLA-DRB1,HMGN3
GO:BP	cellular response to interleukin-1	GO:0071347	1	0	127	45	3	21029	PSMB9,PSMB10,CCL20
GO:BP	cellular response to growth factor stimulus	GO:0071363	1	0	654	56	1	21029	FOLR1
GO:BP	cellular response to peptide hormone stimulus	GO:0071375	1	0	289	15	1	21029	STAT1
GO:BP	cellular response to lipid	GO:0071396	1	0	575	68	5	21029	CXCL10,CXCL11,CXCL9,CXCL3,CXCL1
GO:BP	cellular response to organic cyclic compound	GO:0071407	1	0	567	15	1	21029	STAT1
GO:BP	cellular response to organonitrogen compound	GO:0071417	1	0	620	15	1	21029	STAT1
GO:BP	cellular response to oxygen levels	GO:0071453	1	0	181	20	2	21029	PSMB9,PSMB10
GO:BP	cellular response to hypoxia	GO:0071456	1	0	156	20	2	21029	PSMB9,PSMB10
GO:BP	cellular response to xenobiotic stimulus	GO:0071466	1	0	151	61	2	21029	CYP2W1,DPEP1
GO:BP	cellular response to radiation	GO:0071478	1	0	183	9	1	21029	PRAP1
GO:BP	cellular response to ionizing radiation	GO:0071479	1	0	70	9	1	21029	PRAP1
GO:BP	cellular response to X-ray	GO:0071481	1	0	13	9	1	21029	PRAP1
GO:BP	cellular response to endogenous stimulus	GO:0071495	1	0	1310	15	1	21029	STAT1
GO:BP	cellular response to external stimulus	GO:0071496	1	0	309	56	2	21029	IRF1,FOLR1
GO:BP	cellular response to carbohydrate stimulus	GO:0071322	1	0	144	46	2	21029	HLA-DRB1,HMGN3
GO:BP	cellular response to nicotine	GO:0071316	1	0	7	5	1	21029	B2M
GO:BP	cellular response to vitamin	GO:0071295	1	0	30	56	1	21029	FOLR1
GO:BP	cellular response to calcium ion	GO:0071277	1	0	85	61	1	21029	DPEP1
GO:BP	calcium ion transmembrane transport	GO:0070588	1	0	309	16	2	21029	CXCL10,CXCL11
GO:BP	protein modification by small protein removal	GO:0070646	1	0	188	20	2	21029	PSMB9,PSMB10
GO:BP	protein modification by small protein conjugation or removal	GO:0070647	1	0	1033	54	6	21029	PSMB9,PSMB10,UBE2L6,TRIM31,RNF213,BIRC3
GO:BP	negative regulation of leukocyte proliferation	GO:0070664	1	0	93	38	2	21029	HLA-DRB1,IDO1
GO:BP	cellular macromolecule localization	GO:0070727	1	0	1963	2	1	21029	CD74
GO:BP	metal ion export	GO:0070839	1	0	50	19	1	21029	SLC40A1
GO:BP	response to growth factor	GO:0070848	1	0	681	56	1	21029	FOLR1
GO:BP	organelle assembly	GO:0070925	1	0	891	52	1	21029	RNF213
GO:BP	response to transforming growth factor beta	GO:0071559	1	0	245	56	1	21029	FOLR1
GO:BP	neuron death	GO:0070997	1	0	347	17	1	21029	HLA-F
GO:BP	mitotic spindle checkpoint signaling	GO:0071174	1	0	39	9	1	21029	PRAP1
GO:BP	cellular response to abiotic stimulus	GO:0071214	1	0	318	23	2	21029	PRAP1,IRF1
GO:BP	cellular response to biotic stimulus	GO:0071216	1	0	244	68	5	21029	CXCL10,CXCL11,CXCL9,CXCL3,CXCL1
GO:BP	cellular response to molecule of bacterial origin	GO:0071219	1	0	216	68	5	21029	CXCL10,CXCL11,CXCL9,CXCL3,CXCL1
GO:BP	cellular response to folic acid	GO:0071231	1	0	2	56	1	21029	FOLR1
GO:BP	cellular response to inorganic substance	GO:0071241	1	0	220	19	2	21029	B2M,SLC40A1
GO:BP	cellular response to metal ion	GO:0071248	1	0	190	19	2	21029	B2M,SLC40A1
GO:BP	cellular response to mechanical stimulus	GO:0071260	1	0	73	23	1	21029	IRF1
GO:BP	spindle assembly checkpoint signaling	GO:0071173	1	0	39	9	1	21029	PRAP1
GO:BP	cellular response to transforming growth factor beta stimulus	GO:0071560	1	0	239	56	1	21029	FOLR1
GO:BP	monocyte chemotactic protein-1 production	GO:0071605	1	0	20	65	1	21029	APOD
GO:BP	regulation of granulocyte chemotaxis	GO:0071622	1	0	50	2	1	21029	CD74
GO:BP	nephron morphogenesis	GO:0072028	1	0	79	15	1	21029	STAT1
GO:BP	kidney epithelium development	GO:0072073	1	0	143	15	1	21029	STAT1
GO:BP	kidney mesenchyme development	GO:0072074	1	0	19	15	1	21029	STAT1
GO:BP	metanephric mesenchyme development	GO:0072075	1	0	15	15	1	21029	STAT1
GO:BP	renal vesicle morphogenesis	GO:0072077	1	0	18	15	1	21029	STAT1
GO:BP	nephron tubule development	GO:0072080	1	0	94	15	1	21029	STAT1
GO:BP	renal vesicle development	GO:0072087	1	0	19	15	1	21029	STAT1
GO:BP	nephron epithelium morphogenesis	GO:0072088	1	0	76	15	1	21029	STAT1
GO:BP	nephron epithelium development	GO:0072009	1	0	114	15	1	21029	STAT1
GO:BP	cell proliferation involved in kidney development	GO:0072111	1	0	20	15	1	21029	STAT1
GO:BP	metanephric mesenchymal cell proliferation involved in metanephros development	GO:0072136	1	0	3	15	1	21029	STAT1
GO:BP	nephron tubule epithelial cell differentiation	GO:0072160	1	0	15	15	1	21029	STAT1
GO:BP	mesenchymal cell differentiation involved in kidney development	GO:0072161	1	0	8	15	1	21029	STAT1
GO:BP	metanephric mesenchymal cell differentiation	GO:0072162	1	0	5	15	1	21029	STAT1
GO:BP	metanephric tubule development	GO:0072170	1	0	22	15	1	21029	STAT1
GO:BP	epithelial tube formation	GO:0072175	1	0	140	56	1	21029	FOLR1
GO:BP	regulation of nephron tubule epithelial cell differentiation	GO:0072182	1	0	13	15	1	21029	STAT1
GO:BP	negative regulation of nephron tubule epithelial cell differentiation	GO:0072183	1	0	2	15	1	21029	STAT1
GO:BP	kidney mesenchymal cell proliferation	GO:0072135	1	0	3	15	1	21029	STAT1
GO:BP	regulation of cell-cell adhesion involved in gastrulation	GO:0070587	1	0	10	60	1	21029	APOA1
GO:BP	nephron development	GO:0072006	1	0	147	15	1	21029	STAT1
GO:BP	leukocyte apoptotic process	GO:0071887	1	0	112	2	1	21029	CD74
GO:BP	positive regulation of granulocyte chemotaxis	GO:0071624	1	0	27	2	1	21029	CD74
GO:BP	regulation of monocyte chemotactic protein-1 production	GO:0071637	1	0	20	65	1	21029	APOD
GO:BP	negative regulation of monocyte chemotactic protein-1 production	GO:0071638	1	0	6	65	1	21029	APOD
GO:BP	regulation of mononuclear cell migration	GO:0071675	1	0	116	65	3	21029	CXCL10,CCL20,APOD
GO:BP	negative regulation of mononuclear cell migration	GO:0071676	1	0	22	65	1	21029	APOD
GO:BP	positive regulation of mononuclear cell migration	GO:0071677	1	0	68	45	2	21029	CXCL10,CCL20
GO:BP	protein localization to extracellular region	GO:0071692	1	0	347	8	2	21029	SAA1,HLA-DRB1
GO:BP	anatomical structure maturation	GO:0071695	1	0	239	73	2	21029	C3,SPINK1
GO:BP	renal system development	GO:0072001	1	0	313	15	1	21029	STAT1
GO:BP	organic substance transport	GO:0071702	1	0	2689	9	4	21029	CD74,SAA1,HLA-DRB1,PRAP1
GO:BP	nitrogen compound transport	GO:0071705	1	0	2278	8	3	21029	CD74,SAA1,HLA-DRB1
GO:BP	tumor necrosis factor superfamily cytokine production	GO:0071706	1	0	165	41	1	21029	HLA-E
GO:BP	response to nitric oxide	GO:0071731	1	0	21	61	1	21029	DPEP1
GO:BP	cellular response to nitric oxide	GO:0071732	1	0	17	61	1	21029	DPEP1
GO:BP	protein-DNA complex subunit organization	GO:0071824	1	0	264	20	2	21029	PSMB9,PSMB10
GO:BP	protein-lipid complex subunit organization	GO:0071825	1	0	47	60	1	21029	APOA1
GO:BP	plasma lipoprotein particle organization	GO:0071827	1	0	44	60	1	21029	APOA1
GO:BP	cellular component organization or biogenesis	GO:0071840	1	0	7994	10	6	21029	CD74,B2M,CXCL10,HLA-DRB1,PRAP1,PSMB9
GO:BP	organic substance metabolic process	GO:0071704	1	0	13835	8	8	21029	PLAAT4,CD74,CFB,RARRES1,B2M,SAA1,CXCL10,HLA-DRB1
GO:BP	cell-cell adhesion involved in gastrulation	GO:0070586	1	0	11	60	1	21029	APOA1
GO:BP	response to interleukin-1	GO:0070555	1	0	154	45	3	21029	PSMB9,PSMB10,CCL20
GO:BP	protein K63-linked ubiquitination	GO:0070534	1	0	57	52	1	21029	RNF213
GO:BP	membrane organization	GO:0061024	1	0	825	60	3	21029	C3,FOLR1,APOA1
GO:BP	membrane fusion	GO:0061025	1	0	165	56	1	21029	FOLR1
GO:BP	regulation of wound healing	GO:0061041	1	0	125	13	1	21029	TSPAN8
GO:BP	negative regulation of wound healing	GO:0061045	1	0	70	13	1	21029	TSPAN8
GO:BP	muscle structure development	GO:0061061	1	0	616	7	1	21029	CXCL10
GO:BP	chaperone-mediated protein folding	GO:0061077	1	0	65	2	1	21029	CD74
GO:BP	positive regulation of myeloid leukocyte cytokine production involved in immune response	GO:0061081	1	0	22	2	1	21029	CD74
GO:BP	myeloid leukocyte cytokine production	GO:0061082	1	0	28	2	1	21029	CD74
GO:BP	regulation of mRNA catabolic process	GO:0061013	1	0	193	20	2	21029	PSMB9,PSMB10
GO:BP	regulation of proteasomal protein catabolic process	GO:0061136	1	0	192	25	1	21029	PSME2
GO:BP	regulation of insulin secretion involved in cellular response to glucose stimulus	GO:0061178	1	0	50	46	2	21029	HLA-DRB1,HMGN3
GO:BP	smooth muscle cell-matrix adhesion	GO:0061302	1	0	6	65	1	21029	APOD
GO:BP	cardiac neural crest cell differentiation involved in heart development	GO:0061307	1	0	15	56	1	21029	FOLR1
GO:BP	cardiac neural crest cell development involved in heart development	GO:0061308	1	0	15	56	1	21029	FOLR1
GO:BP	cardiac neural crest cell development involved in outflow tract morphogenesis	GO:0061309	1	0	12	56	1	21029	FOLR1
GO:BP	renal tubule development	GO:0061326	1	0	97	15	1	21029	STAT1
GO:BP	positive regulation of triglyceride lipase activity	GO:0061365	1	0	10	60	1	21029	APOA1
GO:BP	determination of heart left/right asymmetry	GO:0061371	1	0	69	56	1	21029	FOLR1
GO:BP	endothelial tube morphogenesis	GO:0061154	1	0	18	7	1	21029	CXCL10
GO:BP	trabecula morphogenesis	GO:0061383	1	0	47	19	1	21029	SLC40A1
GO:BP	cell differentiation involved in kidney development	GO:0061005	1	0	59	15	1	21029	STAT1
GO:BP	cell migration involved in heart formation	GO:0060974	1	0	2	56	1	21029	FOLR1
GO:BP	regulation of necroptotic process	GO:0060544	1	0	19	54	1	21029	BIRC3
GO:BP	negative regulation of necroptotic process	GO:0060546	1	0	13	54	1	21029	BIRC3
GO:BP	negative regulation of necrotic cell death	GO:0060547	1	0	17	54	1	21029	BIRC3
GO:BP	negative regulation of cell death	GO:0060548	1	0	971	72	9	21029	CD74,PRAP1,HLA-F,SLC40A1,IDO1,BIRC3,DPEP1,FABP1,VNN1
GO:BP	epithelial tube morphogenesis	GO:0060562	1	0	330	7	1	21029	CXCL10
GO:BP	multicellular organismal iron ion homeostasis	GO:0060586	1	0	9	19	1	21029	SLC40A1
GO:BP	regulation of lipoprotein lipid oxidation	GO:0060587	1	0	2	65	1	21029	APOD
GO:BP	negative regulation of lipoprotein lipid oxidation	GO:0060588	1	0	1	65	1	21029	APOD
GO:BP	kidney morphogenesis	GO:0060993	1	0	95	15	1	21029	STAT1
GO:BP	tube closure	GO:0060606	1	0	94	56	1	21029	FOLR1
GO:BP	regulation of response to cytokine stimulus	GO:0060759	1	0	156	2	1	21029	CD74
GO:BP	positive regulation of response to cytokine stimulus	GO:0060760	1	0	57	2	1	21029	CD74
GO:BP	negative regulation of response to cytokine stimulus	GO:0060761	1	0	77	60	1	21029	APOA1
GO:BP	regulation of canonical Wnt signaling pathway	GO:0060828	1	0	270	20	2	21029	PSMB9,PSMB10
GO:BP	artery development	GO:0060840	1	0	96	56	1	21029	FOLR1
GO:BP	positive regulation of macrophage cytokine production	GO:0060907	1	0	12	2	1	21029	CD74
GO:BP	heart formation	GO:0060914	1	0	32	56	1	21029	FOLR1
GO:BP	cell migration involved in heart development	GO:0060973	1	0	20	56	1	21029	FOLR1
GO:BP	regulation of vesicle-mediated transport	GO:0060627	1	0	527	27	3	21029	B2M,HLA-F,C3
GO:BP	cell differentiation involved in metanephros development	GO:0072202	1	0	25	15	1	21029	STAT1
GO:BP	reproductive system development	GO:0061458	1	0	442	27	1	21029	C3
GO:BP	actin filament bundle organization	GO:0061572	1	0	160	60	1	21029	APOA1
GO:BP	positive regulation of lymphocyte apoptotic process	GO:0070230	1	0	18	38	1	21029	IDO1
GO:BP	T cell apoptotic process	GO:0070231	1	0	53	38	1	21029	IDO1
GO:BP	regulation of T cell apoptotic process	GO:0070232	1	0	36	38	1	21029	IDO1
GO:BP	negative regulation of T cell apoptotic process	GO:0070233	1	0	21	38	1	21029	IDO1
GO:BP	positive regulation of T cell apoptotic process	GO:0070234	1	0	14	38	1	21029	IDO1
GO:BP	necrotic cell death	GO:0070265	1	0	54	54	1	21029	BIRC3
GO:BP	necroptotic process	GO:0070266	1	0	33	54	1	21029	BIRC3
GO:BP	cellular response to hydrogen peroxide	GO:0070301	1	0	83	70	1	21029	FABP1
GO:BP	negative regulation of lymphocyte apoptotic process	GO:0070229	1	0	33	38	2	21029	CD74,IDO1
GO:BP	triglyceride homeostasis	GO:0070328	1	0	37	60	1	21029	APOA1
GO:BP	regulation of ERK1 and ERK2 cascade	GO:0070372	1	0	298	8	2	21029	CD74,HLA-DRB1
GO:BP	positive regulation of ERK1 and ERK2 cascade	GO:0070374	1	0	211	8	2	21029	CD74,HLA-DRB1
GO:BP	nucleotide-binding oligomerization domain containing signaling pathway	GO:0070423	1	0	25	54	1	21029	BIRC3
GO:BP	regulation of nucleotide-binding oligomerization domain containing signaling pathway	GO:0070424	1	0	13	54	1	21029	BIRC3
GO:BP	response to oxygen levels	GO:0070482	1	0	338	20	2	21029	PSMB9,PSMB10
GO:BP	interleukin-1-mediated signaling pathway	GO:0070498	1	0	48	20	2	21029	PSMB9,PSMB10
GO:BP	cholesterol import	GO:0070508	1	0	9	60	1	21029	APOA1
GO:BP	calcium ion import	GO:0070509	1	0	88	73	1	21029	SPINK1
GO:BP	ERK1 and ERK2 cascade	GO:0070371	1	0	319	8	2	21029	CD74,HLA-DRB1
GO:BP	axon development	GO:0061564	1	0	477	65	2	21029	FOLR1,APOD
GO:BP	regulation of lymphocyte apoptotic process	GO:0070228	1	0	58	38	2	21029	CD74,IDO1
GO:BP	protein trimerization	GO:0070206	1	0	17	2	1	21029	CD74
GO:BP	pharyngeal arch artery morphogenesis	GO:0061626	1	0	10	56	1	21029	FOLR1
GO:BP	anterior neural tube closure	GO:0061713	1	0	3	56	1	21029	FOLR1
GO:BP	selective autophagy	GO:0061912	1	0	72	52	1	21029	RNF213
GO:BP	process utilizing autophagic mechanism	GO:0061919	1	0	533	52	1	21029	RNF213
GO:BP	regulation of small molecule metabolic process	GO:0062012	1	0	346	20	3	21029	CD74,PSMB9,PSMB10
GO:BP	positive regulation of small molecule metabolic process	GO:0062013	1	0	138	70	3	21029	CD74,APOA1,FABP1
GO:BP	positive regulation of mitotic sister chromatid segregation	GO:0062033	1	0	5	9	1	21029	PRAP1
GO:BP	regulation of programmed necrotic cell death	GO:0062098	1	0	22	54	1	21029	BIRC3
GO:BP	lymphocyte apoptotic process	GO:0070227	1	0	77	2	1	21029	CD74
GO:BP	negative regulation of programmed necrotic cell death	GO:0062099	1	0	14	54	1	21029	BIRC3
GO:BP	regulation of pattern recognition receptor signaling pathway	GO:0062207	1	0	102	54	2	21029	IRF1,BIRC3
GO:BP	protein-containing complex assembly	GO:0065003	1	0	3194	10	4	21029	CD74,B2M,HLA-DRB1,PSMB9
GO:BP	protein-DNA complex assembly	GO:0065004	1	0	223	20	2	21029	PSMB9,PSMB10
GO:BP	protein-lipid complex assembly	GO:0065005	1	0	28	60	1	21029	APOA1
GO:BP	biological regulation	GO:0065007	1	0	12859	73	58	21029	PLAAT4,CD74,CFB,RARRES1,B2M,SAA1,CXCL10,HLA-DRB1,PRAP1,PSMB9,HLA-B,TSPAN8,STAT1,CXCL11,HLA-F,SLC40A1,PSMB10,IFITM1,IRF1,HLA-DRA,PSME2,CYP2W1,C3,MIR194-2HG,HLA-C,LCN2,HLA-A,TRIM31,IDO1,PI3,HLA-E,TNFSF10,BST2,IFITM3,CCL20,HMGN3,IL32,HLA-DPA1,SELENOP,HLA-DRB5,RNF213,CXCL9,BIRC3,PIGR,FOLR1,APOA1,DPEP1,SLPI,CXCL3,WARS,APOD,UPK3B,CXCL1,SPINK4,FABP1,ANPEP,VNN1,SPINK1
GO:BP	interleukin-27-mediated signaling pathway	GO:0070106	1	0	7	15	1	21029	STAT1
GO:BP	kynurenine metabolic process	GO:0070189	1	0	12	38	1	21029	IDO1
GO:BP	regulation of establishment of protein localization	GO:0070201	1	0	522	8	2	21029	SAA1,HLA-DRB1
GO:BP	cellular response to chemical stress	GO:0062197	1	0	322	72	2	21029	FABP1,VNN1
GO:BP	mesenchyme development	GO:0060485	1	0	293	56	2	21029	STAT1,FOLR1
GO:BP	cell proliferation involved in metanephros development	GO:0072203	1	0	10	15	1	21029	STAT1
GO:BP	metanephric nephron development	GO:0072210	1	0	40	15	1	21029	STAT1
GO:BP	antiviral innate immune response	GO:0140374	1	0	16	7	1	21029	CXCL10
GO:BP	negative regulation of mitotic spindle assembly checkpoint signaling	GO:0140499	1	0	4	9	1	21029	PRAP1
GO:BP	non-membrane-bounded organelle assembly	GO:0140694	1	0	373	52	1	21029	RNF213
GO:BP	complement-mediated synapse pruning	GO:0150062	1	0	4	27	1	21029	C3
GO:BP	visual system development	GO:0150063	1	0	393	27	1	21029	C3
GO:BP	vertebrate eye-specific patterning	GO:0150064	1	0	3	27	1	21029	C3
GO:BP	cell-substrate junction organization	GO:0150115	1	0	99	65	1	21029	APOD
GO:BP	regulation of cell-substrate junction organization	GO:0150116	1	0	68	65	1	21029	APOD
GO:BP	negative regulation of cell-substrate junction organization	GO:0150118	1	0	17	65	1	21029	APOD
GO:BP	cell junction disassembly	GO:0150146	1	0	21	27	1	21029	C3
GO:BP	cell-cell signaling by wnt	GO:0198738	1	0	470	56	4	21029	PSMB9,PSMB10,RNF213,FOLR1
GO:BP	regulation of serine-type endopeptidase activity	GO:1900003	1	0	9	73	1	21029	SPINK1
GO:BP	negative regulation of serine-type endopeptidase activity	GO:1900004	1	0	7	73	1	21029	SPINK1
GO:BP	regulation of cytokine production involved in inflammatory response	GO:1900015	1	0	56	65	1	21029	APOD
GO:BP	negative regulation of cytokine production involved in inflammatory response	GO:1900016	1	0	24	65	1	21029	APOD
GO:BP	regulation of substrate adhesion-dependent cell spreading	GO:1900024	1	0	59	60	1	21029	APOA1
GO:BP	positive regulation of substrate adhesion-dependent cell spreading	GO:1900026	1	0	43	60	1	21029	APOA1
GO:BP	export from cell	GO:0140352	1	0	840	19	4	21029	SAA1,HLA-DRB1,HLA-F,SLC40A1
GO:BP	cell-cell fusion	GO:0140253	1	0	57	53	2	21029	CXCL10,CXCL9
GO:BP	export across plasma membrane	GO:0140115	1	0	64	19	1	21029	SLC40A1
GO:BP	lipid droplet formation	GO:0140042	1	0	12	52	1	21029	RNF213
GO:BP	nuclear chromosome segregation	GO:0098813	1	0	278	9	1	21029	PRAP1
GO:BP	folate transmembrane transport	GO:0098838	1	0	7	56	1	21029	FOLR1
GO:BP	intestinal lipid absorption	GO:0098856	1	0	21	60	2	21029	PRAP1,APOA1
GO:BP	cellular oxidant detoxification	GO:0098869	1	0	95	70	1	21029	FABP1
GO:BP	synapse pruning	GO:0098883	1	0	11	27	1	21029	C3
GO:BP	plasma membrane invagination	GO:0099024	1	0	135	27	1	21029	C3
GO:BP	cellular response to environmental stimulus	GO:0104004	1	0	318	23	2	21029	PRAP1,IRF1
GO:BP	cold-induced thermogenesis	GO:0106106	1	0	146	32	1	21029	LCN2
GO:BP	regulation of hemostasis	GO:1900046	1	0	68	13	1	21029	TSPAN8
GO:BP	regulation of actomyosin structure organization	GO:0110020	1	0	97	60	1	21029	APOA1
GO:BP	intermembrane lipid transfer	GO:0120009	1	0	49	60	1	21029	APOA1
GO:BP	regulation of plasma membrane bounded cell projection organization	GO:0120035	1	0	618	5	1	21029	B2M
GO:BP	plasma membrane bounded cell projection organization	GO:0120036	1	0	1479	5	1	21029	B2M
GO:BP	regulation of cold-induced thermogenesis	GO:0120161	1	0	146	32	1	21029	LCN2
GO:BP	positive regulation of cold-induced thermogenesis	GO:0120162	1	0	98	32	1	21029	LCN2
GO:BP	lipid modification by small protein conjugation	GO:0120322	1	0	1	52	1	21029	RNF213
GO:BP	lipid ubiquitination	GO:0120323	1	0	1	52	1	21029	RNF213
GO:BP	mitotic nuclear division	GO:0140014	1	0	297	9	1	21029	PRAP1
GO:BP	regulation of actin filament organization	GO:0110053	1	0	267	60	1	21029	APOA1
GO:BP	negative regulation of hemostasis	GO:1900047	1	0	49	13	1	21029	TSPAN8
GO:BP	regulation of receptor binding	GO:1900120	1	0	21	5	1	21029	B2M
GO:BP	negative regulation of receptor binding	GO:1900121	1	0	11	5	1	21029	B2M
GO:BP	organic substance catabolic process	GO:1901575	1	0	2081	71	12	21029	PLAAT4,PSMB9,PSMB10,PSME2,CYP2W1,UBE2L6,IDO1,RNF213,APOA1,DPEP1,FABP1,ANPEP
GO:BP	organic substance biosynthetic process	GO:1901576	1	0	5869	10	4	21029	CD74,CXCL10,HLA-DRB1,PSMB9
GO:BP	alpha-amino acid metabolic process	GO:1901605	1	0	205	61	2	21029	IDO1,DPEP1
GO:BP	alpha-amino acid catabolic process	GO:1901606	1	0	94	38	1	21029	IDO1
GO:BP	organic hydroxy compound metabolic process	GO:1901615	1	0	548	60	1	21029	APOA1
GO:BP	organic hydroxy compound biosynthetic process	GO:1901617	1	0	232	60	1	21029	APOA1
GO:BP	regulation of lymphocyte chemotaxis	GO:1901623	1	0	26	7	1	21029	CXCL10
GO:BP	response to peptide	GO:1901652	1	0	478	15	1	21029	STAT1
GO:BP	organonitrogen compound biosynthetic process	GO:1901566	1	0	1698	64	3	21029	IDO1,APOA1,WARS
GO:BP	cellular response to peptide	GO:1901653	1	0	350	15	1	21029	STAT1
GO:BP	response to nitrogen compound	GO:1901698	1	0	1088	73	4	21029	STAT1,FOLR1,DPEP1,SPINK1
GO:BP	cellular response to nitrogen compound	GO:1901699	1	0	677	73	4	21029	STAT1,FOLR1,DPEP1,SPINK1
GO:BP	cellular response to oxygen-containing compound	GO:1901701	1	0	1164	73	12	21029	CXCL10,HLA-DRB1,STAT1,CXCL11,HMGN3,CXCL9,FOLR1,DPEP1,CXCL3,CXCL1,FABP1,SPINK1
GO:BP	regulation of myoblast fusion	GO:1901739	1	0	20	53	2	21029	CXCL10,CXCL9
GO:BP	negative regulation of myoblast fusion	GO:1901740	1	0	2	7	1	21029	CXCL10
GO:BP	positive regulation of myoblast fusion	GO:1901741	1	0	16	53	1	21029	CXCL9
GO:BP	regulation of signal transduction by p53 class mediator	GO:1901796	1	0	101	2	1	21029	CD74
GO:BP	negative regulation of signal transduction by p53 class mediator	GO:1901797	1	0	33	2	1	21029	CD74
GO:BP	iron coordination entity transport	GO:1901678	1	0	14	32	1	21029	LCN2
GO:BP	xenophagy	GO:0098792	1	0	13	52	1	21029	RNF213
GO:BP	organonitrogen compound catabolic process	GO:1901565	1	0	1335	71	8	21029	PSMB9,PSMB10,PSME2,UBE2L6,IDO1,RNF213,DPEP1,ANPEP
GO:BP	regulation of hematopoietic progenitor cell differentiation	GO:1901532	1	0	55	20	2	21029	PSMB9,PSMB10
GO:BP	positive regulation of receptor binding	GO:1900122	1	0	8	5	1	21029	B2M
GO:BP	regulation of protein localization to nucleus	GO:1900180	1	0	137	65	1	21029	APOD
GO:BP	negative regulation of protein localization to nucleus	GO:1900181	1	0	35	65	1	21029	APOD
GO:BP	regulation of cellular response to oxidative stress	GO:1900407	1	0	80	72	1	21029	VNN1
GO:BP	regulation of neuron death	GO:1901214	1	0	307	17	1	21029	HLA-F
GO:BP	negative regulation of neuron death	GO:1901215	1	0	204	17	1	21029	HLA-F
GO:BP	regulation of intracellular transport of viral material	GO:1901252	1	0	3	43	1	21029	BST2
GO:BP	negative regulation of intracellular transport of viral material	GO:1901253	1	0	2	43	1	21029	BST2
GO:BP	organonitrogen compound metabolic process	GO:1901564	1	0	6338	5	5	21029	PLAAT4,CD74,CFB,RARRES1,B2M
GO:BP	nucleoside phosphate biosynthetic process	GO:1901293	1	0	256	38	1	21029	IDO1
GO:BP	negative regulation of vasculature development	GO:1901343	1	0	105	15	2	21029	CXCL10,STAT1
GO:BP	organic cyclic compound metabolic process	GO:1901360	1	0	8395	10	4	21029	CD74,CXCL10,HLA-DRB1,PSMB9
GO:BP	organic cyclic compound catabolic process	GO:1901361	1	0	522	38	3	21029	PSMB9,PSMB10,IDO1
GO:BP	organic cyclic compound biosynthetic process	GO:1901362	1	0	4181	23	8	21029	CD74,CXCL10,HLA-DRB1,PSMB9,STAT1,SLC40A1,PSMB10,IRF1
GO:BP	organic heteropentacyclic compound metabolic process	GO:1901376	1	0	7	26	1	21029	CYP2W1
GO:BP	regulation of acylglycerol transport	GO:1901506	1	0	3	9	1	21029	PRAP1
GO:BP	positive regulation of acylglycerol transport	GO:1901508	1	0	3	9	1	21029	PRAP1
GO:BP	regulation of endothelial tube morphogenesis	GO:1901509	1	0	5	7	1	21029	CXCL10
GO:BP	regulation of vasculature development	GO:1901342	1	0	283	27	3	21029	CXCL10,STAT1,C3
GO:BP	detoxification	GO:0098754	1	0	135	70	1	21029	FABP1
GO:BP	cell-cell adhesion via plasma-membrane adhesion molecules	GO:0098742	1	0	277	60	1	21029	APOA1
GO:BP	import across plasma membrane	GO:0098739	1	0	170	56	1	21029	FOLR1
GO:BP	thymocyte migration	GO:0072679	1	0	6	45	1	21029	CCL20
GO:BP	intracellular transport of virus	GO:0075733	1	0	16	43	1	21029	BST2
GO:BP	regulation of primary metabolic process	GO:0080090	1	0	5694	73	26	21029	CD74,RARRES1,CXCL10,HLA-DRB1,PSMB9,STAT1,SLC40A1,PSMB10,IRF1,PSME2,C3,TRIM31,PI3,TNFSF10,BST2,HMGN3,RNF213,BIRC3,APOA1,DPEP1,SLPI,WARS,APOD,SPINK4,FABP1,SPINK1
GO:BP	regulation of cellular response to stress	GO:0080135	1	0	648	5	2	21029	CD74,B2M
GO:BP	regulation of neutrophil chemotaxis	GO:0090022	1	0	32	2	1	21029	CD74
GO:BP	positive regulation of neutrophil chemotaxis	GO:0090023	1	0	24	2	1	21029	CD74
GO:BP	regulation of monocyte chemotaxis	GO:0090025	1	0	27	7	1	21029	CXCL10
GO:BP	positive regulation of monocyte chemotaxis	GO:0090026	1	0	20	7	1	21029	CXCL10
GO:BP	protein localization to membrane	GO:0072657	1	0	805	55	1	21029	PIGR
GO:BP	positive regulation of cell cycle process	GO:0090068	1	0	235	9	1	21029	PRAP1
GO:BP	regulation of peptide transport	GO:0090087	1	0	185	8	2	21029	CD74,HLA-DRB1
GO:BP	negative regulation of canonical Wnt signaling pathway	GO:0090090	1	0	158	20	2	21029	PSMB9,PSMB10
GO:BP	regulation of transmembrane receptor protein serine/threonine kinase signaling pathway	GO:0090092	1	0	255	56	1	21029	FOLR1
GO:BP	regulation of cell-substrate junction assembly	GO:0090109	1	0	63	65	1	21029	APOD
GO:BP	tissue migration	GO:0090130	1	0	301	60	1	21029	APOA1
GO:BP	epithelium migration	GO:0090132	1	0	295	60	1	21029	APOA1
GO:BP	regulation of establishment of planar polarity	GO:0090175	1	0	78	20	2	21029	PSMB9,PSMB10
GO:BP	regulation of kidney development	GO:0090183	1	0	33	15	1	21029	STAT1
GO:BP	foam cell differentiation	GO:0090077	1	0	36	15	1	21029	STAT1
GO:BP	negative regulation of kidney development	GO:0090185	1	0	5	15	1	21029	STAT1
GO:BP	establishment of protein localization to organelle	GO:0072594	1	0	658	65	1	21029	APOD
GO:BP	pyridine-containing compound biosynthetic process	GO:0072525	1	0	31	38	1	21029	IDO1
GO:BP	metanephric nephron tubule development	GO:0072234	1	0	20	15	1	21029	STAT1
GO:BP	metanephric nephron epithelium development	GO:0072243	1	0	23	15	1	21029	STAT1
GO:BP	metanephric nephron tubule epithelial cell differentiation	GO:0072257	1	0	7	15	1	21029	STAT1
GO:BP	metanephric nephron morphogenesis	GO:0072273	1	0	25	15	1	21029	STAT1
GO:BP	metanephric renal vesicle morphogenesis	GO:0072283	1	0	15	15	1	21029	STAT1
GO:BP	regulation of metanephric nephron tubule epithelial cell differentiation	GO:0072307	1	0	7	15	1	21029	STAT1
GO:BP	negative regulation of metanephric nephron tubule epithelial cell differentiation	GO:0072308	1	0	1	15	1	21029	STAT1
GO:BP	monocarboxylic acid catabolic process	GO:0072329	1	0	123	70	2	21029	CYP2W1,FABP1
GO:BP	chemokine (C-X-C motif) ligand 2 production	GO:0072567	1	0	16	2	1	21029	CD74
GO:BP	monocarboxylic acid biosynthetic process	GO:0072330	1	0	206	2	1	21029	CD74
GO:BP	intrinsic apoptotic signaling pathway by p53 class mediator	GO:0072332	1	0	80	2	1	21029	CD74
GO:BP	modified amino acid transport	GO:0072337	1	0	32	56	1	21029	FOLR1
GO:BP	cellular lactam metabolic process	GO:0072338	1	0	2	61	1	21029	DPEP1
GO:BP	cellular lactam catabolic process	GO:0072340	1	0	1	61	1	21029	DPEP1
GO:BP	circulatory system development	GO:0072359	1	0	1089	71	8	21029	CXCL10,STAT1,C3,RNF213,FOLR1,WARS,APOD,ANPEP
GO:BP	cellular divalent inorganic cation homeostasis	GO:0072503	1	0	487	16	3	21029	SAA1,CXCL10,CXCL11
GO:BP	divalent inorganic cation homeostasis	GO:0072507	1	0	507	16	3	21029	SAA1,CXCL10,CXCL11
GO:BP	pyridine-containing compound metabolic process	GO:0072524	1	0	38	38	1	21029	IDO1
GO:BP	signal transduction by p53 class mediator	GO:0072331	1	0	172	9	2	21029	CD74,PRAP1
GO:BP	metanephric epithelium development	GO:0072207	1	0	26	15	1	21029	STAT1
GO:BP	regulation of pancreatic juice secretion	GO:0090186	1	0	7	73	1	21029	SPINK1
GO:BP	regulation of release of cytochrome c from mitochondria	GO:0090199	1	0	47	42	1	21029	TNFSF10
GO:BP	extrinsic apoptotic signaling pathway	GO:0097191	1	0	224	42	1	21029	TNFSF10
GO:BP	intrinsic apoptotic signaling pathway	GO:0097193	1	0	296	2	1	21029	CD74
GO:BP	cellular response to toxic substance	GO:0097237	1	0	118	70	1	21029	FABP1
GO:BP	amyloid-beta clearance	GO:0097242	1	0	37	27	1	21029	C3
GO:BP	complement-dependent cytotoxicity	GO:0097278	1	0	10	27	1	21029	C3
GO:BP	programmed necrotic cell death	GO:0097300	1	0	40	54	1	21029	BIRC3
GO:BP	response to alcohol	GO:0097305	1	0	240	73	1	21029	SPINK1
GO:BP	supramolecular fiber organization	GO:0097435	1	0	755	5	1	21029	B2M
GO:BP	apoptotic signaling pathway	GO:0097190	1	0	593	2	1	21029	CD74
GO:BP	calcium ion transmembrane import into cytosol	GO:0097553	1	0	145	16	2	21029	CXCL10,CXCL11
GO:BP	nucleic acid-templated transcription	GO:0097659	1	0	3552	23	8	21029	CD74,CXCL10,HLA-DRB1,PSMB9,STAT1,SLC40A1,PSMB10,IRF1
GO:BP	receptor signaling pathway via STAT	GO:0097696	1	0	167	15	1	21029	STAT1
GO:BP	cellular response to virus	GO:0098586	1	0	78	54	2	21029	CXCL10,BIRC3
GO:BP	cation transmembrane transport	GO:0098655	1	0	897	19	3	21029	CXCL10,CXCL11,SLC40A1
GO:BP	anion transmembrane transport	GO:0098656	1	0	245	56	1	21029	FOLR1
GO:BP	import into cell	GO:0098657	1	0	221	56	1	21029	FOLR1
GO:BP	inorganic ion transmembrane transport	GO:0098660	1	0	850	19	3	21029	CXCL10,CXCL11,SLC40A1
GO:BP	inorganic cation transmembrane transport	GO:0098662	1	0	785	19	3	21029	CXCL10,CXCL11,SLC40A1
GO:BP	sequestering of iron ion	GO:0097577	1	0	6	32	1	21029	LCN2
GO:BP	positive regulation of pancreatic juice secretion	GO:0090187	1	0	3	73	1	21029	SPINK1
GO:BP	dendritic cell differentiation	GO:0097028	1	0	46	12	1	21029	HLA-B
GO:BP	modulation of age-related behavioral decline	GO:0090647	1	0	10	5	1	21029	B2M
GO:BP	positive regulation of release of cytochrome c from mitochondria	GO:0090200	1	0	27	42	1	21029	TNFSF10
GO:BP	regulation of triglyceride metabolic process	GO:0090207	1	0	39	60	2	21029	C3,APOA1
GO:BP	positive regulation of triglyceride metabolic process	GO:0090208	1	0	22	60	1	21029	APOA1
GO:BP	regulation of spindle checkpoint	GO:0090231	1	0	17	9	1	21029	PRAP1
GO:BP	negative regulation of spindle checkpoint	GO:0090233	1	0	4	9	1	21029	PRAP1
GO:BP	positive regulation of canonical Wnt signaling pathway	GO:0090263	1	0	126	20	2	21029	PSMB9,PSMB10
GO:BP	regulation of mitotic cell cycle spindle assembly checkpoint	GO:0090266	1	0	17	9	1	21029	PRAP1
GO:BP	regulation of peptide hormone secretion	GO:0090276	1	0	180	73	3	21029	HLA-DRB1,HMGN3,SPINK1
GO:BP	regulation of plasma lipoprotein particle levels	GO:0097006	1	0	70	60	1	21029	APOA1
GO:BP	positive regulation of peptide hormone secretion	GO:0090277	1	0	92	8	1	21029	HLA-DRB1
GO:BP	negative regulation of calcium ion import	GO:0090281	1	0	12	73	1	21029	SPINK1
GO:BP	regulation of cellular response to growth factor stimulus	GO:0090287	1	0	296	56	1	21029	FOLR1
GO:BP	nucleic acid metabolic process	GO:0090304	1	0	7476	10	4	21029	CD74,CXCL10,HLA-DRB1,PSMB9
GO:BP	negative regulation of intracellular protein transport	GO:0090317	1	0	43	65	1	21029	APOD
GO:BP	regulation of cell aging	GO:0090342	1	0	48	5	1	21029	B2M
GO:BP	positive regulation of cell aging	GO:0090343	1	0	12	5	1	21029	B2M
GO:BP	cellular senescence	GO:0090398	1	0	83	5	1	21029	B2M
GO:BP	organophosphate biosynthetic process	GO:0090407	1	0	556	60	2	21029	IDO1,APOA1
GO:BP	regulation of calcium ion import	GO:0090279	1	0	44	73	1	21029	SPINK1
GO:BP	regulation of cell junction assembly	GO:1901888	1	0	200	65	1	21029	APOD
GO:BP	positive regulation of digestive system process	GO:0060456	1	0	15	73	2	21029	PRAP1,SPINK1
GO:BP	cytosolic calcium ion transport	GO:0060401	1	0	182	16	2	21029	CXCL10,CXCL11
GO:BP	glycerolipid catabolic process	GO:0046503	1	0	67	60	1	21029	APOA1
GO:BP	regulation of Ras protein signal transduction	GO:0046578	1	0	192	60	1	21029	APOA1
GO:BP	positive regulation of Ras protein signal transduction	GO:0046579	1	0	62	60	1	21029	APOA1
GO:BP	regulation of alpha-beta T cell differentiation	GO:0046637	1	0	66	24	2	21029	HLA-DRB1,HLA-DRA
GO:BP	positive regulation of alpha-beta T cell differentiation	GO:0046638	1	0	49	24	2	21029	HLA-DRB1,HLA-DRA
GO:BP	positive regulation of alpha-beta T cell proliferation	GO:0046641	1	0	21	41	2	21029	HLA-A,HLA-E
GO:BP	folic acid metabolic process	GO:0046655	1	0	13	56	1	21029	FOLR1
GO:BP	response to organophosphorus	GO:0046683	1	0	127	15	1	21029	STAT1
GO:BP	heterocycle catabolic process	GO:0046700	1	0	473	61	4	21029	PSMB9,PSMB10,IDO1,DPEP1
GO:BP	regulation by virus of viral protein levels in host cell	GO:0046719	1	0	8	15	1	21029	STAT1
GO:BP	negative regulation by virus of viral protein levels in host cell	GO:0046725	1	0	2	15	1	21029	STAT1
GO:BP	regulation of viral transcription	GO:0046782	1	0	20	44	2	21029	TRIM31,IFITM3
GO:BP	transport of virus	GO:0046794	1	0	24	43	1	21029	BST2
GO:BP	regulation of nucleocytoplasmic transport	GO:0046822	1	0	107	65	1	21029	APOD
GO:BP	negative regulation of nucleocytoplasmic transport	GO:0046823	1	0	22	65	1	21029	APOD
GO:BP	hormone secretion	GO:0046879	1	0	286	73	3	21029	HLA-DRB1,HMGN3,SPINK1
GO:BP	regulation of hormone secretion	GO:0046883	1	0	236	73	3	21029	HLA-DRB1,HMGN3,SPINK1
GO:BP	nicotinamide nucleotide metabolic process	GO:0046496	1	0	32	38	1	21029	IDO1
GO:BP	glycerolipid metabolic process	GO:0046486	1	0	394	1	1	21029	PLAAT4
GO:BP	heterocycle metabolic process	GO:0046483	1	0	8099	10	4	21029	CD74,CXCL10,HLA-DRB1,PSMB9
GO:BP	glycerophospholipid biosynthetic process	GO:0046474	1	0	214	60	1	21029	APOA1
GO:BP	positive regulation of natural killer cell mediated cytotoxicity	GO:0045954	1	0	25	41	2	21029	HLA-F,HLA-E
GO:BP	regulation of activated T cell proliferation	GO:0046006	1	0	43	38	1	21029	IDO1
GO:BP	negative regulation of activated T cell proliferation	GO:0046007	1	0	15	38	1	21029	IDO1
GO:BP	alcohol biosynthetic process	GO:0046165	1	0	134	60	1	21029	APOA1
GO:BP	indolalkylamine catabolic process	GO:0046218	1	0	9	38	1	21029	IDO1
GO:BP	aflatoxin metabolic process	GO:0046222	1	0	7	26	1	21029	CYP2W1
GO:BP	regulation of fatty acid oxidation	GO:0046320	1	0	33	70	1	21029	FABP1
GO:BP	positive regulation of fatty acid oxidation	GO:0046321	1	0	16	70	1	21029	FABP1
GO:BP	positive regulation of hormone secretion	GO:0046887	1	0	123	8	1	21029	HLA-DRB1
GO:BP	phosphatidylethanolamine metabolic process	GO:0046337	1	0	29	1	1	21029	PLAAT4
GO:BP	carboxylic acid catabolic process	GO:0046395	1	0	236	70	3	21029	CYP2W1,IDO1,FABP1
GO:BP	icosanoid biosynthetic process	GO:0046456	1	0	54	2	1	21029	CD74
GO:BP	prostanoid biosynthetic process	GO:0046457	1	0	30	2	1	21029	CD74
GO:BP	neutral lipid biosynthetic process	GO:0046460	1	0	45	27	1	21029	C3
GO:BP	neutral lipid catabolic process	GO:0046461	1	0	40	60	1	21029	APOA1
GO:BP	acylglycerol biosynthetic process	GO:0046463	1	0	45	27	1	21029	C3
GO:BP	acylglycerol catabolic process	GO:0046464	1	0	40	60	1	21029	APOA1
GO:BP	phosphatidylcholine metabolic process	GO:0046470	1	0	77	1	1	21029	PLAAT4
GO:BP	carboxylic acid biosynthetic process	GO:0046394	1	0	306	2	1	21029	CD74
GO:BP	positive regulation of lipid biosynthetic process	GO:0046889	1	0	81	2	1	21029	CD74
GO:BP	regulation of lipid biosynthetic process	GO:0046890	1	0	164	60	3	21029	CD74,C3,APOA1
GO:BP	secretion	GO:0046903	1	0	924	8	3	21029	CD74,SAA1,HLA-DRB1
GO:BP	developmental growth	GO:0048589	1	0	631	65	1	21029	APOD
GO:BP	embryonic morphogenesis	GO:0048598	1	0	608	60	2	21029	FOLR1,APOA1
GO:BP	reproductive structure development	GO:0048608	1	0	439	27	1	21029	C3
GO:BP	multicellular organismal reproductive process	GO:0048609	1	0	870	13	1	21029	TSPAN8
GO:BP	animal organ formation	GO:0048645	1	0	66	56	1	21029	FOLR1
GO:BP	anatomical structure formation involved in morphogenesis	GO:0048646	1	0	1123	71	10	21029	CXCL10,STAT1,SLC40A1,C3,RNF213,CXCL9,FOLR1,WARS,APOD,ANPEP
GO:BP	smooth muscle cell proliferation	GO:0048659	1	0	139	65	2	21029	STAT1,APOD
GO:BP	regulation of smooth muscle cell proliferation	GO:0048660	1	0	136	65	2	21029	STAT1,APOD
GO:BP	embryonic organ development	GO:0048568	1	0	454	56	1	21029	FOLR1
GO:BP	positive regulation of smooth muscle cell proliferation	GO:0048661	1	0	81	15	1	21029	STAT1
GO:BP	neuron development	GO:0048666	1	0	1104	5	1	21029	B2M
GO:BP	response to axon injury	GO:0048678	1	0	80	65	2	21029	FOLR1,APOD
GO:BP	generation of neurons	GO:0048699	1	0	1519	5	1	21029	B2M
GO:BP	tissue morphogenesis	GO:0048729	1	0	638	20	4	21029	CXCL10,PSMB9,STAT1,PSMB10
GO:BP	system development	GO:0048731	1	0	4784	24	12	21029	PLAAT4,CD74,B2M,CXCL10,HLA-DRB1,PSMB9,HLA-B,STAT1,SLC40A1,PSMB10,IRF1,HLA-DRA
GO:BP	gland development	GO:0048732	1	0	439	60	1	21029	APOA1
GO:BP	mesenchymal cell differentiation	GO:0048762	1	0	234	56	2	21029	STAT1,FOLR1
GO:BP	artery morphogenesis	GO:0048844	1	0	70	56	1	21029	FOLR1
GO:BP	negative regulation of smooth muscle cell proliferation	GO:0048662	1	0	52	65	1	21029	APOD
GO:BP	positive regulation of transcription by RNA polymerase II	GO:0045944	1	0	1185	23	4	21029	CXCL10,STAT1,SLC40A1,IRF1
GO:BP	embryonic organ morphogenesis	GO:0048562	1	0	301	56	1	21029	FOLR1
GO:BP	spermatid differentiation	GO:0048515	1	0	180	73	1	21029	SPINK1
GO:BP	intracellular transport	GO:0046907	1	0	1826	2	1	21029	CD74
GO:BP	cellular transition metal ion homeostasis	GO:0046916	1	0	113	32	2	21029	SLC40A1,LCN2
GO:BP	carboxylic acid transport	GO:0046942	1	0	279	56	1	21029	FOLR1
GO:BP	cytosol to endoplasmic reticulum transport	GO:0046967	1	0	4	39	1	21029	TAP1
GO:BP	platelet-derived growth factor receptor signaling pathway	GO:0048008	1	0	56	65	1	21029	APOD
GO:BP	focal adhesion assembly	GO:0048041	1	0	83	65	1	21029	APOD
GO:BP	fibroblast proliferation	GO:0048144	1	0	81	2	1	21029	CD74
GO:BP	regulation of fibroblast proliferation	GO:0048145	1	0	80	2	1	21029	CD74
GO:BP	spleen development	GO:0048536	1	0	34	19	1	21029	SLC40A1
GO:BP	positive regulation of fibroblast proliferation	GO:0048146	1	0	49	2	1	21029	CD74
GO:BP	sperm capacitation	GO:0048240	1	0	30	73	1	21029	SPINK1
GO:BP	macrophage chemotaxis	GO:0048246	1	0	39	6	1	21029	SAA1
GO:BP	regulation of receptor-mediated endocytosis	GO:0048259	1	0	106	27	2	21029	B2M,C3
GO:BP	positive regulation of receptor-mediated endocytosis	GO:0048260	1	0	54	27	2	21029	B2M,C3
GO:BP	organelle fission	GO:0048285	1	0	496	9	1	21029	PRAP1
GO:BP	cell development	GO:0048468	1	0	2079	5	1	21029	B2M
GO:BP	cell maturation	GO:0048469	1	0	179	73	2	21029	C3,SPINK1
GO:BP	blood vessel morphogenesis	GO:0048514	1	0	608	71	8	21029	CXCL10,STAT1,C3,RNF213,FOLR1,WARS,APOD,ANPEP
GO:BP	male gamete generation	GO:0048232	1	0	590	13	1	21029	TSPAN8
GO:BP	positive regulation of steroid metabolic process	GO:0045940	1	0	31	60	1	21029	APOA1
GO:BP	positive regulation of phosphate metabolic process	GO:0045937	1	0	877	8	2	21029	CD74,HLA-DRB1
GO:BP	negative regulation of phosphate metabolic process	GO:0045936	1	0	414	73	2	21029	WARS,SPINK1
GO:BP	mitotic cell cycle phase transition	GO:0044772	1	0	432	25	4	21029	PRAP1,PSMB9,PSMB10,PSME2
GO:BP	mitotic DNA damage checkpoint signaling	GO:0044773	1	0	85	9	1	21029	PRAP1
GO:BP	mitotic DNA integrity checkpoint signaling	GO:0044774	1	0	89	9	1	21029	PRAP1
GO:BP	metaphase/anaphase transition of cell cycle	GO:0044784	1	0	65	9	1	21029	PRAP1
GO:BP	mitotic G1/S transition checkpoint signaling	GO:0044819	1	0	34	9	1	21029	PRAP1
GO:BP	cell cycle G2/M phase transition	GO:0044839	1	0	172	20	2	21029	PSMB9,PSMB10
GO:BP	cell cycle G1/S phase transition	GO:0044843	1	0	228	25	2	21029	PRAP1,PSME2
GO:BP	glycerolipid biosynthetic process	GO:0045017	1	0	250	60	2	21029	C3,APOA1
GO:BP	cell cycle phase transition	GO:0044770	1	0	529	25	4	21029	PRAP1,PSMB9,PSMB10,PSME2
GO:BP	plasma membrane fusion	GO:0045026	1	0	26	56	1	21029	FOLR1
GO:BP	transcytosis	GO:0045056	1	0	22	55	2	21029	FCGRT,PIGR
GO:BP	T cell selection	GO:0045058	1	0	50	2	1	21029	CD74
GO:BP	positive thymic T cell selection	GO:0045059	1	0	14	2	1	21029	CD74
GO:BP	negative thymic T cell selection	GO:0045060	1	0	11	2	1	21029	CD74
GO:BP	thymic T cell selection	GO:0045061	1	0	22	2	1	21029	CD74
GO:BP	establishment of protein localization	GO:0045184	1	0	1942	8	3	21029	CD74,SAA1,HLA-DRB1
GO:BP	myoblast differentiation	GO:0045445	1	0	85	53	2	21029	CXCL10,CXCL9
GO:BP	response to ethanol	GO:0045471	1	0	123	73	1	21029	SPINK1
GO:BP	regulated exocytosis	GO:0045055	1	0	240	17	1	21029	HLA-F
GO:BP	negative regulation of T cell differentiation	GO:0045581	1	0	46	23	2	21029	CD74,IRF1
GO:BP	multi-multicellular organism process	GO:0044706	1	0	213	38	1	21029	IDO1
GO:BP	small molecule biosynthetic process	GO:0044283	1	0	550	2	1	21029	CD74
GO:BP	cellular amine metabolic process	GO:0044106	1	0	135	38	3	21029	PSMB9,PSMB10,IDO1
GO:BP	cellular metabolic process	GO:0044237	1	0	12839	2	2	21029	PLAAT4,CD74
GO:BP	primary metabolic process	GO:0044238	1	0	12572	5	5	21029	PLAAT4,CD74,CFB,RARRES1,B2M
GO:BP	lipid digestion	GO:0044241	1	0	21	60	1	21029	APOA1
GO:BP	cellular lipid catabolic process	GO:0044242	1	0	218	70	3	21029	CYP2W1,APOA1,FABP1
GO:BP	polysaccharide digestion	GO:0044245	1	0	5	18	1	21029	SI
GO:BP	cellular catabolic process	GO:0044248	1	0	2188	71	11	21029	PSMB9,PSMB10,PSME2,CYP2W1,UBE2L6,IDO1,RNF213,APOA1,DPEP1,FABP1,ANPEP
GO:BP	cellular biosynthetic process	GO:0044249	1	0	5794	23	8	21029	CD74,CXCL10,HLA-DRB1,PSMB9,STAT1,SLC40A1,PSMB10,IRF1
GO:BP	multi-organism reproductive process	GO:0044703	1	0	1054	56	6	21029	TSPAN8,IDO1,PI3,SELENOP,BIRC3,FOLR1
GO:BP	cellular lipid metabolic process	GO:0044255	1	0	993	2	2	21029	PLAAT4,CD74
GO:BP	cellular macromolecule metabolic process	GO:0044260	1	0	5746	10	4	21029	CD74,RARRES1,HLA-DRB1,PSMB9
GO:BP	cellular macromolecule catabolic process	GO:0044265	1	0	1135	31	4	21029	PSMB9,PSMB10,PSME2,UBE2L6
GO:BP	cellular protein metabolic process	GO:0044267	1	0	4796	73	21	21029	CD74,RARRES1,HLA-DRB1,PSMB9,PSMB10,PSME2,C3,UBE2L6,TRIM31,PI3,TNFSF10,BST2,RNF213,BIRC3,APOA1,DPEP1,SLPI,WARS,SPINK4,FABP1,SPINK1
GO:BP	cellular nitrogen compound catabolic process	GO:0044270	1	0	479	61	4	21029	PSMB9,PSMB10,IDO1,DPEP1
GO:BP	cellular nitrogen compound biosynthetic process	GO:0044271	1	0	4734	23	8	21029	CD74,CXCL10,HLA-DRB1,PSMB9,STAT1,SLC40A1,PSMB10,IRF1
GO:BP	sulfur compound catabolic process	GO:0044273	1	0	32	61	1	21029	DPEP1
GO:BP	small molecule metabolic process	GO:0044281	1	0	1779	72	14	21029	CD74,PSMB9,PSMB10,CYP2W1,C3,IDO1,FOLR1,CA1,APOA1,DPEP1,WARS,APOD,FABP1,VNN1
GO:BP	small molecule catabolic process	GO:0044282	1	0	384	70	3	21029	CYP2W1,IDO1,FABP1
GO:BP	cellular protein catabolic process	GO:0044257	1	0	821	31	4	21029	PSMB9,PSMB10,PSME2,UBE2L6
GO:BP	anatomical structure development	GO:0048856	1	0	5718	24	12	21029	PLAAT4,CD74,B2M,CXCL10,HLA-DRB1,PSMB9,HLA-B,STAT1,SLC40A1,PSMB10,IRF1,HLA-DRA
GO:BP	negative regulation of regulatory T cell differentiation	GO:0045590	1	0	5	23	1	21029	IRF1
GO:BP	regulation of epidermal cell differentiation	GO:0045604	1	0	57	1	1	21029	PLAAT4
GO:BP	negative regulation of lipid metabolic process	GO:0045833	1	0	99	65	1	21029	APOD
GO:BP	positive regulation of lipid metabolic process	GO:0045834	1	0	150	70	3	21029	CD74,APOA1,FABP1
GO:BP	negative regulation of mitotic nuclear division	GO:0045839	1	0	49	9	1	21029	PRAP1
GO:BP	positive regulation of mitotic nuclear division	GO:0045840	1	0	46	9	1	21029	PRAP1
GO:BP	negative regulation of mitotic metaphase/anaphase transition	GO:0045841	1	0	41	9	1	21029	PRAP1
GO:BP	positive regulation of mitotic metaphase/anaphase transition	GO:0045842	1	0	16	9	1	21029	PRAP1
GO:BP	regulation of protein kinase activity	GO:0045859	1	0	634	64	1	21029	WARS
GO:BP	positive regulation of proteolysis	GO:0045862	1	0	364	42	2	21029	PSME2,TNFSF10
GO:BP	positive regulation of endocytosis	GO:0045807	1	0	99	27	2	21029	B2M,C3
GO:BP	negative regulation of transcription, DNA-templated	GO:0045892	1	0	1284	23	2	21029	STAT1,IRF1
GO:BP	positive regulation of complement activation	GO:0045917	1	0	5	27	1	21029	C3
GO:BP	negative regulation of exocytosis	GO:0045920	1	0	35	17	1	21029	HLA-F
GO:BP	positive regulation of exocytosis	GO:0045921	1	0	84	17	1	21029	HLA-F
GO:BP	negative regulation of growth	GO:0045926	1	0	245	43	1	21029	BST2
GO:BP	negative regulation of mitotic cell cycle	GO:0045930	1	0	240	20	3	21029	PRAP1,PSMB9,PSMB10
GO:BP	positive regulation of mitotic cell cycle	GO:0045931	1	0	113	9	1	21029	PRAP1
GO:BP	negative regulation of nucleobase-containing compound metabolic process	GO:0045934	1	0	1496	23	2	21029	STAT1,IRF1
GO:BP	positive regulation of nucleobase-containing compound metabolic process	GO:0045935	1	0	1897	23	6	21029	CD74,CXCL10,HLA-DRB1,STAT1,SLC40A1,IRF1
GO:BP	positive regulation of transcription, DNA-templated	GO:0045893	1	0	1604	23	6	21029	CD74,CXCL10,HLA-DRB1,STAT1,SLC40A1,IRF1
GO:BP	negative regulation of cell differentiation	GO:0045596	1	0	657	23	5	21029	CD74,B2M,CXCL10,STAT1,IRF1
GO:BP	positive regulation of cell cycle	GO:0045787	1	0	314	9	1	21029	PRAP1
GO:BP	positive regulation of angiogenesis	GO:0045766	1	0	158	27	1	21029	C3
GO:BP	positive regulation of epidermal cell differentiation	GO:0045606	1	0	26	1	1	21029	PLAAT4
GO:BP	regulation of keratinocyte differentiation	GO:0045616	1	0	37	1	1	21029	PLAAT4
GO:BP	positive regulation of keratinocyte differentiation	GO:0045618	1	0	18	1	1	21029	PLAAT4
GO:BP	negative regulation of lymphocyte differentiation	GO:0045620	1	0	56	23	2	21029	CD74,IRF1
GO:BP	regulation of T-helper cell differentiation	GO:0045622	1	0	37	24	2	21029	HLA-DRB1,HLA-DRA
GO:BP	positive regulation of erythrocyte differentiation	GO:0045648	1	0	31	15	1	21029	STAT1
GO:BP	regulation of myoblast differentiation	GO:0045661	1	0	54	53	2	21029	CXCL10,CXCL9
GO:BP	negative regulation of myoblast differentiation	GO:0045662	1	0	25	7	1	21029	CXCL10
GO:BP	negative regulation of cell cycle	GO:0045786	1	0	386	20	3	21029	PRAP1,PSMB9,PSMB10
GO:BP	positive regulation of myoblast differentiation	GO:0045663	1	0	24	53	1	21029	CXCL9
GO:BP	negative regulation of neuron differentiation	GO:0045665	1	0	73	5	1	21029	B2M
GO:BP	regulation of osteoblast differentiation	GO:0045667	1	0	123	22	1	21029	IFITM1
GO:BP	positive regulation of osteoblast differentiation	GO:0045669	1	0	66	22	1	21029	IFITM1
GO:BP	regulation of epidermis development	GO:0045682	1	0	64	1	1	21029	PLAAT4
GO:BP	positive regulation of epidermis development	GO:0045684	1	0	31	1	1	21029	PLAAT4
GO:BP	positive regulation of fatty acid biosynthetic process	GO:0045723	1	0	21	60	2	21029	CD74,APOA1
GO:BP	positive regulation of G protein-coupled receptor signaling pathway	GO:0045745	1	0	26	27	1	21029	C3
GO:BP	regulation of angiogenesis	GO:0045765	1	0	279	27	3	21029	CXCL10,STAT1,C3
GO:BP	regulation of neuron differentiation	GO:0045664	1	0	193	5	1	21029	B2M
GO:BP	calcium ion transport into cytosol	GO:0060402	1	0	163	16	2	21029	CXCL10,CXCL11
GO:BP	stem cell differentiation	GO:0048863	1	0	234	20	2	21029	PSMB9,PSMB10
GO:BP	cellular developmental process	GO:0048869	1	0	4210	27	13	21029	PLAAT4,CD74,B2M,CXCL10,HLA-DRB1,PSMB9,HLA-B,STAT1,PSMB10,IFITM1,IRF1,HLA-DRA,C3
GO:BP	positive regulation of cytoskeleton organization	GO:0051495	1	0	196	60	1	21029	APOA1
GO:BP	positive regulation of stress fiber assembly	GO:0051496	1	0	53	60	1	21029	APOA1
GO:BP	response to cAMP	GO:0051591	1	0	90	15	1	21029	STAT1
GO:BP	response to calcium ion	GO:0051592	1	0	145	61	1	21029	DPEP1
GO:BP	response to folic acid	GO:0051593	1	0	9	56	1	21029	FOLR1
GO:BP	proteolysis involved in cellular protein catabolic process	GO:0051603	1	0	766	31	4	21029	PSMB9,PSMB10,PSME2,UBE2L6
GO:BP	detection of stimulus	GO:0051606	1	0	646	12	2	21029	HLA-DRB1,HLA-B
GO:BP	cellular localization	GO:0051641	1	0	3117	17	5	21029	CD74,CXCL10,HLA-DRB1,CXCL11,HLA-F
GO:BP	establishment of localization in cell	GO:0051649	1	0	2405	17	5	21029	CD74,CXCL10,HLA-DRB1,CXCL11,HLA-F
GO:BP	maintenance of location in cell	GO:0051651	1	0	219	53	4	21029	CXCL10,CXCL11,LCN2,CXCL9
GO:BP	localization within membrane	GO:0051668	1	0	883	55	1	21029	PIGR
GO:BP	localization of cell	GO:0051674	1	0	1645	68	14	21029	CD74,SAA1,CXCL10,CXCL11,IFITM1,BST2,CCL20,CXCL9,FOLR1,APOA1,DPEP1,CXCL3,APOD,CXCL1
GO:BP	regulation of cell cycle	GO:0051726	1	0	1011	25	5	21029	PRAP1,PSMB9,PSMB10,IRF1,PSME2
GO:BP	nitric-oxide synthase biosynthetic process	GO:0051767	1	0	20	15	1	21029	STAT1
GO:BP	regulation of nitric-oxide synthase biosynthetic process	GO:0051769	1	0	20	15	1	21029	STAT1
GO:BP	positive regulation of nitric-oxide synthase biosynthetic process	GO:0051770	1	0	17	15	1	21029	STAT1
GO:BP	regulation of nuclear division	GO:0051783	1	0	141	9	1	21029	PRAP1
GO:BP	regulation of cytoskeleton organization	GO:0051493	1	0	523	60	2	21029	BST2,APOA1
GO:BP	regulation of stress fiber assembly	GO:0051492	1	0	89	60	1	21029	APOA1
GO:BP	regulation of cytosolic calcium ion concentration	GO:0051480	1	0	347	16	3	21029	SAA1,CXCL10,CXCL11
GO:BP	negative regulation of transferase activity	GO:0051348	1	0	261	64	1	21029	WARS
GO:BP	positive regulation of protein metabolic process	GO:0051247	1	0	1448	8	2	21029	CD74,HLA-DRB1
GO:BP	regulation of RNA metabolic process	GO:0051252	1	0	3700	23	8	21029	CD74,CXCL10,HLA-DRB1,PSMB9,STAT1,SLC40A1,PSMB10,IRF1
GO:BP	negative regulation of RNA metabolic process	GO:0051253	1	0	1395	23	2	21029	STAT1,IRF1
GO:BP	positive regulation of RNA metabolic process	GO:0051254	1	0	1729	23	6	21029	CD74,CXCL10,HLA-DRB1,STAT1,SLC40A1,IRF1
GO:BP	protein homooligomerization	GO:0051260	1	0	188	5	1	21029	B2M
GO:BP	regulation of cellular component movement	GO:0051270	1	0	1029	65	7	21029	CD74,CXCL10,IFITM1,BST2,CCL20,DPEP1,APOD
GO:BP	negative regulation of cellular component movement	GO:0051271	1	0	291	65	5	21029	CD74,IFITM1,BST2,DPEP1,APOD
GO:BP	positive regulation of cellular component movement	GO:0051272	1	0	561	7	2	21029	CD74,CXCL10
GO:BP	negative regulation of nuclear division	GO:0051784	1	0	56	9	1	21029	PRAP1
GO:BP	chromosome organization	GO:0051276	1	0	1034	9	1	21029	PRAP1
GO:BP	regulation of sequestering of calcium ion	GO:0051282	1	0	124	53	3	21029	CXCL10,CXCL11,CXCL9
GO:BP	negative regulation of sequestering of calcium ion	GO:0051283	1	0	122	53	3	21029	CXCL10,CXCL11,CXCL9
GO:BP	protein homotetramerization	GO:0051289	1	0	57	5	1	21029	B2M
GO:BP	chromosome separation	GO:0051304	1	0	97	9	1	21029	PRAP1
GO:BP	mitotic sister chromatid separation	GO:0051306	1	0	67	9	1	21029	PRAP1
GO:BP	regulation of transferase activity	GO:0051338	1	0	868	2	2	21029	PLAAT4,CD74
GO:BP	positive regulation of hydrolase activity	GO:0051345	1	0	557	70	5	21029	PSME2,TNFSF10,CCL20,APOA1,FABP1
GO:BP	positive regulation of transferase activity	GO:0051347	1	0	553	2	2	21029	PLAAT4,CD74
GO:BP	regulation of release of sequestered calcium ion into cytosol	GO:0051279	1	0	82	53	3	21029	CXCL10,CXCL11,CXCL9
GO:BP	positive regulation of nuclear division	GO:0051785	1	0	61	9	1	21029	PRAP1
GO:BP	protein autoubiquitination	GO:0051865	1	0	77	52	1	21029	RNF213
GO:BP	regulation of focal adhesion assembly	GO:0051893	1	0	63	65	1	21029	APOD
GO:BP	Wnt signaling pathway, planar cell polarity pathway	GO:0060071	1	0	74	20	2	21029	PSMB9,PSMB10
GO:BP	regulation of phagocytosis, engulfment	GO:0060099	1	0	16	27	1	21029	C3
GO:BP	positive regulation of phagocytosis, engulfment	GO:0060100	1	0	14	27	1	21029	C3
GO:BP	regulation of syncytium formation by plasma membrane fusion	GO:0060142	1	0	28	53	2	21029	CXCL10,CXCL9
GO:BP	positive regulation of syncytium formation by plasma membrane fusion	GO:0060143	1	0	24	53	1	21029	CXCL9
GO:BP	regulation of lipase activity	GO:0060191	1	0	89	60	1	21029	APOA1
GO:BP	positive regulation of lipase activity	GO:0060193	1	0	68	60	1	21029	APOA1
GO:BP	hematopoietic stem cell differentiation	GO:0060218	1	0	51	20	2	21029	PSMB9,PSMB10
GO:BP	canonical Wnt signaling pathway	GO:0060070	1	0	324	20	2	21029	PSMB9,PSMB10
GO:BP	mesenchymal to epithelial transition	GO:0060231	1	0	20	15	1	21029	STAT1
GO:BP	regulation of cell development	GO:0060284	1	0	499	5	1	21029	B2M
GO:BP	head development	GO:0060322	1	0	812	5	1	21029	B2M
GO:BP	regulation of cellular localization	GO:0060341	1	0	805	16	3	21029	CXCL10,HLA-DRB1,CXCL11
GO:BP	trabecula formation	GO:0060343	1	0	25	19	1	21029	SLC40A1
GO:BP	spleen trabecula formation	GO:0060345	1	0	1	19	1	21029	SLC40A1
GO:BP	cell adhesion molecule production	GO:0060352	1	0	14	60	1	21029	APOA1
GO:BP	regulation of cell adhesion molecule production	GO:0060353	1	0	11	60	1	21029	APOA1
GO:BP	negative regulation of cell adhesion molecule production	GO:0060354	1	0	6	60	1	21029	APOA1
GO:BP	anatomical structure homeostasis	GO:0060249	1	0	323	5	1	21029	B2M
GO:BP	regulation of protein metabolic process	GO:0051246	1	0	2472	73	18	21029	CD74,RARRES1,HLA-DRB1,PSMB9,PSME2,C3,PI3,TNFSF10,BST2,BIRC3,APOA1,DPEP1,SLPI,WARS,APOD,SPINK4,FABP1,SPINK1
GO:BP	oviduct development	GO:0060066	1	0	5	27	1	21029	C3
GO:BP	pharyngeal system development	GO:0060037	1	0	29	56	1	21029	FOLR1
GO:BP	negative regulation of focal adhesion assembly	GO:0051895	1	0	17	65	1	21029	APOD
GO:BP	regulation of calcium ion transport	GO:0051924	1	0	249	73	4	21029	CXCL10,CXCL11,CXCL9,SPINK1
GO:BP	negative regulation of calcium ion transport	GO:0051926	1	0	59	73	1	21029	SPINK1
GO:BP	positive regulation of calcium ion transport	GO:0051928	1	0	121	53	3	21029	CXCL10,CXCL11,CXCL9
GO:BP	regulation of nervous system development	GO:0051960	1	0	438	5	1	21029	B2M
GO:BP	negative regulation of nervous system development	GO:0051961	1	0	143	5	1	21029	B2M
GO:BP	regulation of chromosome segregation	GO:0051983	1	0	88	9	1	21029	PRAP1
GO:BP	positive regulation of chromosome segregation	GO:0051984	1	0	15	9	1	21029	PRAP1
GO:BP	regulation of acrosome reaction	GO:0060046	1	0	16	73	1	21029	SPINK1
GO:BP	negative regulation of chromosome segregation	GO:0051985	1	0	45	9	1	21029	PRAP1
GO:BP	transition metal ion homeostasis	GO:0055076	1	0	138	32	3	21029	B2M,SLC40A1,LCN2
GO:BP	cellular chemical homeostasis	GO:0055082	1	0	807	19	5	21029	SAA1,CXCL10,HLA-DRB1,CXCL11,SLC40A1
GO:BP	transmembrane transport	GO:0055085	1	0	1531	27	6	21029	CXCL10,PSMB9,CXCL11,SLC40A1,PSMB10,C3
GO:BP	nucleobase-containing small molecule metabolic process	GO:0055086	1	0	564	38	1	21029	IDO1
GO:BP	lipid homeostasis	GO:0055088	1	0	154	60	1	21029	APOA1
GO:BP	acylglycerol homeostasis	GO:0055090	1	0	37	60	1	21029	APOA1
GO:BP	phospholipid homeostasis	GO:0055091	1	0	16	60	1	21029	APOA1
GO:BP	sterol homeostasis	GO:0055092	1	0	86	60	1	21029	APOA1
GO:BP	calcium ion homeostasis	GO:0055074	1	0	462	16	3	21029	SAA1,CXCL10,CXCL11
GO:BP	sequestering of metal ion	GO:0051238	1	0	15	32	1	21029	LCN2
GO:BP	establishment of localization	GO:0051234	1	0	4920	21	12	21029	CD74,B2M,SAA1,CXCL10,HLA-DRB1,PRAP1,PSMB9,CXCL11,HLA-F,SLC40A1,PSMB10,SELENBP1
GO:BP	negative regulation of protein transport	GO:0051224	1	0	117	65	1	21029	APOD
GO:BP	regulation of neurogenesis	GO:0050767	1	0	358	5	1	21029	B2M
GO:BP	negative regulation of neurogenesis	GO:0050768	1	0	138	5	1	21029	B2M
GO:BP	regulation of cellular process	GO:0050794	1	0	11067	73	51	21029	PLAAT4,CD74,RARRES1,B2M,SAA1,CXCL10,HLA-DRB1,PRAP1,PSMB9,HLA-B,STAT1,CXCL11,HLA-F,SLC40A1,PSMB10,IFITM1,IRF1,HLA-DRA,PSME2,C3,HLA-C,HLA-A,TRIM31,IDO1,PI3,HLA-E,TNFSF10,BST2,IFITM3,CCL20,HMGN3,IL32,HLA-DPA1,HLA-DRB5,RNF213,CXCL9,BIRC3,PIGR,FOLR1,APOA1,DPEP1,SLPI,CXCL3,WARS,APOD,CXCL1,SPINK4,FABP1,ANPEP,VNN1,SPINK1
GO:BP	regulation of insulin secretion	GO:0050796	1	0	148	46	2	21029	HLA-DRB1,HMGN3
GO:BP	activated T cell proliferation	GO:0050798	1	0	47	38	1	21029	IDO1
GO:BP	synapse organization	GO:0050808	1	0	422	27	1	21029	C3
GO:BP	coagulation	GO:0050817	1	0	229	13	2	21029	SAA1,TSPAN8
GO:BP	regulation of coagulation	GO:0050818	1	0	71	13	1	21029	TSPAN8
GO:BP	positive regulation of phagocytosis	GO:0050766	1	0	65	60	2	21029	C3,APOA1
GO:BP	negative regulation of coagulation	GO:0050819	1	0	52	13	1	21029	TSPAN8
GO:BP	defense response to Gram-positive bacterium	GO:0050830	1	0	107	41	2	21029	HLA-A,HLA-E
GO:BP	antigen receptor-mediated signaling pathway	GO:0050851	1	0	259	34	4	21029	HLA-DRB1,PSMB9,PSMB10,HLA-A
GO:BP	regulation of B cell activation	GO:0050864	1	0	198	2	1	21029	CD74
GO:BP	positive regulation of B cell activation	GO:0050871	1	0	151	2	1	21029	CD74
GO:BP	nervous system process	GO:0050877	1	0	1486	5	1	21029	B2M
GO:BP	regulation of body fluid levels	GO:0050878	1	0	387	13	2	21029	SAA1,TSPAN8
GO:BP	cognition	GO:0050890	1	0	305	24	2	21029	B2M,HLA-DRA
GO:BP	detection of stimulus involved in sensory perception	GO:0050906	1	0	513	55	1	21029	PIGR
GO:BP	protein stabilization	GO:0050821	1	0	190	2	1	21029	CD74
GO:BP	detection of chemical stimulus involved in sensory perception	GO:0050907	1	0	446	55	1	21029	PIGR
GO:BP	regulation of phagocytosis	GO:0050764	1	0	93	60	2	21029	C3,APOA1
GO:BP	regulation of lipoprotein metabolic process	GO:0050746	1	0	14	65	1	21029	APOD
GO:BP	cell motility	GO:0048870	1	0	1645	68	14	21029	CD74,SAA1,CXCL10,CXCL11,IFITM1,BST2,CCL20,CXCL9,FOLR1,APOA1,DPEP1,CXCL3,APOD,CXCL1
GO:BP	multicellular organismal homeostasis	GO:0048871	1	0	526	32	3	21029	B2M,SLC40A1,LCN2
GO:BP	sensory system development	GO:0048880	1	0	399	27	1	21029	C3
GO:BP	homocysteine metabolic process	GO:0050667	1	0	12	61	1	21029	DPEP1
GO:BP	negative regulation of lymphocyte proliferation	GO:0050672	1	0	86	38	2	21029	HLA-DRB1,IDO1
GO:BP	epithelial cell proliferation	GO:0050673	1	0	400	15	2	21029	B2M,STAT1
GO:BP	regulation of epithelial cell proliferation	GO:0050678	1	0	338	15	2	21029	B2M,STAT1
GO:BP	positive regulation of epithelial cell proliferation	GO:0050679	1	0	194	73	1	21029	SPINK1
GO:BP	negative regulation of lipoprotein metabolic process	GO:0050748	1	0	5	65	1	21029	APOD
GO:BP	negative regulation of epithelial cell proliferation	GO:0050680	1	0	128	15	2	21029	B2M,STAT1
GO:BP	regulation of defense response to virus by host	GO:0050691	1	0	44	15	1	21029	STAT1
GO:BP	regulation of protein secretion	GO:0050708	1	0	243	8	2	21029	SAA1,HLA-DRB1
GO:BP	positive regulation of protein secretion	GO:0050714	1	0	127	8	1	21029	HLA-DRB1
GO:BP	negative regulation of inflammatory response	GO:0050728	1	0	151	8	2	21029	SAA1,HLA-DRB1
GO:BP	positive regulation of inflammatory response	GO:0050729	1	0	131	41	3	21029	C3,IDO1,HLA-E
GO:BP	regulation of peptidyl-tyrosine phosphorylation	GO:0050730	1	0	255	2	1	21029	CD74
GO:BP	positive regulation of peptidyl-tyrosine phosphorylation	GO:0050731	1	0	188	2	1	21029	CD74
GO:BP	negative regulation of peptidyl-tyrosine phosphorylation	GO:0050732	1	0	53	73	1	21029	SPINK1
GO:BP	regulation of defense response to virus	GO:0050688	1	0	72	15	1	21029	STAT1
GO:BP	stem cell development	GO:0048864	1	0	88	56	1	21029	FOLR1
GO:BP	sensory perception of taste	GO:0050909	1	0	68	55	1	21029	PIGR
GO:BP	sensory perception of bitter taste	GO:0050913	1	0	41	55	1	21029	PIGR
GO:BP	negative regulation of binding	GO:0051100	1	0	162	5	1	21029	B2M
GO:BP	regulation of DNA binding	GO:0051101	1	0	122	47	1	21029	IL32
GO:BP	regulation of cellular component organization	GO:0051128	1	0	2246	9	3	21029	B2M,CXCL10,PRAP1
GO:BP	negative regulation of cellular component organization	GO:0051129	1	0	680	9	3	21029	B2M,CXCL10,PRAP1
GO:BP	positive regulation of cellular component organization	GO:0051130	1	0	1021	64	7	21029	B2M,PRAP1,C3,TNFSF10,CXCL9,APOA1,WARS
GO:BP	striated muscle cell differentiation	GO:0051146	1	0	264	7	1	21029	CXCL10
GO:BP	nuclear transport	GO:0051169	1	0	311	65	1	21029	APOD
GO:BP	import into nucleus	GO:0051170	1	0	166	65	1	21029	APOD
GO:BP	positive regulation of binding	GO:0051099	1	0	174	5	1	21029	B2M
GO:BP	regulation of nitrogen compound metabolic process	GO:0051171	1	0	5529	27	11	21029	CD74,RARRES1,CXCL10,HLA-DRB1,PSMB9,STAT1,SLC40A1,PSMB10,IRF1,PSME2,C3
GO:BP	positive regulation of nitrogen compound metabolic process	GO:0051173	1	0	2978	27	8	21029	CD74,CXCL10,HLA-DRB1,STAT1,SLC40A1,IRF1,PSME2,C3
GO:BP	regulation of phosphorus metabolic process	GO:0051174	1	0	1369	8	2	21029	CD74,HLA-DRB1
GO:BP	localization	GO:0051179	1	0	6425	22	13	21029	CD74,B2M,SAA1,CXCL10,HLA-DRB1,PRAP1,PSMB9,CXCL11,HLA-F,SLC40A1,PSMB10,SELENBP1,IFITM1
GO:BP	vitamin transport	GO:0051180	1	0	45	60	2	21029	FOLR1,APOA1
GO:BP	sequestering of calcium ion	GO:0051208	1	0	128	53	3	21029	CXCL10,CXCL11,CXCL9
GO:BP	release of sequestered calcium ion into cytosol	GO:0051209	1	0	121	53	3	21029	CXCL10,CXCL11,CXCL9
GO:BP	positive regulation of protein transport	GO:0051222	1	0	300	8	1	21029	HLA-DRB1
GO:BP	regulation of protein transport	GO:0051223	1	0	497	8	2	21029	SAA1,HLA-DRB1
GO:BP	negative regulation of nitrogen compound metabolic process	GO:0051172	1	0	2330	73	14	21029	RARRES1,STAT1,IRF1,C3,PI3,BST2,BIRC3,DPEP1,SLPI,WARS,APOD,SPINK4,FABP1,SPINK1
GO:BP	detection of chemical stimulus involved in sensory perception of taste	GO:0050912	1	0	43	55	1	21029	PIGR
GO:BP	regulation of binding	GO:0051098	1	0	367	5	1	21029	B2M
GO:BP	positive regulation of DNA-binding transcription factor activity	GO:0051091	1	0	266	36	1	21029	TRIM31
GO:BP	positive chemotaxis	GO:0050918	1	0	66	7	1	21029	CXCL10
GO:BP	negative chemotaxis	GO:0050919	1	0	46	60	1	21029	APOA1
GO:BP	regulation of chemotaxis	GO:0050920	1	0	220	7	2	21029	CD74,CXCL10
GO:BP	positive regulation of chemotaxis	GO:0050921	1	0	142	7	2	21029	CD74,CXCL10
GO:BP	regulation of lipid catabolic process	GO:0050994	1	0	61	70	2	21029	APOA1,FABP1
GO:BP	positive regulation of lipid catabolic process	GO:0050996	1	0	28	70	2	21029	APOA1,FABP1
GO:BP	regulation of lipoprotein lipase activity	GO:0051004	1	0	18	60	1	21029	APOA1
GO:BP	positive regulation of lipoprotein lipase activity	GO:0051006	1	0	9	60	1	21029	APOA1
GO:BP	negative regulation of developmental process	GO:0051093	1	0	893	7	3	21029	CD74,B2M,CXCL10
GO:BP	actin filament bundle assembly	GO:0051017	1	0	157	60	1	21029	APOA1
GO:BP	positive regulation of secretion	GO:0051047	1	0	302	17	2	21029	HLA-DRB1,HLA-F
GO:BP	negative regulation of secretion	GO:0051048	1	0	160	17	2	21029	CD74,HLA-F
GO:BP	negative regulation of transport	GO:0051051	1	0	420	2	1	21029	CD74
GO:BP	regulation of small GTPase mediated signal transduction	GO:0051056	1	0	309	60	1	21029	APOA1
GO:BP	positive regulation of small GTPase mediated signal transduction	GO:0051057	1	0	71	60	1	21029	APOA1
GO:BP	'de novo' posttranslational protein folding	GO:0051084	1	0	36	2	1	21029	CD74
GO:BP	chaperone cofactor-dependent protein refolding	GO:0051085	1	0	31	2	1	21029	CD74
GO:BP	regulation of DNA-binding transcription factor activity	GO:0051090	1	0	432	36	1	21029	TRIM31
GO:BP	regulation of secretion	GO:0051046	1	0	605	8	3	21029	CD74,SAA1,HLA-DRB1
GO:BP	negative regulation of cell junction assembly	GO:1901889	1	0	30	65	1	21029	APOD
GO:BP	positive regulation of mitotic sister chromatid separation	GO:1901970	1	0	16	9	1	21029	PRAP1
GO:BP	regulation of cell cycle checkpoint	GO:1901976	1	0	35	9	1	21029	PRAP1
GO:BP	negative regulation of smooth muscle cell-matrix adhesion	GO:2000098	1	0	2	65	1	21029	APOD
GO:BP	regulation of leukocyte apoptotic process	GO:2000106	1	0	86	2	1	21029	CD74
GO:BP	negative regulation of leukocyte apoptotic process	GO:2000107	1	0	49	38	2	21029	CD74,IDO1
GO:BP	positive regulation of leukocyte apoptotic process	GO:2000108	1	0	29	38	1	21029	IDO1
GO:BP	regulation of cysteine-type endopeptidase activity	GO:2000116	1	0	228	70	5	21029	PSMB9,TNFSF10,BIRC3,DPEP1,FABP1
GO:BP	negative regulation of cysteine-type endopeptidase activity	GO:2000117	1	0	83	70	3	21029	BIRC3,DPEP1,FABP1
GO:BP	negative regulation of G1/S transition of mitotic cell cycle	GO:2000134	1	0	75	9	1	21029	PRAP1
GO:BP	regulation of cell motility	GO:2000145	1	0	953	65	7	21029	CD74,CXCL10,IFITM1,BST2,CCL20,DPEP1,APOD
GO:BP	negative regulation of cell motility	GO:2000146	1	0	283	65	5	21029	CD74,IFITM1,BST2,DPEP1,APOD
GO:BP	positive regulation of cell motility	GO:2000147	1	0	548	7	2	21029	CD74,CXCL10
GO:BP	negative regulation of blood vessel morphogenesis	GO:2000181	1	0	104	15	2	21029	CXCL10,STAT1
GO:BP	regulation of reproductive process	GO:2000241	1	0	176	73	1	21029	SPINK1
GO:BP	regulation of chemokine (C-X-C motif) ligand 2 production	GO:2000341	1	0	16	2	1	21029	CD74
GO:BP	positive regulation of chemokine (C-X-C motif) ligand 2 production	GO:2000343	1	0	9	2	1	21029	CD74
GO:BP	regulation of lymphocyte migration	GO:2000401	1	0	63	65	3	21029	CXCL10,CCL20,APOD
GO:BP	negative regulation of lymphocyte migration	GO:2000402	1	0	14	65	1	21029	APOD
GO:BP	positive regulation of lymphocyte migration	GO:2000403	1	0	38	45	2	21029	CXCL10,CCL20
GO:BP	regulation of smooth muscle cell-matrix adhesion	GO:2000097	1	0	4	65	1	21029	APOD
GO:BP	negative regulation of non-canonical Wnt signaling pathway	GO:2000051	1	0	6	52	1	21029	RNF213
GO:BP	regulation of non-canonical Wnt signaling pathway	GO:2000050	1	0	26	52	1	21029	RNF213
GO:BP	regulation of G1/S transition of mitotic cell cycle	GO:2000045	1	0	132	25	2	21029	PRAP1,PSME2
GO:BP	regulation of membrane invagination	GO:1905153	1	0	16	27	1	21029	C3
GO:BP	positive regulation of membrane invagination	GO:1905155	1	0	14	27	1	21029	C3
GO:BP	regulation of morphogenesis of an epithelium	GO:1905330	1	0	64	7	1	21029	CXCL10
GO:BP	macrophage migration	GO:1905517	1	0	55	6	1	21029	SAA1
GO:BP	positive regulation of RNA polymerase II regulatory region sequence-specific DNA binding	GO:1905636	1	0	4	47	1	21029	IL32
GO:BP	regulation of chromosome separation	GO:1905818	1	0	71	9	1	21029	PRAP1
GO:BP	negative regulation of chromosome separation	GO:1905819	1	0	45	9	1	21029	PRAP1
GO:BP	positive regulation of chromosome separation	GO:1905820	1	0	19	9	1	21029	PRAP1
GO:BP	negative regulation of T cell migration	GO:2000405	1	0	6	65	1	21029	APOD
GO:BP	regulation of triglyceride transport	GO:1905883	1	0	3	9	1	21029	PRAP1
GO:BP	regulation of lipid localization	GO:1905952	1	0	164	60	3	21029	PRAP1,C3,APOA1
GO:BP	positive regulation of lipid localization	GO:1905954	1	0	107	60	3	21029	PRAP1,C3,APOA1
GO:BP	amyloid fibril formation	GO:1990000	1	0	33	5	1	21029	B2M
GO:BP	cellular detoxification	GO:1990748	1	0	110	70	1	21029	FABP1
GO:BP	response to lectin	GO:1990840	1	0	41	20	2	21029	PSMB9,PSMB10
GO:BP	adaptive thermogenesis	GO:1990845	1	0	159	32	1	21029	LCN2
GO:BP	cellular response to lectin	GO:1990858	1	0	41	20	2	21029	PSMB9,PSMB10
GO:BP	regulation of animal organ morphogenesis	GO:2000027	1	0	152	20	2	21029	PSMB9,PSMB10
GO:BP	positive regulation of triglyceride transport	GO:1905885	1	0	3	9	1	21029	PRAP1
GO:BP	positive regulation of T cell migration	GO:2000406	1	0	31	45	2	21029	CXCL10,CCL20
GO:BP	regulation of apoptotic cell clearance	GO:2000425	1	0	10	27	1	21029	C3
GO:BP	positive regulation of apoptotic cell clearance	GO:2000427	1	0	8	27	1	21029	C3
GO:BP	regulation of apoptotic signaling pathway	GO:2001233	1	0	359	2	1	21029	CD74
GO:BP	negative regulation of apoptotic signaling pathway	GO:2001234	1	0	225	2	1	21029	CD74
GO:BP	positive regulation of apoptotic signaling pathway	GO:2001235	1	0	128	42	1	21029	TNFSF10
GO:BP	regulation of extrinsic apoptotic signaling pathway	GO:2001236	1	0	153	42	1	21029	TNFSF10
GO:BP	positive regulation of extrinsic apoptotic signaling pathway	GO:2001238	1	0	50	42	1	21029	TNFSF10
GO:BP	regulation of intrinsic apoptotic signaling pathway	GO:2001242	1	0	167	2	1	21029	CD74
GO:BP	negative regulation of intrinsic apoptotic signaling pathway	GO:2001243	1	0	101	2	1	21029	CD74
GO:BP	negative regulation of chromosome organization	GO:2001251	1	0	90	9	1	21029	PRAP1
GO:BP	regulation of dendritic cell differentiation	GO:2001198	1	0	11	12	1	21029	HLA-B
GO:BP	positive regulation of chromosome organization	GO:2001252	1	0	84	9	1	21029	PRAP1
GO:BP	regulation of unsaturated fatty acid biosynthetic process	GO:2001279	1	0	12	2	1	21029	CD74
GO:BP	positive regulation of unsaturated fatty acid biosynthetic process	GO:2001280	1	0	9	2	1	21029	CD74
GO:BP	regulation of store-operated calcium entry	GO:2001256	1	0	15	73	1	21029	SPINK1
GO:BP	cell surface receptor signaling pathway involved in cell-cell signaling	GO:1905114	1	0	569	56	5	21029	PSMB9,PSMB10,C3,RNF213,FOLR1
GO:BP	regulation of RNA biosynthetic process	GO:2001141	1	0	3418	23	8	21029	CD74,CXCL10,HLA-DRB1,PSMB9,STAT1,SLC40A1,PSMB10,IRF1
GO:BP	regulation of phospholipid transport	GO:2001138	1	0	15	60	2	21029	PRAP1,APOA1
GO:BP	regulation of CD4-positive, alpha-beta T cell activation	GO:2000514	1	0	65	24	2	21029	HLA-DRB1,HLA-DRA
GO:BP	positive regulation of CD4-positive, alpha-beta T cell activation	GO:2000516	1	0	37	24	2	21029	HLA-DRB1,HLA-DRA
GO:BP	regulation of memory T cell activation	GO:2000567	1	0	2	34	1	21029	HLA-A
GO:BP	positive regulation of memory T cell activation	GO:2000568	1	0	2	34	1	21029	HLA-A
GO:BP	regulation of transcription regulatory region DNA binding	GO:2000677	1	0	52	47	1	21029	IL32
GO:BP	positive regulation of transcription regulatory region DNA binding	GO:2000679	1	0	24	47	1	21029	IL32
GO:BP	regulation of epithelial cell differentiation involved in kidney development	GO:2000696	1	0	17	15	1	21029	STAT1
GO:BP	negative regulation of epithelial cell differentiation involved in kidney development	GO:2000697	1	0	4	15	1	21029	STAT1
GO:BP	positive regulation of phospholipid transport	GO:2001140	1	0	14	60	2	21029	PRAP1,APOA1
GO:BP	regulation of stem cell differentiation	GO:2000736	1	0	81	20	2	21029	PSMB9,PSMB10
GO:BP	positive regulation of cellular senescence	GO:2000774	1	0	10	5	1	21029	B2M
GO:BP	negative regulation of mitotic sister chromatid separation	GO:2000816	1	0	43	9	1	21029	PRAP1
GO:BP	regulation of forebrain neuron differentiation	GO:2000977	1	0	5	5	1	21029	B2M
GO:BP	negative regulation of forebrain neuron differentiation	GO:2000978	1	0	3	5	1	21029	B2M
GO:BP	mesenchymal cell differentiation involved in renal system development	GO:2001012	1	0	8	15	1	21029	STAT1
GO:BP	regulation of response to DNA damage stimulus	GO:2001020	1	0	225	2	1	21029	CD74
GO:BP	negative regulation of response to DNA damage stimulus	GO:2001021	1	0	83	2	1	21029	CD74
GO:BP	positive regulation of cysteine-type endopeptidase activity	GO:2001056	1	0	145	42	1	21029	TNFSF10
GO:BP	regulation of cellular senescence	GO:2000772	1	0	41	5	1	21029	B2M
GO:BP	carboxylic acid transmembrane transport	GO:1905039	1	0	149	56	1	21029	FOLR1
GO:BP	positive regulation of establishment of protein localization	GO:1904951	1	0	316	8	1	21029	HLA-DRB1
GO:BP	negative regulation of establishment of protein localization	GO:1904950	1	0	121	65	1	21029	APOD
GO:BP	regulation of intracellular signal transduction	GO:1902531	1	0	1688	15	4	21029	CD74,HLA-DRB1,PRAP1,STAT1
GO:BP	negative regulation of intracellular signal transduction	GO:1902532	1	0	509	15	3	21029	CD74,PRAP1,STAT1
GO:BP	positive regulation of intracellular signal transduction	GO:1902533	1	0	971	60	7	21029	CD74,HLA-DRB1,TNFSF10,BST2,CCL20,BIRC3,APOA1
GO:BP	regulation of serine-type peptidase activity	GO:1902571	1	0	9	73	1	21029	SPINK1
GO:BP	negative regulation of serine-type peptidase activity	GO:1902572	1	0	7	73	1	21029	SPINK1
GO:BP	regulation of neutrophil migration	GO:1902622	1	0	45	2	1	21029	CD74
GO:BP	positive regulation of neutrophil migration	GO:1902624	1	0	33	2	1	21029	CD74
GO:BP	secondary alcohol metabolic process	GO:1902652	1	0	146	60	1	21029	APOA1
GO:BP	deactivation of mitotic spindle assembly checkpoint	GO:1902426	1	0	4	9	1	21029	PRAP1
GO:BP	secondary alcohol biosynthetic process	GO:1902653	1	0	52	60	1	21029	APOA1
GO:BP	positive regulation of RNA biosynthetic process	GO:1902680	1	0	1606	23	6	21029	CD74,CXCL10,HLA-DRB1,STAT1,SLC40A1,IRF1
GO:BP	regulation of cell cycle G2/M phase transition	GO:1902749	1	0	124	20	2	21029	PSMB9,PSMB10
GO:BP	negative regulation of cell cycle G2/M phase transition	GO:1902750	1	0	82	20	2	21029	PSMB9,PSMB10
GO:BP	regulation of cell cycle G1/S phase transition	GO:1902806	1	0	160	25	2	21029	PRAP1,PSME2
GO:BP	negative regulation of cell cycle G1/S phase transition	GO:1902807	1	0	83	9	1	21029	PRAP1
GO:BP	regulation of response to oxidative stress	GO:1902882	1	0	89	72	1	21029	VNN1
GO:BP	regulation of supramolecular fiber organization	GO:1902903	1	0	373	60	1	21029	APOA1
GO:BP	positive regulation of supramolecular fiber organization	GO:1902905	1	0	178	60	1	21029	APOA1
GO:BP	negative regulation of RNA biosynthetic process	GO:1902679	1	0	1288	23	2	21029	STAT1,IRF1
GO:BP	regulation of phospholipid efflux	GO:1902994	1	0	4	60	1	21029	APOA1
GO:BP	negative regulation of intrinsic apoptotic signaling pathway by p53 class mediator	GO:1902254	1	0	23	2	1	21029	CD74
GO:BP	negative regulation of intrinsic apoptotic signaling pathway in response to DNA damage	GO:1902230	1	0	31	2	1	21029	CD74
GO:BP	negative regulation of cell cycle checkpoint	GO:1901977	1	0	10	9	1	21029	PRAP1
GO:BP	regulation of cell cycle phase transition	GO:1901987	1	0	404	25	4	21029	PRAP1,PSMB9,PSMB10,PSME2
GO:BP	negative regulation of cell cycle phase transition	GO:1901988	1	0	261	20	3	21029	PRAP1,PSMB9,PSMB10
GO:BP	positive regulation of cell cycle phase transition	GO:1901989	1	0	110	9	1	21029	PRAP1
GO:BP	negative regulation of mitotic cell cycle phase transition	GO:1901991	1	0	191	20	3	21029	PRAP1,PSMB9,PSMB10
GO:BP	positive regulation of mitotic cell cycle phase transition	GO:1901992	1	0	85	9	1	21029	PRAP1
GO:BP	regulation of metaphase/anaphase transition of cell cycle	GO:1902099	1	0	63	9	1	21029	PRAP1
GO:BP	negative regulation of metaphase/anaphase transition of cell cycle	GO:1902100	1	0	43	9	1	21029	PRAP1
GO:BP	regulation of intrinsic apoptotic signaling pathway by p53 class mediator	GO:1902253	1	0	31	2	1	21029	CD74
GO:BP	positive regulation of metaphase/anaphase transition of cell cycle	GO:1902101	1	0	17	9	1	21029	PRAP1
GO:BP	positive regulation of leukocyte differentiation	GO:1902107	1	0	158	24	3	21029	CD74,HLA-DRB1,HLA-DRA
GO:BP	regulation of intrinsic apoptotic signaling pathway in response to DNA damage by p53 class mediator	GO:1902165	1	0	18	2	1	21029	CD74
GO:BP	negative regulation of intrinsic apoptotic signaling pathway in response to DNA damage by p53 class mediator	GO:1902166	1	0	16	2	1	21029	CD74
GO:BP	cellular response to reactive nitrogen species	GO:1902170	1	0	19	61	1	21029	DPEP1
GO:BP	regulation of oxidative stress-induced intrinsic apoptotic signaling pathway	GO:1902175	1	0	29	72	1	21029	VNN1
GO:BP	negative regulation of oxidative stress-induced intrinsic apoptotic signaling pathway	GO:1902176	1	0	20	72	1	21029	VNN1
GO:BP	obsolete regulation of viral release from host cell	GO:1902186	1	0	3	36	1	21029	TRIM31
GO:BP	regulation of intrinsic apoptotic signaling pathway in response to DNA damage	GO:1902229	1	0	39	2	1	21029	CD74
GO:BP	negative regulation of leukocyte differentiation	GO:1902106	1	0	101	23	2	21029	CD74,IRF1
GO:BP	positive regulation of phospholipid efflux	GO:1902995	1	0	4	60	1	21029	APOA1
GO:BP	regulation of response to wounding	GO:1903034	1	0	156	13	1	21029	TSPAN8
GO:BP	negative regulation of hemopoiesis	GO:1903707	1	0	103	23	2	21029	CD74,IRF1
GO:BP	positive regulation of hemopoiesis	GO:1903708	1	0	158	24	3	21029	CD74,HLA-DRB1,HLA-DRA
GO:BP	organic acid transmembrane transport	GO:1903825	1	0	150	56	1	21029	FOLR1
GO:BP	negative regulation of protein localization	GO:1903828	1	0	190	65	1	21029	APOD
GO:BP	positive regulation of protein localization	GO:1903829	1	0	454	8	1	21029	HLA-DRB1
GO:BP	regulation of cellular response to transforming growth factor beta stimulus	GO:1903844	1	0	124	56	1	21029	FOLR1
GO:BP	iron ion export across plasma membrane	GO:1903988	1	0	1	19	1	21029	SLC40A1
GO:BP	positive regulation of vasculature development	GO:1904018	1	0	158	27	1	21029	C3
GO:BP	positive regulation of tumor necrosis factor superfamily cytokine production	GO:1903557	1	0	103	41	1	21029	HLA-E
GO:BP	regulation of cation transmembrane transport	GO:1904062	1	0	342	16	2	21029	CXCL10,CXCL11
GO:BP	positive regulation of calcium ion transmembrane transport	GO:1904427	1	0	72	53	3	21029	CXCL10,CXCL11,CXCL9
GO:BP	folate import across plasma membrane	GO:1904447	1	0	5	56	1	21029	FOLR1
GO:BP	regulation of intestinal absorption	GO:1904478	1	0	13	60	2	21029	PRAP1,APOA1
GO:BP	positive regulation of intestinal absorption	GO:1904480	1	0	4	9	1	21029	PRAP1
GO:BP	regulation of protein import	GO:1904589	1	0	64	65	1	21029	APOD
GO:BP	negative regulation of protein import	GO:1904590	1	0	14	65	1	21029	APOD
GO:BP	glucose transmembrane transport	GO:1904659	1	0	108	27	1	21029	C3
GO:BP	positive regulation of intestinal lipid absorption	GO:1904731	1	0	4	9	1	21029	PRAP1
GO:BP	positive regulation of cation transmembrane transport	GO:1904064	1	0	148	16	2	21029	CXCL10,CXCL11
GO:BP	regulation of RNA polymerase II regulatory region sequence-specific DNA binding	GO:1903025	1	0	14	47	1	21029	IL32
GO:BP	regulation of tumor necrosis factor superfamily cytokine production	GO:1903555	1	0	165	41	1	21029	HLA-E
GO:BP	negative regulation of secretion by cell	GO:1903531	1	0	137	17	1	21029	HLA-F
GO:BP	negative regulation of response to wounding	GO:1903035	1	0	86	13	1	21029	TSPAN8
GO:BP	mitotic cell cycle process	GO:1903047	1	0	744	25	4	21029	PRAP1,PSMB9,PSMB10,PSME2
GO:BP	regulation of proteolysis involved in cellular protein catabolic process	GO:1903050	1	0	226	25	1	21029	PSME2
GO:BP	regulation of calcium ion transmembrane transport	GO:1903169	1	0	153	16	2	21029	CXCL10,CXCL11
GO:BP	regulation of oxidative stress-induced cell death	GO:1903201	1	0	69	72	1	21029	VNN1
GO:BP	negative regulation of oxidative stress-induced cell death	GO:1903202	1	0	46	72	1	21029	VNN1
GO:BP	regulation of regulated secretory pathway	GO:1903305	1	0	146	17	1	21029	HLA-F
GO:BP	negative regulation of regulated secretory pathway	GO:1903306	1	0	25	17	1	21029	HLA-F
GO:BP	positive regulation of secretion by cell	GO:1903532	1	0	274	17	2	21029	HLA-DRB1,HLA-F
GO:BP	positive regulation of regulated secretory pathway	GO:1903307	1	0	51	17	1	21029	HLA-F
GO:BP	regulation of protein modification by small protein conjugation or removal	GO:1903320	1	0	241	54	1	21029	BIRC3
GO:BP	positive regulation of protein modification by small protein conjugation or removal	GO:1903322	1	0	139	54	1	21029	BIRC3
GO:BP	regulation of cellular protein catabolic process	GO:1903362	1	0	260	25	1	21029	PSME2
GO:BP	regulation of mitotic spindle checkpoint	GO:1903504	1	0	17	9	1	21029	PRAP1
GO:BP	regulation of nucleic acid-templated transcription	GO:1903506	1	0	3413	23	8	21029	CD74,CXCL10,HLA-DRB1,PSMB9,STAT1,SLC40A1,PSMB10,IRF1
GO:BP	negative regulation of nucleic acid-templated transcription	GO:1903507	1	0	1286	23	2	21029	STAT1,IRF1
GO:BP	positive regulation of nucleic acid-templated transcription	GO:1903508	1	0	1604	23	6	21029	CD74,CXCL10,HLA-DRB1,STAT1,SLC40A1,IRF1
GO:BP	regulation of secretion by cell	GO:1903530	1	0	547	17	3	21029	SAA1,HLA-DRB1,HLA-F
GO:BP	regulation of mRNA metabolic process	GO:1903311	1	0	318	20	2	21029	PSMB9,PSMB10
GO:BP	positive regulation of molecular function	GO:0044093	1	0	1491	8	4	21029	PLAAT4,CD74,B2M,HLA-DRB1
GO:BP	positive regulation of cellular component biogenesis	GO:0044089	1	0	493	64	2	21029	APOA1,WARS
GO:BP	regulation of cellular component biogenesis	GO:0044087	1	0	940	65	3	21029	APOA1,WARS,APOD
GO:BP	cellular component biogenesis	GO:0044085	1	0	4801	10	4	21029	CD74,B2M,HLA-DRB1,PSMB9
GO:BP	positive regulation of cytokine-mediated signaling pathway	GO:0001961	1	0	50	2	1	21029	CD74
GO:BP	regulation of activation of membrane attack complex	GO:0001969	1	0	4	27	1	21029	C3
GO:BP	positive regulation of activation of membrane attack complex	GO:0001970	1	0	2	27	1	21029	C3
GO:BP	morphogenesis of an epithelium	GO:0002009	1	0	533	20	4	21029	CXCL10,PSMB9,STAT1,PSMB10
GO:BP	sprouting angiogenesis	GO:0002040	1	0	123	52	1	21029	RNF213
GO:BP	positive regulation of mesenchymal cell proliferation	GO:0002053	1	0	24	15	1	21029	STAT1
GO:BP	store-operated calcium entry	GO:0002115	1	0	21	73	1	21029	SPINK1
GO:BP	activation of innate immune response	GO:0002218	1	0	73	20	2	21029	PSMB9,PSMB10
GO:BP	innate immune response activating cell surface receptor signaling pathway	GO:0002220	1	0	43	20	2	21029	PSMB9,PSMB10
GO:BP	pattern recognition receptor signaling pathway	GO:0002221	1	0	172	54	2	21029	IRF1,BIRC3
GO:BP	stimulatory C-type lectin receptor signaling pathway	GO:0002223	1	0	40	20	2	21029	PSMB9,PSMB10
GO:BP	toll-like receptor signaling pathway	GO:0002224	1	0	120	54	2	21029	IRF1,BIRC3
GO:BP	positive regulation of defense response to virus by host	GO:0002230	1	0	33	15	1	21029	STAT1
GO:BP	hematopoietic progenitor cell differentiation	GO:0002244	1	0	150	20	2	21029	PSMB9,PSMB10
GO:BP	lymphocyte anergy	GO:0002249	1	0	8	12	1	21029	HLA-B
GO:BP	organ or tissue specific immune response	GO:0002251	1	0	43	55	1	21029	PIGR
GO:BP	lymphocyte homeostasis	GO:0002260	1	0	66	19	2	21029	CD74,SLC40A1
GO:BP	negative regulation of cytokine-mediated signaling pathway	GO:0001960	1	0	73	60	1	21029	APOA1
GO:BP	regulation of cytokine-mediated signaling pathway	GO:0001959	1	0	145	2	1	21029	CD74
GO:BP	negative regulation of cell-matrix adhesion	GO:0001953	1	0	36	65	1	21029	APOD
GO:BP	regulation of cell-matrix adhesion	GO:0001952	1	0	119	65	1	21029	APOD
GO:BP	positive regulation of antibody-dependent cellular cytotoxicity	GO:0001815	1	0	1	41	1	21029	HLA-E
GO:BP	kidney development	GO:0001822	1	0	304	15	1	21029	STAT1
GO:BP	release of cytochrome c from mitochondria	GO:0001836	1	0	56	42	1	21029	TNFSF10
GO:BP	embryonic epithelial tube formation	GO:0001838	1	0	128	56	1	21029	FOLR1
GO:BP	neural tube formation	GO:0001841	1	0	107	56	1	21029	FOLR1
GO:BP	neural tube closure	GO:0001843	1	0	93	56	1	21029	FOLR1
GO:BP	selenium compound metabolic process	GO:0001887	1	0	2	50	1	21029	SELENOP
GO:BP	tissue homeostasis	GO:0001894	1	0	274	5	1	21029	B2M
GO:BP	myeloid cell homeostasis	GO:0002262	1	0	161	15	2	21029	B2M,STAT1
GO:BP	retina homeostasis	GO:0001895	1	0	79	55	2	21029	B2M,PIGR
GO:BP	regulation of protein phosphorylation	GO:0001932	1	0	1076	8	2	21029	CD74,HLA-DRB1
GO:BP	negative regulation of protein phosphorylation	GO:0001933	1	0	319	73	2	21029	WARS,SPINK1
GO:BP	positive regulation of protein phosphorylation	GO:0001934	1	0	717	8	2	21029	CD74,HLA-DRB1
GO:BP	endothelial cell proliferation	GO:0001935	1	0	150	60	2	21029	STAT1,APOA1
GO:BP	regulation of endothelial cell proliferation	GO:0001936	1	0	133	15	1	21029	STAT1
GO:BP	negative regulation of endothelial cell proliferation	GO:0001937	1	0	42	15	1	21029	STAT1
GO:BP	vasculature development	GO:0001944	1	0	724	71	8	21029	CXCL10,STAT1,C3,RNF213,FOLR1,WARS,APOD,ANPEP
GO:BP	heart looping	GO:0001947	1	0	64	56	1	21029	FOLR1
GO:BP	activation of membrane attack complex	GO:0001905	1	0	4	27	1	21029	C3
GO:BP	myeloid leukocyte activation	GO:0002274	1	0	226	2	1	21029	CD74
GO:BP	alpha-beta T cell activation involved in immune response	GO:0002287	1	0	67	24	2	21029	HLA-DRB1,HLA-DRA
GO:BP	T cell differentiation involved in immune response	GO:0002292	1	0	75	24	2	21029	HLA-DRB1,HLA-DRA
GO:BP	regulation of antigen processing and presentation	GO:0002577	1	0	20	2	1	21029	CD74
GO:BP	positive regulation of antigen processing and presentation	GO:0002579	1	0	9	2	1	21029	CD74
GO:BP	regulation of dendritic cell antigen processing and presentation	GO:0002604	1	0	11	2	1	21029	CD74
GO:BP	positive regulation of dendritic cell antigen processing and presentation	GO:0002606	1	0	7	2	1	21029	CD74
GO:BP	regulation of immunoglobulin production	GO:0002637	1	0	74	41	1	21029	HLA-E
GO:BP	positive regulation of immunoglobulin production	GO:0002639	1	0	51	41	1	21029	HLA-E
GO:BP	regulation of tolerance induction	GO:0002643	1	0	20	38	2	21029	HLA-B,IDO1
GO:BP	positive regulation of tolerance induction	GO:0002645	1	0	12	38	1	21029	IDO1
GO:BP	myeloid leukocyte differentiation	GO:0002573	1	0	211	8	2	21029	CD74,HLA-DRB1
GO:BP	positive regulation of T cell tolerance induction	GO:0002666	1	0	9	38	1	21029	IDO1
GO:BP	regulation of acute inflammatory response	GO:0002673	1	0	47	41	2	21029	C3,HLA-E
GO:BP	positive regulation of acute inflammatory response	GO:0002675	1	0	26	41	2	21029	C3,HLA-E
GO:BP	regulation of chronic inflammatory response	GO:0002676	1	0	10	38	1	21029	IDO1
GO:BP	positive regulation of chronic inflammatory response	GO:0002678	1	0	4	38	1	21029	IDO1
GO:BP	regulation of leukocyte migration	GO:0002685	1	0	218	7	2	21029	CD74,CXCL10
GO:BP	negative regulation of leukocyte migration	GO:0002686	1	0	47	65	1	21029	APOD
GO:BP	positive regulation of leukocyte migration	GO:0002687	1	0	144	7	2	21029	CD74,CXCL10
GO:BP	regulation of leukocyte chemotaxis	GO:0002688	1	0	123	7	2	21029	CD74,CXCL10
GO:BP	regulation of T cell anergy	GO:0002667	1	0	8	12	1	21029	HLA-B
GO:BP	regulation of antibody-dependent cellular cytotoxicity	GO:0001813	1	0	2	41	1	21029	HLA-E
GO:BP	monocyte chemotaxis	GO:0002548	1	0	67	45	2	21029	CXCL10,CCL20
GO:BP	cytokine production involved in inflammatory response	GO:0002534	1	0	56	65	1	21029	APOD
GO:BP	alpha-beta T cell differentiation involved in immune response	GO:0002293	1	0	67	24	2	21029	HLA-DRB1,HLA-DRA
GO:BP	CD4-positive, alpha-beta T cell differentiation involved in immune response	GO:0002294	1	0	66	24	2	21029	HLA-DRB1,HLA-DRA
GO:BP	natural killer cell activation involved in immune response	GO:0002323	1	0	33	17	1	21029	HLA-F
GO:BP	response to tumor cell	GO:0002347	1	0	35	34	2	21029	HLA-DRB1,HLA-A
GO:BP	dendritic cell cytokine production	GO:0002371	1	0	15	43	1	21029	BST2
GO:BP	plasmacytoid dendritic cell cytokine production	GO:0002373	1	0	1	43	1	21029	BST2
GO:BP	immunoglobulin production	GO:0002377	1	0	103	41	1	21029	HLA-E
GO:BP	mucosal immune response	GO:0002385	1	0	39	55	1	21029	PIGR
GO:BP	chronic inflammatory response	GO:0002544	1	0	17	72	2	21029	IDO1,VNN1
GO:BP	immunoglobulin transcytosis in epithelial cells mediated by polymeric immunoglobulin receptor	GO:0002415	1	0	2	55	1	21029	PIGR
GO:BP	T cell mediated cytotoxicity directed against tumor cell target	GO:0002419	1	0	3	34	1	21029	HLA-A
GO:BP	immune response-activating cell surface receptor signaling pathway	GO:0002429	1	0	310	34	4	21029	HLA-DRB1,PSMB9,PSMB10,HLA-A
GO:BP	acute inflammatory response to antigenic stimulus	GO:0002438	1	0	23	41	2	21029	C3,HLA-E
GO:BP	myeloid leukocyte mediated immunity	GO:0002444	1	0	104	41	2	21029	C3,HLA-E
GO:BP	humoral immune response mediated by circulating immunoglobulin	GO:0002455	1	0	119	27	1	21029	C3
GO:BP	antigen processing and presentation of endogenous peptide antigen via MHC class I via ER pathway, TAP-dependent	GO:0002485	1	0	1	34	1	21029	HLA-A
GO:BP	natural killer cell tolerance induction	GO:0002519	1	0	3	41	1	21029	HLA-E
GO:BP	production of molecular mediator involved in inflammatory response	GO:0002532	1	0	78	65	1	21029	APOD
GO:BP	IgG immunoglobulin transcytosis in epithelial cells mediated by FcRn immunoglobulin receptor	GO:0002416	1	0	1	35	1	21029	FCGRT
GO:BP	antibody-dependent cellular cytotoxicity	GO:0001788	1	0	2	41	1	21029	HLA-E
GO:BP	natural killer cell proliferation	GO:0001787	1	0	11	41	1	21029	HLA-E
GO:BP	B cell apoptotic process	GO:0001783	1	0	25	2	1	21029	CD74
GO:BP	negative regulation of T cell mediated immunity	GO:0002710	1	0	26	17	1	21029	HLA-F
GO:BP	prostaglandin biosynthetic process	GO:0001516	1	0	30	2	1	21029	CD74
GO:BP	retinoid metabolic process	GO:0001523	1	0	84	26	1	21029	CYP2W1
GO:BP	angiogenesis	GO:0001525	1	0	515	71	7	21029	CXCL10,STAT1,C3,RNF213,WARS,APOD,ANPEP
GO:BP	regulation of cell growth	GO:0001558	1	0	418	43	1	21029	BST2
GO:BP	blood vessel development	GO:0001568	1	0	693	71	8	21029	CXCL10,STAT1,C3,RNF213,FOLR1,WARS,APOD,ANPEP
GO:BP	detection of chemical stimulus involved in sensory perception of bitter taste	GO:0001580	1	0	37	55	1	21029	PIGR
GO:BP	osteoblast differentiation	GO:0001649	1	0	226	22	1	21029	IFITM1
GO:BP	urogenital system development	GO:0001655	1	0	354	15	1	21029	STAT1
GO:BP	ossification	GO:0001503	1	0	407	22	1	21029	IFITM1
GO:BP	metanephros development	GO:0001656	1	0	91	15	1	21029	STAT1
GO:BP	response to hypoxia	GO:0001666	1	0	301	20	2	21029	PSMB9,PSMB10
GO:BP	ameboidal-type cell migration	GO:0001667	1	0	416	60	2	21029	FOLR1,APOA1
GO:BP	cellular glucose homeostasis	GO:0001678	1	0	150	46	2	21029	HLA-DRB1,HMGN3
GO:BP	establishment of planar polarity	GO:0001736	1	0	95	20	2	21029	PSMB9,PSMB10
GO:BP	morphogenesis of a polarized epithelium	GO:0001738	1	0	117	20	2	21029	PSMB9,PSMB10
GO:BP	neural crest cell migration	GO:0001755	1	0	59	56	1	21029	FOLR1
GO:BP	leukocyte homeostasis	GO:0001776	1	0	92	19	2	21029	CD74,SLC40A1
GO:BP	B cell homeostasis	GO:0001782	1	0	31	2	1	21029	CD74
GO:BP	temperature homeostasis	GO:0001659	1	0	177	32	1	21029	LCN2
GO:BP	cell morphogenesis involved in differentiation	GO:0000904	1	0	718	60	1	21029	APOA1
GO:BP	sister chromatid segregation	GO:0000819	1	0	198	9	1	21029	PRAP1
GO:BP	reproduction	GO:0000003	1	0	1524	56	7	21029	TSPAN8,C3,IDO1,PI3,SELENOP,BIRC3,FOLR1
GO:BP	mitotic sister chromatid segregation	GO:0000070	1	0	170	9	1	21029	PRAP1
GO:BP	cell cycle checkpoint signaling	GO:0000075	1	0	175	9	1	21029	PRAP1
GO:BP	DNA damage checkpoint signaling	GO:0000077	1	0	120	9	1	21029	PRAP1
GO:BP	cell morphogenesis	GO:0000902	1	0	1010	20	1	21029	PSMB10
GO:BP	G1/S transition of mitotic cell cycle	GO:0000082	1	0	198	25	2	21029	PRAP1,PSME2
GO:BP	sulfur amino acid metabolic process	GO:0000096	1	0	33	61	1	21029	DPEP1
GO:BP	negative regulation of transcription by RNA polymerase II	GO:0000122	1	0	936	15	1	21029	STAT1
GO:BP	MAPK cascade	GO:0000165	1	0	793	10	3	21029	CD74,HLA-DRB1,PSMB9
GO:BP	protein polyubiquitination	GO:0000209	1	0	266	52	4	21029	PSMB9,PSMB10,UBE2L6,RNF213
GO:BP	mitotic cell cycle	GO:0000278	1	0	895	25	4	21029	PRAP1,PSMB9,PSMB10,PSME2
GO:BP	nuclear division	GO:0000280	1	0	450	9	1	21029	PRAP1
GO:BP	response to reactive oxygen species	GO:0000302	1	0	194	70	3	21029	STAT1,APOD,FABP1
GO:BP	syncytium formation by plasma membrane fusion	GO:0000768	1	0	57	53	2	21029	CXCL10,CXCL9
GO:BP	G2/M transition of mitotic cell cycle	GO:0000086	1	0	158	20	2	21029	PSMB9,PSMB10
GO:BP	regulation of B cell mediated immunity	GO:0002712	1	0	61	41	2	21029	C3,HLA-E
GO:BP	positive regulation of natural killer cell mediated immunity	GO:0002717	1	0	30	41	2	21029	HLA-F,HLA-E
GO:BP	folic acid-containing compound metabolic process	GO:0006760	1	0	26	56	1	21029	FOLR1
GO:BP	vitamin metabolic process	GO:0006766	1	0	105	72	3	21029	CYP2W1,FOLR1,VNN1
GO:BP	water-soluble vitamin metabolic process	GO:0006767	1	0	58	72	2	21029	FOLR1,VNN1
GO:BP	fat-soluble vitamin metabolic process	GO:0006775	1	0	44	26	1	21029	CYP2W1
GO:BP	sulfur compound metabolic process	GO:0006790	1	0	343	61	1	21029	DPEP1
GO:BP	phosphorus metabolic process	GO:0006793	1	0	2763	2	2	21029	PLAAT4,CD74
GO:BP	phosphate-containing compound metabolic process	GO:0006796	1	0	2742	2	2	21029	PLAAT4,CD74
GO:BP	xenobiotic metabolic process	GO:0006805	1	0	107	26	1	21029	CYP2W1
GO:BP	nitrogen compound metabolic process	GO:0006807	1	0	12062	5	5	21029	PLAAT4,CD74,CFB,RARRES1,B2M
GO:BP	transport	GO:0006810	1	0	4760	21	12	21029	CD74,B2M,SAA1,CXCL10,HLA-DRB1,PRAP1,PSMB9,CXCL11,HLA-F,SLC40A1,PSMB10,SELENBP1
GO:BP	ion transport	GO:0006811	1	0	1544	19	4	21029	B2M,CXCL10,CXCL11,SLC40A1
GO:BP	cation transport	GO:0006812	1	0	1174	19	4	21029	B2M,CXCL10,CXCL11,SLC40A1
GO:BP	calcium ion transport	GO:0006816	1	0	421	16	2	21029	CXCL10,CXCL11
GO:BP	anion transport	GO:0006820	1	0	512	56	1	21029	FOLR1
GO:BP	dicarboxylic acid transport	GO:0006835	1	0	90	56	1	21029	FOLR1
GO:BP	lipid transport	GO:0006869	1	0	393	70	4	21029	PRAP1,APOA1,APOD,FABP1
GO:BP	cellular ion homeostasis	GO:0006873	1	0	661	19	4	21029	SAA1,CXCL10,CXCL11,SLC40A1
GO:BP	nucleoside phosphate metabolic process	GO:0006753	1	0	495	38	1	21029	IDO1
GO:BP	glutathione catabolic process	GO:0006751	1	0	10	61	1	21029	DPEP1
GO:BP	glutathione metabolic process	GO:0006749	1	0	63	61	1	21029	DPEP1
GO:BP	one-carbon metabolic process	GO:0006730	1	0	39	59	1	21029	CA1
GO:BP	fatty acid biosynthetic process	GO:0006633	1	0	154	2	1	21029	CD74
GO:BP	fatty acid beta-oxidation	GO:0006635	1	0	75	70	1	21029	FABP1
GO:BP	unsaturated fatty acid biosynthetic process	GO:0006636	1	0	49	2	1	21029	CD74
GO:BP	neutral lipid metabolic process	GO:0006638	1	0	130	60	2	21029	C3,APOA1
GO:BP	acylglycerol metabolic process	GO:0006639	1	0	129	60	2	21029	C3,APOA1
GO:BP	triglyceride metabolic process	GO:0006641	1	0	101	60	2	21029	C3,APOA1
GO:BP	phospholipid metabolic process	GO:0006644	1	0	388	1	1	21029	PLAAT4
GO:BP	glycerophospholipid metabolic process	GO:0006650	1	0	308	1	1	21029	PLAAT4
GO:BP	cellular calcium ion homeostasis	GO:0006874	1	0	450	16	3	21029	SAA1,CXCL10,CXCL11
GO:BP	phosphatidylcholine biosynthetic process	GO:0006656	1	0	30	60	1	21029	APOA1
GO:BP	leukotriene metabolic process	GO:0006691	1	0	34	61	1	21029	DPEP1
GO:BP	prostanoid metabolic process	GO:0006692	1	0	49	2	1	21029	CD74
GO:BP	prostaglandin metabolic process	GO:0006693	1	0	49	2	1	21029	CD74
GO:BP	steroid biosynthetic process	GO:0006694	1	0	170	60	1	21029	APOA1
GO:BP	cholesterol biosynthetic process	GO:0006695	1	0	52	60	1	21029	APOA1
GO:BP	isoprenoid metabolic process	GO:0006720	1	0	118	26	1	21029	CYP2W1
GO:BP	terpenoid metabolic process	GO:0006721	1	0	98	26	1	21029	CYP2W1
GO:BP	cellular aromatic compound metabolic process	GO:0006725	1	0	8159	10	4	21029	CD74,CXCL10,HLA-DRB1,PSMB9
GO:BP	icosanoid metabolic process	GO:0006690	1	0	119	2	1	21029	CD74
GO:BP	cellular metal ion homeostasis	GO:0006875	1	0	578	19	4	21029	SAA1,CXCL10,CXCL11,SLC40A1
GO:BP	cellular iron ion homeostasis	GO:0006879	1	0	65	32	2	21029	SLC40A1,LCN2
GO:BP	intracellular protein transport	GO:0006886	1	0	1136	2	1	21029	CD74
GO:BP	cell-substrate junction assembly	GO:0007044	1	0	93	65	1	21029	APOD
GO:BP	cell cycle	GO:0007049	1	0	1713	25	5	21029	PRAP1,PSMB9,PSMB10,IRF1,PSME2
GO:BP	chromosome segregation	GO:0007059	1	0	340	9	1	21029	PRAP1
GO:BP	regulation of mitotic nuclear division	GO:0007088	1	0	113	9	1	21029	PRAP1
GO:BP	metaphase/anaphase transition of mitotic cell cycle	GO:0007091	1	0	62	9	1	21029	PRAP1
GO:BP	mitotic cell cycle checkpoint signaling	GO:0007093	1	0	134	9	1	21029	PRAP1
GO:BP	mitotic spindle assembly checkpoint signaling	GO:0007094	1	0	39	9	1	21029	PRAP1
GO:BP	cell communication	GO:0007154	1	0	6465	73	33	21029	CD74,CXCL10,HLA-DRB1,PRAP1,PSMB9,HLA-B,STAT1,CXCL11,PSMB10,IFITM1,IRF1,C3,HLA-C,HLA-A,HLA-E,TNFSF10,BST2,IFITM3,CCL20,HMGN3,IL32,RNF213,CXCL9,BIRC3,PIGR,FOLR1,APOA1,CXCL3,APOD,CXCL1,ANPEP,VNN1,SPINK1
GO:BP	actin filament organization	GO:0007015	1	0	444	60	1	21029	APOA1
GO:BP	cell-matrix adhesion	GO:0007160	1	0	226	65	2	21029	MSLN,APOD
GO:BP	signal transduction	GO:0007165	1	0	5925	73	32	21029	CD74,CXCL10,HLA-DRB1,PRAP1,PSMB9,HLA-B,STAT1,CXCL11,PSMB10,IFITM1,IRF1,C3,HLA-C,HLA-A,HLA-E,TNFSF10,BST2,IFITM3,CCL20,IL32,RNF213,CXCL9,BIRC3,PIGR,FOLR1,APOA1,CXCL3,APOD,CXCL1,ANPEP,VNN1,SPINK1
GO:BP	enzyme linked receptor protein signaling pathway	GO:0007167	1	0	951	65	3	21029	PIGR,FOLR1,APOD
GO:BP	transmembrane receptor protein tyrosine kinase signaling pathway	GO:0007169	1	0	615	65	2	21029	PIGR,APOD
GO:BP	epidermal growth factor receptor signaling pathway	GO:0007173	1	0	104	55	1	21029	PIGR
GO:BP	transmembrane receptor protein serine/threonine kinase signaling pathway	GO:0007178	1	0	355	56	1	21029	FOLR1
GO:BP	transforming growth factor beta receptor signaling pathway	GO:0007179	1	0	189	56	1	21029	FOLR1
GO:BP	G protein-coupled receptor signaling pathway	GO:0007186	1	0	1245	68	7	21029	CXCL10,CXCL11,C3,CCL20,CXCL9,APOA1,CXCL1
GO:BP	adenylate cyclase-modulating G protein-coupled receptor signaling pathway	GO:0007188	1	0	239	16	2	21029	CXCL10,CXCL11
GO:BP	establishment of tissue polarity	GO:0007164	1	0	95	20	2	21029	PSMB9,PSMB10
GO:BP	fatty acid metabolic process	GO:0006631	1	0	385	2	1	21029	CD74
GO:BP	cytoskeleton organization	GO:0007010	1	0	1435	8	1	21029	HLA-DRB1
GO:BP	mitochondrion organization	GO:0007005	1	0	510	42	1	21029	TNFSF10
GO:BP	exocytosis	GO:0006887	1	0	360	17	1	21029	HLA-F
GO:BP	endocytosis	GO:0006897	1	0	638	5	1	21029	B2M
GO:BP	receptor-mediated endocytosis	GO:0006898	1	0	243	56	3	21029	B2M,C3,FOLR1
GO:BP	phagocytosis	GO:0006909	1	0	306	60	2	21029	C3,APOA1
GO:BP	phagocytosis, engulfment	GO:0006911	1	0	126	27	1	21029	C3
GO:BP	nucleocytoplasmic transport	GO:0006913	1	0	311	65	1	21029	APOD
GO:BP	autophagy	GO:0006914	1	0	533	52	1	21029	RNF213
GO:BP	apoptotic process	GO:0006915	1	0	1857	72	13	21029	CD74,CXCL10,PRAP1,STAT1,SLC40A1,IRF1,LCN2,IDO1,TNFSF10,BIRC3,DPEP1,FABP1,VNN1
GO:BP	plasma membrane organization	GO:0007009	1	0	144	56	1	21029	FOLR1
GO:BP	movement of cell or subcellular component	GO:0006928	1	0	2074	68	14	21029	CD74,SAA1,CXCL10,CXCL11,IFITM1,BST2,CCL20,CXCL9,FOLR1,APOA1,DPEP1,CXCL3,APOD,CXCL1
GO:BP	acute-phase response	GO:0006953	1	0	50	28	2	21029	SAA1,SAA2
GO:BP	complement activation	GO:0006956	1	0	128	27	2	21029	CFB,C3
GO:BP	complement activation, classical pathway	GO:0006958	1	0	106	27	1	21029	C3
GO:BP	cellular defense response	GO:0006968	1	0	53	53	1	21029	CXCL9
GO:BP	cellular response to DNA damage stimulus	GO:0006974	1	0	807	9	2	21029	CD74,PRAP1
GO:BP	DNA damage response, signal transduction by p53 class mediator resulting in cell cycle arrest	GO:0006977	1	0	21	9	1	21029	PRAP1
GO:BP	response to oxidative stress	GO:0006979	1	0	423	72	5	21029	STAT1,SELENOP,APOD,FABP1,VNN1
GO:BP	organelle organization	GO:0006996	1	0	3805	9	2	21029	HLA-DRB1,PRAP1
GO:BP	syncytium formation	GO:0006949	1	0	61	53	2	21029	CXCL10,CXCL9
GO:BP	lipid metabolic process	GO:0006629	1	0	1345	2	2	21029	PLAAT4,CD74
GO:BP	protein import into nucleus	GO:0006606	1	0	162	65	1	21029	APOD
GO:BP	indolalkylamine metabolic process	GO:0006586	1	0	13	38	1	21029	IDO1
GO:BP	regulation of immune response to tumor cell	GO:0002837	1	0	19	8	1	21029	HLA-DRB1
GO:BP	positive regulation of immune response to tumor cell	GO:0002839	1	0	14	8	1	21029	HLA-DRB1
GO:BP	regulation of T cell mediated immune response to tumor cell	GO:0002840	1	0	8	8	1	21029	HLA-DRB1
GO:BP	positive regulation of T cell mediated immune response to tumor cell	GO:0002842	1	0	5	8	1	21029	HLA-DRB1
GO:BP	negative regulation of inflammatory response to antigenic stimulus	GO:0002862	1	0	32	8	1	21029	HLA-DRB1
GO:BP	T cell anergy	GO:0002870	1	0	8	12	1	21029	HLA-B
GO:BP	regulation of myeloid leukocyte mediated immunity	GO:0002886	1	0	59	41	2	21029	C3,HLA-E
GO:BP	positive regulation of myeloid leukocyte mediated immunity	GO:0002888	1	0	19	41	2	21029	C3,HLA-E
GO:BP	positive regulation of response to tumor cell	GO:0002836	1	0	14	8	1	21029	HLA-DRB1
GO:BP	regulation of immunoglobulin mediated immune response	GO:0002889	1	0	61	41	2	21029	C3,HLA-E
GO:BP	regulation of B cell apoptotic process	GO:0002902	1	0	20	2	1	21029	CD74
GO:BP	negative regulation of B cell apoptotic process	GO:0002903	1	0	13	2	1	21029	CD74
GO:BP	regulation of lymphocyte anergy	GO:0002911	1	0	8	12	1	21029	HLA-B
GO:BP	regulation of humoral immune response	GO:0002920	1	0	46	27	1	21029	C3
GO:BP	positive regulation of humoral immune response	GO:0002922	1	0	22	27	1	21029	C3
GO:BP	regionalization	GO:0003002	1	0	352	27	1	21029	C3
GO:BP	developmental process involved in reproduction	GO:0003006	1	0	1013	27	2	21029	TSPAN8,C3
GO:BP	heart morphogenesis	GO:0003007	1	0	250	56	1	21029	FOLR1
GO:BP	positive regulation of immunoglobulin mediated immune response	GO:0002891	1	0	40	41	2	21029	C3,HLA-E
GO:BP	system process	GO:0003008	1	0	2243	9	3	21029	B2M,CXCL10,PRAP1
GO:BP	regulation of response to tumor cell	GO:0002834	1	0	19	8	1	21029	HLA-DRB1
GO:BP	negative regulation of adaptive immune response based on somatic recombination of immune receptors built from immunoglobulin superfamily domains	GO:0002823	1	0	54	17	1	21029	HLA-F
GO:BP	negative regulation of T cell cytokine production	GO:0002725	1	0	11	17	1	21029	HLA-F
GO:BP	positive regulation of T cell cytokine production	GO:0002726	1	0	26	34	2	21029	B2M,HLA-A
GO:BP	negative regulation of natural killer cell cytokine production	GO:0002728	1	0	2	17	1	21029	HLA-F
GO:BP	regulation of dendritic cell cytokine production	GO:0002730	1	0	15	43	1	21029	BST2
GO:BP	negative regulation of dendritic cell cytokine production	GO:0002731	1	0	2	43	1	21029	BST2
GO:BP	regulation of plasmacytoid dendritic cell cytokine production	GO:0002736	1	0	1	43	1	21029	BST2
GO:BP	negative regulation of plasmacytoid dendritic cell cytokine production	GO:0002737	1	0	1	43	1	21029	BST2
GO:BP	cytoplasmic pattern recognition receptor signaling pathway	GO:0002753	1	0	60	54	1	21029	BIRC3
GO:BP	regulation of type 2 immune response	GO:0002828	1	0	33	38	2	21029	CD74,IDO1
GO:BP	MyD88-dependent toll-like receptor signaling pathway	GO:0002755	1	0	25	23	1	21029	IRF1
GO:BP	innate immune response-activating signal transduction	GO:0002758	1	0	44	20	2	21029	PSMB9,PSMB10
GO:BP	regulation of myeloid leukocyte differentiation	GO:0002761	1	0	116	8	2	21029	CD74,HLA-DRB1
GO:BP	immune response-regulating cell surface receptor signaling pathway	GO:0002768	1	0	338	55	5	21029	HLA-DRB1,PSMB9,PSMB10,HLA-A,PIGR
GO:BP	peptide secretion	GO:0002790	1	0	230	8	2	21029	CD74,HLA-DRB1
GO:BP	regulation of peptide secretion	GO:0002791	1	0	183	8	2	21029	CD74,HLA-DRB1
GO:BP	negative regulation of peptide secretion	GO:0002792	1	0	42	2	1	21029	CD74
GO:BP	positive regulation of peptide secretion	GO:0002793	1	0	94	8	1	21029	HLA-DRB1
GO:BP	negative regulation of adaptive immune response	GO:0002820	1	0	59	17	1	21029	HLA-F
GO:BP	immune response-activating signal transduction	GO:0002757	1	0	310	34	4	21029	HLA-DRB1,PSMB9,PSMB10,HLA-A
GO:BP	positive regulation of B cell mediated immunity	GO:0002714	1	0	40	41	2	21029	C3,HLA-E
GO:BP	circulatory system process	GO:0003013	1	0	584	15	2	21029	CXCL10,STAT1
GO:BP	neural crest cell migration involved in heart formation	GO:0003147	1	0	1	56	1	21029	FOLR1
GO:BP	RNA catabolic process	GO:0006401	1	0	308	20	2	21029	PSMB9,PSMB10
GO:BP	mRNA catabolic process	GO:0006402	1	0	261	20	2	21029	PSMB9,PSMB10
GO:BP	translation	GO:0006412	1	0	713	64	1	21029	WARS
GO:BP	tRNA aminoacylation for protein translation	GO:0006418	1	0	43	64	1	21029	WARS
GO:BP	tryptophanyl-tRNA aminoacylation	GO:0006436	1	0	2	64	1	21029	WARS
GO:BP	protein folding	GO:0006457	1	0	214	5	2	21029	CD74,B2M
GO:BP	'de novo' protein folding	GO:0006458	1	0	40	2	1	21029	CD74
GO:BP	cellular protein modification process	GO:0006464	1	0	3642	10	3	21029	CD74,HLA-DRB1,PSMB9
GO:BP	tRNA metabolic process	GO:0006399	1	0	196	64	1	21029	WARS
GO:BP	protein phosphorylation	GO:0006468	1	0	1544	8	2	21029	CD74,HLA-DRB1
GO:BP	protein ADP-ribosylation	GO:0006471	1	0	35	64	1	21029	WARS
GO:BP	ubiquitin-dependent protein catabolic process	GO:0006511	1	0	660	31	3	21029	PSMB9,PSMB10,UBE2L6
GO:BP	peptide metabolic process	GO:0006518	1	0	895	71	3	21029	DPEP1,WARS,ANPEP
GO:BP	cellular amino acid metabolic process	GO:0006520	1	0	309	64	5	21029	PSMB9,PSMB10,IDO1,DPEP1,WARS
GO:BP	tryptophan metabolic process	GO:0006568	1	0	11	38	1	21029	IDO1
GO:BP	tryptophan catabolic process	GO:0006569	1	0	9	38	1	21029	IDO1
GO:BP	cellular modified amino acid metabolic process	GO:0006575	1	0	192	72	3	21029	FOLR1,DPEP1,VNN1
GO:BP	cellular biogenic amine metabolic process	GO:0006576	1	0	103	38	1	21029	IDO1
GO:BP	negative regulation of protein kinase activity	GO:0006469	1	0	203	64	1	21029	WARS
GO:BP	embryonic heart tube morphogenesis	GO:0003143	1	0	70	56	1	21029	FOLR1
GO:BP	transcription by RNA polymerase II	GO:0006366	1	0	2634	23	6	21029	CXCL10,PSMB9,STAT1,SLC40A1,PSMB10,IRF1
GO:BP	regulation of transcription, DNA-templated	GO:0006355	1	0	3412	23	8	21029	CD74,CXCL10,HLA-DRB1,PSMB9,STAT1,SLC40A1,PSMB10,IRF1
GO:BP	outflow tract morphogenesis	GO:0003151	1	0	77	56	1	21029	FOLR1
GO:BP	endothelium development	GO:0003158	1	0	127	19	2	21029	CXCL10,SLC40A1
GO:BP	morphogenesis of an endothelium	GO:0003159	1	0	18	7	1	21029	CXCL10
GO:BP	cardiac neural crest cell migration involved in outflow tract morphogenesis	GO:0003253	1	0	10	56	1	21029	FOLR1
GO:BP	mesenchymal to epithelial transition involved in metanephros morphogenesis	GO:0003337	1	0	12	15	1	21029	STAT1
GO:BP	metanephros morphogenesis	GO:0003338	1	0	32	15	1	21029	STAT1
GO:BP	regulation of mesenchymal to epithelial transition involved in metanephros morphogenesis	GO:0003339	1	0	7	15	1	21029	STAT1
GO:BP	negative regulation of mesenchymal to epithelial transition involved in metanephros morphogenesis	GO:0003340	1	0	2	15	1	21029	STAT1
GO:BP	regulation of transcription by RNA polymerase II	GO:0006357	1	0	2529	23	6	21029	CXCL10,PSMB9,STAT1,SLC40A1,PSMB10,IRF1
GO:BP	carbohydrate metabolic process	GO:0005975	1	0	600	18	1	21029	SI
GO:BP	glucose metabolic process	GO:0006006	1	0	196	65	1	21029	APOD
GO:BP	alcohol metabolic process	GO:0006066	1	0	359	60	1	21029	APOA1
GO:BP	generation of precursor metabolites and energy	GO:0006091	1	0	499	38	1	21029	IDO1
GO:BP	nucleobase-containing compound metabolic process	GO:0006139	1	0	7940	10	4	21029	CD74,CXCL10,HLA-DRB1,PSMB9
GO:BP	DNA replication	GO:0006260	1	0	288	20	2	21029	PSMB9,PSMB10
GO:BP	DNA-dependent DNA replication	GO:0006261	1	0	181	20	2	21029	PSMB9,PSMB10
GO:BP	chromatin organization	GO:0006325	1	0	598	46	1	21029	HMGN3
GO:BP	transcription, DNA-templated	GO:0006351	1	0	3551	23	8	21029	CD74,CXCL10,HLA-DRB1,PSMB9,STAT1,SLC40A1,PSMB10,IRF1
GO:BP	monosaccharide metabolic process	GO:0005996	1	0	259	65	1	21029	APOD
GO:BP	adenylate cyclase-activating G protein-coupled receptor signaling pathway	GO:0007189	1	0	153	16	2	21029	CXCL10,CXCL11
GO:BP	positive regulation of cytosolic calcium ion concentration	GO:0007204	1	0	315	16	3	21029	SAA1,CXCL10,CXCL11
GO:BP	receptor signaling pathway via JAK-STAT	GO:0007259	1	0	161	15	1	21029	STAT1
GO:BP	muscle cell proliferation	GO:0033002	1	0	190	65	2	21029	STAT1,APOD
GO:BP	macromolecule localization	GO:0033036	1	0	3147	9	4	21029	CD74,SAA1,HLA-DRB1,PRAP1
GO:BP	regulation of organelle organization	GO:0033043	1	0	1109	9	1	21029	PRAP1
GO:BP	regulation of chromosome organization	GO:0033044	1	0	192	9	1	21029	PRAP1
GO:BP	regulation of sister chromatid segregation	GO:0033045	1	0	71	9	1	21029	PRAP1
GO:BP	negative regulation of sister chromatid segregation	GO:0033046	1	0	43	9	1	21029	PRAP1
GO:BP	regulation of mitotic sister chromatid segregation	GO:0033047	1	0	46	9	1	21029	PRAP1
GO:BP	negative regulation of mitotic sister chromatid segregation	GO:0033048	1	0	43	9	1	21029	PRAP1
GO:BP	regulation of T cell differentiation in thymus	GO:0033081	1	0	26	72	1	21029	VNN1
GO:BP	positive regulation of T cell differentiation in thymus	GO:0033089	1	0	10	72	1	21029	VNN1
GO:BP	regulation of intracellular protein transport	GO:0033157	1	0	232	65	1	21029	APOD
GO:BP	regulation of cellular amine metabolic process	GO:0033238	1	0	54	20	2	21029	PSMB9,PSMB10
GO:BP	response to vitamin	GO:0033273	1	0	85	56	2	21029	CXCL10,FOLR1
GO:BP	response to vitamin D	GO:0033280	1	0	34	7	1	21029	CXCL10
GO:BP	cholesterol efflux	GO:0033344	1	0	54	60	1	21029	APOA1
GO:BP	protein localization to organelle	GO:0033365	1	0	1105	65	1	21029	APOD
GO:BP	carbohydrate homeostasis	GO:0033500	1	0	242	8	1	21029	HLA-DRB1
GO:BP	regulation of actin filament-based process	GO:0032970	1	0	391	60	2	21029	BST2,APOA1
GO:BP	regulation of actin cytoskeleton organization	GO:0032956	1	0	350	60	2	21029	BST2,APOA1
GO:BP	negative regulation of mononuclear cell proliferation	GO:0032945	1	0	87	38	2	21029	HLA-DRB1,IDO1
GO:BP	secretion by tissue	GO:0032941	1	0	39	73	1	21029	SPINK1
GO:BP	positive regulation of interleukin-13 production	GO:0032736	1	0	15	41	1	21029	HLA-E
GO:BP	positive regulation of interleukin-4 production	GO:0032753	1	0	25	41	1	21029	HLA-E
GO:BP	positive regulation of interleukin-6 production	GO:0032755	1	0	95	2	1	21029	CD74
GO:BP	positive regulation of interleukin-8 production	GO:0032757	1	0	63	2	1	21029	CD74
GO:BP	positive regulation of TRAIL production	GO:0032759	1	0	2	41	1	21029	HLA-E
GO:BP	positive regulation of tumor necrosis factor production	GO:0032760	1	0	99	41	1	21029	HLA-E
GO:BP	RNA biosynthetic process	GO:0032774	1	0	3568	23	8	21029	CD74,CXCL10,HLA-DRB1,PSMB9,STAT1,SLC40A1,PSMB10,IRF1
GO:BP	monocarboxylic acid metabolic process	GO:0032787	1	0	590	72	7	21029	CD74,CYP2W1,C3,IDO1,APOA1,FABP1,VNN1
GO:BP	cellular response to stress	GO:0033554	1	0	1852	10	5	21029	CD74,B2M,CXCL10,PRAP1,PSMB9
GO:BP	regulation of natural killer cell activation	GO:0032814	1	0	36	41	2	21029	HLA-F,HLA-E
GO:BP	positive regulation of natural killer cell activation	GO:0032816	1	0	23	41	2	21029	HLA-F,HLA-E
GO:BP	regulation of natural killer cell proliferation	GO:0032817	1	0	9	41	1	21029	HLA-E
GO:BP	positive regulation of natural killer cell proliferation	GO:0032819	1	0	7	41	1	21029	HLA-E
GO:BP	response to insulin	GO:0032868	1	0	254	15	1	21029	STAT1
GO:BP	cellular response to insulin stimulus	GO:0032869	1	0	200	15	1	21029	STAT1
GO:BP	cellular response to hormone stimulus	GO:0032870	1	0	583	15	1	21029	STAT1
GO:BP	regulation of protein localization	GO:0032880	1	0	829	8	2	21029	SAA1,HLA-DRB1
GO:BP	secretion by cell	GO:0032940	1	0	784	17	3	21029	SAA1,HLA-DRB1,HLA-F
GO:BP	negative regulation of natural killer cell activation	GO:0032815	1	0	9	17	1	21029	HLA-F
GO:BP	multicellular organismal response to stress	GO:0033555	1	0	75	38	1	21029	IDO1
GO:BP	unsaturated fatty acid metabolic process	GO:0033559	1	0	112	2	1	21029	CD74
GO:BP	negative regulation of kinase activity	GO:0033673	1	0	225	64	1	21029	WARS
GO:BP	'de novo' NAD biosynthetic process from tryptophan	GO:0034354	1	0	7	38	1	21029	IDO1
GO:BP	protein-containing complex remodeling	GO:0034367	1	0	32	60	1	21029	APOA1
GO:BP	protein-lipid complex remodeling	GO:0034368	1	0	30	60	1	21029	APOA1
GO:BP	plasma lipoprotein particle remodeling	GO:0034369	1	0	30	60	1	21029	APOA1
GO:BP	triglyceride-rich lipoprotein particle remodeling	GO:0034370	1	0	12	60	1	21029	APOA1
GO:BP	very-low-density lipoprotein particle remodeling	GO:0034372	1	0	12	60	1	21029	APOA1
GO:BP	high-density lipoprotein particle remodeling	GO:0034375	1	0	16	60	1	21029	APOA1
GO:BP	plasma lipoprotein particle assembly	GO:0034377	1	0	25	60	1	21029	APOA1
GO:BP	positive regulation of type III interferon production	GO:0034346	1	0	2	47	1	21029	IL32
GO:BP	high-density lipoprotein particle assembly	GO:0034380	1	0	14	60	1	21029	APOA1
GO:BP	high-density lipoprotein particle clearance	GO:0034384	1	0	11	60	1	21029	APOA1
GO:BP	lipid droplet organization	GO:0034389	1	0	26	52	1	21029	RNF213
GO:BP	regulation of transcription from RNA polymerase II promoter in response to iron	GO:0034395	1	0	2	19	1	21029	SLC40A1
GO:BP	steroid esterification	GO:0034433	1	0	16	60	1	21029	APOA1
GO:BP	sterol esterification	GO:0034434	1	0	16	60	1	21029	APOA1
GO:BP	cholesterol esterification	GO:0034435	1	0	16	60	1	21029	APOA1
GO:BP	lipoprotein lipid oxidation	GO:0034439	1	0	2	65	1	21029	APOD
GO:BP	lipid oxidation	GO:0034440	1	0	112	70	2	21029	APOD,FABP1
GO:BP	plasma lipoprotein particle clearance	GO:0034381	1	0	40	60	1	21029	APOA1
GO:BP	positive regulation of interleukin-12 production	GO:0032735	1	0	42	38	2	21029	IRF1,IDO1
GO:BP	regulation of type III interferon production	GO:0034344	1	0	4	47	1	21029	IL32
GO:BP	cell junction organization	GO:0034330	1	0	687	27	1	21029	C3
GO:BP	positive regulation of kinase activity	GO:0033674	1	0	471	8	2	21029	CD74,HLA-DRB1
GO:BP	phospholipid efflux	GO:0033700	1	0	13	60	1	21029	APOA1
GO:BP	response to lipid	GO:0033993	1	0	887	68	7	21029	CXCL10,CXCL11,IDO1,CXCL9,SLPI,CXCL3,CXCL1
GO:BP	erythrocyte homeostasis	GO:0034101	1	0	132	15	2	21029	B2M,STAT1
GO:BP	heterotypic cell-cell adhesion	GO:0034113	1	0	59	60	1	21029	APOA1
GO:BP	regulation of heterotypic cell-cell adhesion	GO:0034114	1	0	24	60	1	21029	APOA1
GO:BP	negative regulation of heterotypic cell-cell adhesion	GO:0034115	1	0	10	60	1	21029	APOA1
GO:BP	regulation of toll-like receptor signaling pathway	GO:0034121	1	0	71	54	2	21029	IRF1,BIRC3
GO:BP	type III interferon production	GO:0034343	1	0	4	47	1	21029	IL32
GO:BP	regulation of MyD88-dependent toll-like receptor signaling pathway	GO:0034124	1	0	4	23	1	21029	IRF1
GO:BP	triglyceride transport	GO:0034197	1	0	7	9	1	21029	PRAP1
GO:BP	carbohydrate transmembrane transport	GO:0034219	1	0	117	27	1	21029	C3
GO:BP	ion transmembrane transport	GO:0034220	1	0	1116	19	3	21029	CXCL10,CXCL11,SLC40A1
GO:BP	negative regulation of syncytium formation by plasma membrane fusion	GO:0034242	1	0	3	7	1	21029	CXCL10
GO:BP	kynurenic acid metabolic process	GO:0034275	1	0	2	38	1	21029	IDO1
GO:BP	kynurenic acid biosynthetic process	GO:0034276	1	0	2	38	1	21029	IDO1
GO:BP	response to monosaccharide	GO:0034284	1	0	199	46	2	21029	HLA-DRB1,HMGN3
GO:BP	cell junction assembly	GO:0034329	1	0	420	65	1	21029	APOD
GO:BP	acylglycerol transport	GO:0034196	1	0	7	9	1	21029	PRAP1
GO:BP	positive regulation of interleukin-1 production	GO:0032732	1	0	70	6	1	21029	SAA1
GO:BP	positive regulation of interferon-gamma production	GO:0032729	1	0	74	48	2	21029	HLA-A,HLA-DPA1
GO:BP	positive regulation of interferon-beta production	GO:0032728	1	0	41	23	1	21029	IRF1
GO:BP	cellular response to extracellular stimulus	GO:0031668	1	0	242	56	1	21029	FOLR1
GO:BP	cellular response to nutrient levels	GO:0031669	1	0	211	56	1	21029	FOLR1
GO:BP	cellular response to nutrient	GO:0031670	1	0	41	56	1	21029	FOLR1
GO:BP	regulation of fatty acid beta-oxidation	GO:0031998	1	0	20	70	1	21029	FABP1
GO:BP	positive regulation of fatty acid beta-oxidation	GO:0032000	1	0	11	70	1	21029	FABP1
[truncated: 10,035 more rows]

## Sheet: RESULTS_NONRESPONDER_GPROFILER
source	term_name	term_id	adjusted_p_value	negative_log10_of_adjusted_p_value	term_size	query_size	intersection_size	effective_domain_size	intersections
GO:MF	oligosaccharide binding	GO:0070492	0.0670266	1.17375	15	28	2	20166	REG1A,REG1B
GO:MF	peptidoglycan binding	GO:0042834	0.097416	1.01137	18	28	2	20166	REG1A,REG1B
GO:MF	peptide antigen binding	GO:0042605	0.28593	0.54374	33	26	2	20166	HLA-B,HLA-DRA
GO:MF	zymogen binding	GO:0035375	0.396019	0.402284	1	23	1	20166	DMBT1
GO:MF	TAP binding	GO:0046977	0.464707	0.332821	9	3	1	20166	HLA-B
GO:MF	zinc ion binding	GO:0008270	0.600338	0.221604	839	2	2	20166	MT1E,MT1F
GO:MF	structural constituent of ribosome	GO:0003735	0.984451	0.00680569	449	27	4	20166	RPS4Y1,RPS26,RPL17,RPL39L
GO:MF	nucleotide binding	GO:0000166	1	0	2174	11	1	20166	ALDH1B1
GO:MF	protein homodimerization activity	GO:0042803	1	0	690	25	2	20166	DEFA5,DEFA6
GO:MF	identical protein binding	GO:0042802	1	0	2091	25	4	20166	CLDN15,RGMB,DEFA5,DEFA6
GO:MF	T cell receptor binding	GO:0042608	1	0	10	26	1	20166	HLA-DRA
GO:MF	peptide binding	GO:0042277	1	0	313	3	1	20166	HLA-B
GO:MF	pattern recognition receptor activity	GO:0038187	1	0	27	23	1	20166	DMBT1
GO:MF	cargo receptor activity	GO:0038024	1	0	81	23	1	20166	DMBT1
GO:MF	signaling receptor activity	GO:0038023	1	0	1550	28	6	20166	REG1A,GPR160,RGMB,DMBT1,HLA-DRA,REG1B
GO:MF	small molecule binding	GO:0036094	1	0	2516	11	1	20166	ALDH1B1
GO:MF	mRNA 3'-UTR AU-rich region binding	GO:0035925	1	0	26	12	1	20166	ZFP36L2
GO:MF	amide binding	GO:0033218	1	0	389	3	1	20166	HLA-B
GO:MF	MHC class II receptor activity	GO:0032395	1	0	8	26	1	20166	HLA-DRA
GO:MF	heat shock protein binding	GO:0031072	1	0	128	22	1	20166	SLC12A2
GO:MF	signaling receptor activator activity	GO:0030546	1	0	502	6	1	20166	REG1A
GO:MF	signaling receptor regulator activity	GO:0030545	1	0	548	6	1	20166	REG1A
GO:MF	peptidase inhibitor activity	GO:0030414	1	0	183	5	1	20166	RARRES1
GO:MF	polysaccharide binding	GO:0030247	1	0	26	26	1	20166	HLA-DRA
GO:MF	carbohydrate binding	GO:0030246	1	0	275	28	3	20166	REG1A,HLA-DRA,REG1B
GO:MF	enzyme regulator activity	GO:0030234	1	0	1240	5	1	20166	RARRES1
GO:MF	MHC class II protein complex binding	GO:0023026	1	0	25	26	1	20166	HLA-DRA
GO:MF	MHC protein complex binding	GO:0023023	1	0	33	26	1	20166	HLA-DRA
GO:MF	inorganic cation transmembrane transporter activity	GO:0022890	1	0	602	22	1	20166	SLC12A2
GO:MF	transmembrane transporter activity	GO:0022857	1	0	1121	22	1	20166	SLC12A2
GO:MF	active ion transmembrane transporter activity	GO:0022853	1	0	262	22	1	20166	SLC12A2
GO:MF	active transmembrane transporter activity	GO:0022804	1	0	403	22	1	20166	SLC12A2
GO:MF	protein kinase binding	GO:0019901	1	0	677	22	1	20166	SLC12A2
GO:MF	kinase binding	GO:0019900	1	0	758	22	1	20166	SLC12A2
GO:MF	enzyme binding	GO:0019899	1	0	2030	23	2	20166	SLC12A2,DMBT1
GO:MF	ion binding	GO:0043167	1	0	6060	2	2	20166	MT1E,MT1F
GO:MF	cation binding	GO:0043169	1	0	4358	2	2	20166	MT1E,MT1F
GO:MF	sequence-specific DNA binding	GO:0043565	1	0	1652	8	1	20166	ASCL2
GO:MF	glyceraldehyde-3-phosphate dehydrogenase (NAD+) (non-phosphorylating) activity	GO:0043878	1	0	6	11	1	20166	ALDH1B1
GO:MF	sequence-specific double-stranded DNA binding	GO:1990837	1	0	1548	8	1	20166	ASCL2
GO:MF	heterocyclic compound binding	GO:1901363	1	0	7416	12	5	20166	RPS4Y1,ASCL2,RPS26,ALDH1B1,ZFP36L2
GO:MF	nucleoside phosphate binding	GO:1901265	1	0	2175	11	1	20166	ALDH1B1
GO:MF	immune receptor activity	GO:0140375	1	0	141	26	1	20166	HLA-DRA
GO:MF	transcription regulator activity	GO:0140110	1	0	1917	8	1	20166	ASCL2
GO:MF	catalytic activity, acting on a protein	GO:0140096	1	0	2322	7	1	20166	PSMB9
GO:MF	molecular function regulator	GO:0098772	1	0	1962	6	2	20166	RARRES1,REG1A
GO:MF	carbohydrate derivative binding	GO:0097367	1	0	2288	6	1	20166	REG1A
GO:MF	organic cyclic compound binding	GO:0097159	1	0	7497	12	5	20166	RPS4Y1,ASCL2,RPS26,ALDH1B1,ZFP36L2
GO:MF	E-box binding	GO:0070888	1	0	49	8	1	20166	ASCL2
GO:MF	threonine-type peptidase activity	GO:0070003	1	0	24	7	1	20166	PSMB9
GO:MF	endopeptidase regulator activity	GO:0061135	1	0	191	5	1	20166	RARRES1
GO:MF	rRNA binding	GO:0019843	1	0	66	4	1	20166	RPS4Y1
GO:MF	peptidase regulator activity	GO:0061134	1	0	226	5	1	20166	RARRES1
GO:MF	Hsp90 protein binding	GO:0051879	1	0	43	22	1	20166	SLC12A2
GO:MF	NAD binding	GO:0051287	1	0	51	11	1	20166	ALDH1B1
GO:MF	chaperone binding	GO:0051087	1	0	106	22	2	20166	HLA-B,SLC12A2
GO:MF	extracellular matrix binding	GO:0050840	1	0	53	23	1	20166	DMBT1
GO:MF	cell adhesion molecule binding	GO:0050839	1	0	550	9	1	20166	RPS26
GO:MF	calcium-dependent protein binding	GO:0048306	1	0	84	23	1	20166	DMBT1
GO:MF	receptor ligand activity	GO:0048018	1	0	495	6	1	20166	REG1A
GO:MF	protein dimerization activity	GO:0046983	1	0	1077	25	3	20166	ASCL2,DEFA5,DEFA6
GO:MF	transition metal ion binding	GO:0046914	1	0	1119	2	2	20166	MT1E,MT1F
GO:MF	metal ion transmembrane transporter activity	GO:0046873	1	0	434	22	1	20166	SLC12A2
GO:MF	metal ion binding	GO:0046872	1	0	4269	2	2	20166	MT1E,MT1F
GO:MF	cadherin binding	GO:0045296	1	0	334	9	1	20166	RPS26
GO:MF	protein-containing complex binding	GO:0044877	1	0	1275	26	1	20166	HLA-DRA
GO:MF	molecular transducer activity	GO:0060089	1	0	1550	28	6	20166	REG1A,GPR160,RGMB,DMBT1,HLA-DRA,REG1B
GO:MF	oxidoreductase activity, acting on the aldehyde or oxo group of donors	GO:0016903	1	0	47	11	1	20166	ALDH1B1
GO:MF	oxidoreductase activity, acting on a sulfur group of donors, disulfide as acceptor	GO:0016671	1	0	8	10	1	20166	IFI30
GO:MF	scavenger receptor activity	GO:0005044	1	0	48	23	1	20166	DMBT1
GO:MF	G protein-coupled receptor activity	GO:0004930	1	0	835	14	1	20166	GPR160
GO:MF	transmembrane signaling receptor activity	GO:0004888	1	0	1333	26	2	20166	GPR160,HLA-DRA
GO:MF	endopeptidase inhibitor activity	GO:0004866	1	0	177	5	1	20166	RARRES1
GO:MF	enzyme inhibitor activity	GO:0004857	1	0	389	5	1	20166	RARRES1
GO:MF	threonine-type endopeptidase activity	GO:0004298	1	0	14	7	1	20166	PSMB9
GO:MF	endopeptidase activity	GO:0004175	1	0	440	7	1	20166	PSMB9
GO:MF	aldehyde dehydrogenase [NAD(P)+] activity	GO:0004030	1	0	17	11	1	20166	ALDH1B1
GO:MF	aldehyde dehydrogenase (NAD+) activity	GO:0004029	1	0	16	11	1	20166	ALDH1B1
GO:MF	catalytic activity	GO:0003824	1	0	5716	11	3	20166	PSMB9,IFI30,ALDH1B1
GO:MF	antigen binding	GO:0003823	1	0	166	26	2	20166	HLA-B,HLA-DRA
GO:MF	mRNA 3'-UTR binding	GO:0003730	1	0	97	12	1	20166	ZFP36L2
GO:MF	mRNA binding	GO:0003729	1	0	350	12	2	20166	RPS26,ZFP36L2
GO:MF	RNA binding	GO:0003723	1	0	3142	12	3	20166	RPS4Y1,RPS26,ZFP36L2
GO:MF	DNA-binding transcription factor activity	GO:0003700	1	0	1417	8	1	20166	ASCL2
GO:MF	double-stranded DNA binding	GO:0003690	1	0	1644	8	1	20166	ASCL2
GO:MF	DNA binding	GO:0003677	1	0	2494	8	1	20166	ASCL2
GO:MF	nucleic acid binding	GO:0003676	1	0	5447	12	4	20166	RPS4Y1,ASCL2,RPS26,ZFP36L2
GO:MF	molecular_function	GO:0003674	1	0	20166	1	1	20166	MT1E
GO:MF	DNA-binding transcription repressor activity, RNA polymerase II-specific	GO:0001227	1	0	319	8	1	20166	ASCL2
GO:MF	DNA-binding transcription repressor activity	GO:0001217	1	0	323	8	1	20166	ASCL2
GO:MF	transcription regulatory region nucleic acid binding	GO:0001067	1	0	1495	8	1	20166	ASCL2
GO:MF	cis-regulatory region sequence-specific DNA binding	GO:0000987	1	0	1206	8	1	20166	ASCL2
GO:MF	DNA-binding transcription factor activity, RNA polymerase II-specific	GO:0000981	1	0	1360	8	1	20166	ASCL2
GO:MF	RNA polymerase II cis-regulatory region sequence-specific DNA binding	GO:0000978	1	0	1187	8	1	20166	ASCL2
GO:MF	RNA polymerase II transcription regulatory region sequence-specific DNA binding	GO:0000977	1	0	1399	8	1	20166	ASCL2
GO:MF	transcription cis-regulatory region binding	GO:0000976	1	0	1493	8	1	20166	ASCL2
GO:MF	signaling receptor binding	GO:0005102	1	0	1546	6	2	20166	HLA-B,REG1A
GO:MF	structural molecule activity	GO:0005198	1	0	980	27	5	20166	RPS4Y1,RPS26,CLDN15,RPL17,RPL39L
GO:MF	transporter activity	GO:0005215	1	0	1237	22	1	20166	SLC12A2
GO:MF	binding	GO:0005488	1	0	18292	20	20	20166	MT1E,MT1F,HLA-B,RPS4Y1,RARRES1,REG1A,PSMB9,ASCL2,RPS26,IFI30,ALDH1B1,ZFP36L2,MT1G,GPR160,TMEM176B,TMEM176A,CLDN15,RPL17,MT2A,RGMB
GO:MF	oxidoreductase activity, acting on a sulfur group of donors	GO:0016667	1	0	59	10	1	20166	IFI30
GO:MF	oxidoreductase activity, acting on the aldehyde or oxo group of donors, NAD or NADP as acceptor	GO:0016620	1	0	38	11	1	20166	ALDH1B1
GO:MF	oxidoreductase activity	GO:0016491	1	0	756	11	2	20166	IFI30,ALDH1B1
GO:MF	potassium:chloride symporter activity	GO:0015379	1	0	9	22	1	20166	SLC12A2
GO:MF	sodium:chloride symporter activity	GO:0015378	1	0	10	22	1	20166	SLC12A2
GO:MF	cation:chloride symporter activity	GO:0015377	1	0	16	22	1	20166	SLC12A2
GO:MF	anion:sodium symporter activity	GO:0015373	1	0	13	22	1	20166	SLC12A2
GO:MF	solute:sodium symporter activity	GO:0015370	1	0	72	22	1	20166	SLC12A2
GO:MF	inorganic molecular entity transmembrane transporter activity	GO:0015318	1	0	735	22	1	20166	SLC12A2
GO:MF	anion:cation symporter activity	GO:0015296	1	0	21	22	1	20166	SLC12A2
GO:MF	solute:cation symporter activity	GO:0015294	1	0	103	22	1	20166	SLC12A2
GO:MF	symporter activity	GO:0015293	1	0	142	22	1	20166	SLC12A2
GO:MF	secondary active transmembrane transporter activity	GO:0015291	1	0	236	22	1	20166	SLC12A2
GO:MF	hydrolase activity	GO:0016787	1	0	2425	7	1	20166	PSMB9
GO:MF	inorganic anion transmembrane transporter activity	GO:0015103	1	0	148	22	1	20166	SLC12A2
GO:MF	potassium ion transmembrane transporter activity	GO:0015079	1	0	159	22	1	20166	SLC12A2
GO:MF	ion transmembrane transporter activity	GO:0015075	1	0	856	22	1	20166	SLC12A2
GO:MF	coreceptor activity	GO:0015026	1	0	46	20	1	20166	RGMB
GO:MF	potassium:sodium symporter activity	GO:0009674	1	0	3	22	1	20166	SLC12A2
GO:MF	ammonium transmembrane transporter activity	GO:0008519	1	0	12	22	1	20166	SLC12A2
GO:MF	sodium:potassium:chloride symporter activity	GO:0008511	1	0	3	22	1	20166	SLC12A2
GO:MF	anion transmembrane transporter activity	GO:0008509	1	0	313	22	1	20166	SLC12A2
GO:MF	cation transmembrane transporter activity	GO:0008324	1	0	655	22	1	20166	SLC12A2
GO:MF	peptidase activity	GO:0008233	1	0	637	7	1	20166	PSMB9
GO:MF	metalloendopeptidase inhibitor activity	GO:0008191	1	0	16	5	1	20166	RARRES1
GO:MF	growth factor activity	GO:0008083	1	0	164	6	1	20166	REG1A
GO:MF	glycosaminoglycan binding	GO:0005539	1	0	242	28	2	20166	REG1A,REG1B
GO:MF	protein binding	GO:0005515	1	0	14799	27	25	20166	MT1E,MT1F,HLA-B,RPS4Y1,RARRES1,REG1A,PSMB9,ASCL2,RPS26,IFI30,ZFP36L2,MT1G,GPR160,TMEM176B,TMEM176A,CLDN15,RPL17,MT2A,RGMB,SLC12A2,DMBT1,DEFA5,DEFA6,HLA-DRA,RPL39L
GO:MF	sodium ion transmembrane transporter activity	GO:0015081	1	0	150	22	1	20166	SLC12A2
GO:BP	stress response to copper ion	GO:1990169	9.10742e-07	6.0406	14	19	4	21029	MT1E,MT1F,MT1G,MT2A
GO:BP	detoxification of copper ion	GO:0010273	9.10742e-07	6.0406	14	19	4	21029	MT1E,MT1F,MT1G,MT2A
GO:BP	detoxification of inorganic compound	GO:0061687	1.65401e-06	5.78146	16	19	4	21029	MT1E,MT1F,MT1G,MT2A
GO:BP	stress response to metal ion	GO:0097501	2.77774e-06	5.55631	18	19	4	21029	MT1E,MT1F,MT1G,MT2A
GO:BP	cellular response to zinc ion	GO:0071294	8.01527e-06	5.09608	23	19	4	21029	MT1E,MT1F,MT1G,MT2A
GO:BP	cellular response to copper ion	GO:0071280	1.35091e-05	4.86937	26	19	4	21029	MT1E,MT1F,MT1G,MT2A
GO:BP	cellular response to cadmium ion	GO:0071276	5.29245e-05	4.27634	36	19	4	21029	MT1E,MT1F,MT1G,MT2A
GO:BP	cellular zinc ion homeostasis	GO:0006882	6.62451e-05	4.17885	38	19	4	21029	MT1E,MT1F,MT1G,MT2A
GO:BP	modulation of process of another organism	GO:0035821	7.08261e-05	4.14981	26	28	4	21029	REG1A,DEFA5,DEFA6,REG1B
GO:BP	response to copper ion	GO:0046688	8.1924e-05	4.08659	40	19	4	21029	MT1E,MT1F,MT1G,MT2A
GO:BP	zinc ion homeostasis	GO:0055069	8.1924e-05	4.08659	40	19	4	21029	MT1E,MT1F,MT1G,MT2A
GO:BP	regulation of dendritic cell differentiation	GO:2001198	0.000114239	3.94219	11	16	3	21029	HLA-B,TMEM176B,TMEM176A
GO:BP	response to zinc ion	GO:0010043	0.000241026	3.61794	52	19	4	21029	MT1E,MT1F,MT1G,MT2A
GO:BP	response to cadmium ion	GO:0046686	0.000376434	3.42431	58	19	4	21029	MT1E,MT1F,MT1G,MT2A
GO:BP	antigen processing and presentation of exogenous peptide antigen via MHC class I	GO:0042590	0.000733282	3.13473	32	10	3	21029	HLA-B,PSMB9,IFI30
GO:BP	antimicrobial humoral response	GO:0019730	0.00111443	2.95295	124	28	5	21029	REG1A,DMBT1,DEFA5,DEFA6,REG1B
GO:BP	antigen processing and presentation of exogenous peptide antigen	GO:0002478	0.001534	2.81418	59	26	4	21029	HLA-B,PSMB9,IFI30,HLA-DRA
GO:BP	antigen processing and presentation of peptide antigen via MHC class I	GO:0002474	0.00254682	2.594	48	10	3	21029	HLA-B,PSMB9,IFI30
GO:BP	cellular response to metal ion	GO:0071248	0.00255324	2.59291	190	22	5	21029	MT1E,MT1F,MT1G,MT2A,SLC12A2
GO:BP	antigen processing and presentation of exogenous antigen	GO:0019884	0.00306204	2.51399	70	26	4	21029	HLA-B,PSMB9,IFI30,HLA-DRA
GO:BP	immune system process	GO:0002376	0.0052218	2.28218	2748	28	14	21029	HLA-B,REG1A,PSMB9,IFI30,ZFP36L2,MT1G,TMEM176B,TMEM176A,SLC12A2,DMBT1,DEFA5,DEFA6,HLA-DRA,REG1B
GO:BP	cellular response to inorganic substance	GO:0071241	0.00524543	2.28022	220	22	5	21029	MT1E,MT1F,MT1G,MT2A,SLC12A2
GO:BP	antigen processing and presentation of peptide antigen	GO:0048002	0.00550522	2.25923	81	26	4	21029	HLA-B,PSMB9,IFI30,HLA-DRA
GO:BP	cellular transition metal ion homeostasis	GO:0046916	0.00553596	2.25681	113	19	4	21029	MT1E,MT1F,MT1G,MT2A
GO:BP	antimicrobial humoral immune response mediated by antimicrobial peptide	GO:0061844	0.00787292	2.10386	82	28	4	21029	REG1A,DEFA5,DEFA6,REG1B
GO:BP	dendritic cell differentiation	GO:0097028	0.0103407	1.98545	46	16	3	21029	HLA-B,TMEM176B,TMEM176A
GO:BP	negative regulation of dendritic cell differentiation	GO:2001199	0.0104235	1.98199	5	16	2	21029	TMEM176B,TMEM176A
GO:BP	detoxification	GO:0098754	0.0112352	1.94942	135	19	4	21029	MT1E,MT1F,MT1G,MT2A
GO:BP	transition metal ion homeostasis	GO:0055076	0.0122587	1.91156	138	19	4	21029	MT1E,MT1F,MT1G,MT2A
GO:BP	cell wall disruption in another organism	GO:0044278	0.0196941	1.70566	4	28	2	21029	REG1A,REG1B
GO:BP	mononuclear cell differentiation	GO:1903131	0.0248448	1.60476	439	26	6	21029	HLA-B,ZFP36L2,MT1G,TMEM176B,TMEM176A,HLA-DRA
GO:BP	antigen processing and presentation	GO:0019882	0.0329038	1.48275	127	26	4	21029	HLA-B,PSMB9,IFI30,HLA-DRA
GO:BP	regulation of leukocyte differentiation	GO:1902105	0.0434802	1.36171	284	26	5	21029	HLA-B,ZFP36L2,TMEM176B,TMEM176A,HLA-DRA
GO:BP	response to metal ion	GO:0010038	0.0511679	1.291	352	22	5	21029	MT1E,MT1F,MT1G,MT2A,SLC12A2
GO:BP	hemopoiesis	GO:0030097	0.0604024	1.21895	890	16	6	21029	HLA-B,PSMB9,ZFP36L2,MT1G,TMEM176B,TMEM176A
GO:BP	hematopoietic or lymphoid organ development	GO:0048534	0.0769132	1.114	929	16	6	21029	HLA-B,PSMB9,ZFP36L2,MT1G,TMEM176B,TMEM176A
GO:BP	leukocyte differentiation	GO:0002521	0.0851543	1.06979	558	16	5	21029	HLA-B,ZFP36L2,MT1G,TMEM176B,TMEM176A
GO:BP	response to toxic substance	GO:0009636	0.0960581	1.01747	233	19	4	21029	MT1E,MT1F,MT1G,MT2A
GO:BP	antibacterial humoral response	GO:0019731	0.0981516	1.0081	61	25	3	21029	DMBT1,DEFA5,DEFA6
GO:BP	humoral immune response	GO:0006959	0.104044	0.982784	315	28	5	21029	REG1A,DMBT1,DEFA5,DEFA6,REG1B
GO:BP	immune system development	GO:0002520	0.10805	0.966377	987	16	6	21029	HLA-B,PSMB9,ZFP36L2,MT1G,TMEM176B,TMEM176A
GO:BP	cell killing	GO:0001906	0.112916	0.947243	174	26	4	21029	HLA-B,DEFA5,DEFA6,HLA-DRA
GO:BP	negative regulation of growth	GO:0045926	0.116773	0.932658	245	19	4	21029	MT1E,MT1F,MT1G,MT2A
GO:BP	membrane disruption in another organism	GO:0051673	0.142575	0.845957	11	25	2	21029	DEFA5,DEFA6
GO:BP	regulation of hemopoiesis	GO:1903706	0.153121	0.814966	370	26	5	21029	HLA-B,ZFP36L2,TMEM176B,TMEM176A,HLA-DRA
GO:BP	negative regulation of biological process	GO:0048519	0.226479	0.644973	5844	16	12	21029	MT1E,MT1F,HLA-B,RARRES1,PSMB9,ASCL2,RPS26,IFI30,ZFP36L2,MT1G,TMEM176B,TMEM176A
GO:BP	detection of bacterium	GO:0016045	0.2963	0.528268	17	23	2	21029	HLA-B,DMBT1
GO:BP	defense response to Gram-negative bacterium	GO:0050829	0.313186	0.504197	90	25	3	21029	DMBT1,DEFA5,DEFA6
GO:BP	response to inorganic substance	GO:0010035	0.366829	0.435536	534	22	5	21029	MT1E,MT1F,MT1G,MT2A,SLC12A2
GO:BP	detection of other organism	GO:0098543	0.413123	0.38392	20	23	2	21029	HLA-B,DMBT1
GO:BP	response to organic substance	GO:0010033	0.449748	0.347031	3009	28	12	21029	HLA-B,REG1A,PSMB9,ZFP36L2,MT1G,MT2A,RGMB,SLC12A2,DMBT1,DEFA5,DEFA6,REG1B
GO:BP	antigen processing and presentation of endogenous peptide antigen	GO:0002483	0.477169	0.321328	19	26	2	21029	HLA-B,HLA-DRA
GO:BP	defense response to Gram-positive bacterium	GO:0050830	0.52213	0.282221	107	25	3	21029	DMBT1,DEFA5,DEFA6
GO:BP	cellular metal ion homeostasis	GO:0006875	0.529655	0.276007	578	22	5	21029	MT1E,MT1F,MT1G,MT2A,SLC12A2
GO:BP	somatic stem cell population maintenance	GO:0035019	0.535873	0.270938	44	12	2	21029	ASCL2,ZFP36L2
GO:BP	cellular response to chemical stimulus	GO:0070887	0.618202	0.208869	3008	25	11	21029	MT1E,MT1F,HLA-B,PSMB9,ZFP36L2,MT1G,MT2A,RGMB,SLC12A2,DEFA5,DEFA6
GO:BP	detection of external biotic stimulus	GO:0098581	0.650133	0.186998	25	23	2	21029	HLA-B,DMBT1
GO:BP	antigen processing and presentation of endogenous peptide antigen via MHC class I via ER pathway	GO:0002484	0.822961	0.0846208	3	3	1	21029	HLA-B
GO:BP	antigen processing and presentation of endogenous peptide antigen via MHC class I via ER pathway, TAP-independent	GO:0002486	0.822961	0.0846208	3	3	1	21029	HLA-B
GO:BP	cellular cation homeostasis	GO:0030003	0.883403	0.0538409	646	22	5	21029	MT1E,MT1F,MT1G,MT2A,SLC12A2
GO:BP	antigen processing and presentation of endogenous antigen	GO:0019883	0.902086	0.044752	26	26	2	21029	HLA-B,HLA-DRA
GO:BP	response to chemical	GO:0042221	0.917904	0.0372029	4316	25	13	21029	MT1E,MT1F,HLA-B,REG1A,PSMB9,ZFP36L2,MT1G,MT2A,RGMB,SLC12A2,DMBT1,DEFA5,DEFA6
GO:BP	metal ion homeostasis	GO:0055065	0.954276	0.020326	657	22	5	21029	MT1E,MT1F,MT1G,MT2A,SLC12A2
GO:BP	innate immune response in mucosa	GO:0002227	0.967814	0.0142083	28	25	2	21029	DEFA5,DEFA6
GO:BP	positive regulation of T cell mediated cytotoxicity	GO:0001916	0.973513	0.0116583	27	26	2	21029	HLA-B,HLA-DRA
GO:BP	cellular ion homeostasis	GO:0006873	0.981088	0.00829183	661	22	5	21029	MT1E,MT1F,MT1G,MT2A,SLC12A2
GO:BP	regulation of RNA biosynthetic process	GO:2001141	1	0	3418	8	2	21029	PSMB9,ASCL2
GO:BP	negative regulation of stem cell differentiation	GO:2000737	1	0	24	12	1	21029	ZFP36L2
GO:BP	regulation of stem cell differentiation	GO:2000736	1	0	81	12	2	21029	PSMB9,ZFP36L2
GO:BP	positive regulation of CD4-positive, alpha-beta T cell activation	GO:2000516	1	0	37	26	1	21029	HLA-DRA
GO:BP	regulation of CD4-positive, alpha-beta T cell activation	GO:2000514	1	0	65	26	1	21029	HLA-DRA
GO:BP	negative regulation of blood vessel morphogenesis	GO:2000181	1	0	104	22	1	21029	SLC12A2
GO:BP	regulation of cysteine-type endopeptidase activity	GO:2000116	1	0	228	7	1	21029	PSMB9
GO:BP	negative regulation of cellular macromolecule biosynthetic process	GO:2000113	1	0	258	12	1	21029	ZFP36L2
GO:BP	regulation of cellular macromolecule biosynthetic process	GO:2000112	1	0	656	12	1	21029	ZFP36L2
GO:BP	regulation of animal organ morphogenesis	GO:2000027	1	0	152	7	1	21029	PSMB9
GO:BP	regulation of multicellular organismal development	GO:2000026	1	0	1315	26	7	21029	HLA-B,ASCL2,ZFP36L2,TMEM176B,TMEM176A,SLC12A2,HLA-DRA
GO:BP	cellular response to chemokine	GO:1990869	1	0	96	22	1	21029	SLC12A2
GO:BP	cellular response to lectin	GO:1990858	1	0	41	7	1	21029	PSMB9
GO:BP	regulation of mitotic cell cycle phase transition	GO:1901990	1	0	311	12	2	21029	PSMB9,ZFP36L2
GO:BP	negative regulation of cell cycle phase transition	GO:1901988	1	0	261	12	2	21029	PSMB9,ZFP36L2
GO:BP	regulation of cell cycle phase transition	GO:1901987	1	0	404	12	2	21029	PSMB9,ZFP36L2
GO:BP	cellular response to oxygen-containing compound	GO:1901701	1	0	1164	25	2	21029	DEFA5,DEFA6
GO:BP	response to oxygen-containing compound	GO:1901700	1	0	1631	28	4	21029	REG1A,DEFA5,DEFA6,REG1B
GO:BP	response to nitrogen compound	GO:1901698	1	0	1088	6	1	21029	REG1A
GO:BP	response to peptide	GO:1901652	1	0	478	6	1	21029	REG1A
GO:BP	organic hydroxy compound catabolic process	GO:1901616	1	0	79	11	1	21029	ALDH1B1
GO:BP	organic hydroxy compound metabolic process	GO:1901615	1	0	548	11	1	21029	ALDH1B1
GO:BP	organic substance biosynthetic process	GO:1901576	1	0	5869	12	5	21029	RPS4Y1,PSMB9,ASCL2,RPS26,ZFP36L2
GO:BP	organic substance catabolic process	GO:1901575	1	0	2081	12	3	21029	PSMB9,ALDH1B1,ZFP36L2
GO:BP	organonitrogen compound biosynthetic process	GO:1901566	1	0	1698	18	4	21029	RPS4Y1,RPS26,ZFP36L2,RPL17
GO:BP	organonitrogen compound catabolic process	GO:1901565	1	0	1335	7	1	21029	PSMB9
GO:BP	organonitrogen compound metabolic process	GO:1901564	1	0	6338	9	4	21029	RPS4Y1,RARRES1,PSMB9,RPS26
GO:BP	regulation of hematopoietic progenitor cell differentiation	GO:1901532	1	0	55	7	1	21029	PSMB9
GO:BP	organic cyclic compound biosynthetic process	GO:1901362	1	0	4181	8	2	21029	PSMB9,ASCL2
GO:BP	organic cyclic compound catabolic process	GO:1901361	1	0	522	12	2	21029	PSMB9,ZFP36L2
GO:BP	organic cyclic compound metabolic process	GO:1901360	1	0	8395	9	3	21029	PSMB9,ASCL2,RPS26
GO:BP	negative regulation of vasculature development	GO:1901343	1	0	105	22	1	21029	SLC12A2
GO:BP	regulation of vasculature development	GO:1901342	1	0	283	22	1	21029	SLC12A2
GO:BP	positive regulation of nuclear-transcribed mRNA catabolic process, deadenylation-dependent decay	GO:1900153	1	0	15	12	1	21029	ZFP36L2
GO:BP	regulation of nuclear-transcribed mRNA catabolic process, deadenylation-dependent decay	GO:1900151	1	0	18	12	1	21029	ZFP36L2
GO:BP	cell-cell signaling by wnt	GO:0198738	1	0	470	7	1	21029	PSMB9
GO:BP	transport across blood-brain barrier	GO:0150104	1	0	87	22	1	21029	SLC12A2
GO:BP	regulation of spontaneous synaptic transmission	GO:0150003	1	0	6	22	1	21029	SLC12A2
GO:BP	defense response to symbiont	GO:0140546	1	0	272	23	1	21029	DMBT1
GO:BP	export from cell	GO:0140352	1	0	840	22	1	21029	SLC12A2
GO:BP	negative regulation of mitotic cell cycle phase transition	GO:1901991	1	0	191	12	2	21029	PSMB9,ZFP36L2
GO:BP	regulation of hematopoietic stem cell differentiation	GO:1902036	1	0	36	7	1	21029	PSMB9
GO:BP	negative regulation of leukocyte differentiation	GO:1902106	1	0	101	16	2	21029	TMEM176B,TMEM176A
GO:BP	positive regulation of leukocyte differentiation	GO:1902107	1	0	158	26	1	21029	HLA-DRA
GO:BP	response to lectin	GO:1990840	1	0	41	7	1	21029	PSMB9
GO:BP	matrix metallopeptidase secretion	GO:1990773	1	0	5	22	1	21029	SLC12A2
GO:BP	potassium ion import across plasma membrane	GO:1990573	1	0	49	22	1	21029	SLC12A2
GO:BP	positive regulation of membrane permeability	GO:1905710	1	0	50	24	1	21029	DEFA5
GO:BP	cell surface receptor signaling pathway involved in cell-cell signaling	GO:1905114	1	0	569	7	1	21029	PSMB9
GO:BP	regulation of matrix metallopeptidase secretion	GO:1904464	1	0	5	22	1	21029	SLC12A2
GO:BP	positive regulation of aspartate secretion	GO:1904450	1	0	2	22	1	21029	SLC12A2
GO:BP	regulation of aspartate secretion	GO:1904448	1	0	2	22	1	21029	SLC12A2
GO:BP	positive regulation of anion transport	GO:1903793	1	0	49	22	1	21029	SLC12A2
GO:BP	positive regulation of hemopoiesis	GO:1903708	1	0	158	26	1	21029	HLA-DRA
GO:BP	negative regulation of hemopoiesis	GO:1903707	1	0	103	16	2	21029	TMEM176B,TMEM176A
GO:BP	positive regulation of secretion by cell	GO:1903532	1	0	274	22	1	21029	SLC12A2
GO:BP	regulation of secretion by cell	GO:1903530	1	0	547	22	1	21029	SLC12A2
GO:BP	response to chemokine	GO:1990868	1	0	96	22	1	21029	SLC12A2
GO:BP	positive regulation of nucleic acid-templated transcription	GO:1903508	1	0	1604	20	2	21029	ASCL2,RGMB
GO:BP	regulation of nucleic acid-templated transcription	GO:1903506	1	0	3413	8	2	21029	PSMB9,ASCL2
GO:BP	positive regulation of mRNA metabolic process	GO:1903313	1	0	116	12	1	21029	ZFP36L2
GO:BP	regulation of mRNA metabolic process	GO:1903311	1	0	318	12	2	21029	PSMB9,ZFP36L2
GO:BP	mitotic cell cycle process	GO:1903047	1	0	744	12	2	21029	PSMB9,ZFP36L2
GO:BP	positive regulation of leukocyte cell-cell adhesion	GO:1903039	1	0	239	26	1	21029	HLA-DRA
GO:BP	regulation of leukocyte cell-cell adhesion	GO:1903037	1	0	329	26	1	21029	HLA-DRA
GO:BP	negative regulation of response to wounding	GO:1903035	1	0	86	22	1	21029	SLC12A2
GO:BP	regulation of response to wounding	GO:1903034	1	0	156	22	1	21029	SLC12A2
GO:BP	negative regulation of cell cycle G2/M phase transition	GO:1902750	1	0	82	7	1	21029	PSMB9
GO:BP	regulation of cell cycle G2/M phase transition	GO:1902749	1	0	124	7	1	21029	PSMB9
GO:BP	positive regulation of RNA biosynthetic process	GO:1902680	1	0	1606	20	2	21029	ASCL2,RGMB
GO:BP	negative regulation of RNA biosynthetic process	GO:1902679	1	0	1288	8	1	21029	ASCL2
GO:BP	chloride transmembrane transport	GO:1902476	1	0	65	22	1	21029	SLC12A2
GO:BP	negative regulation of nucleic acid-templated transcription	GO:1903507	1	0	1286	8	1	21029	ASCL2
GO:BP	tight junction organization	GO:0120193	1	0	76	17	1	21029	CLDN15
GO:BP	tight junction assembly	GO:0120192	1	0	70	17	1	21029	CLDN15
GO:BP	trans-synaptic signaling	GO:0099537	1	0	712	22	1	21029	SLC12A2
GO:BP	regulation of leukocyte activation	GO:0002694	1	0	614	26	2	21029	ZFP36L2,HLA-DRA
GO:BP	positive regulation of immune system process	GO:0002684	1	0	920	7	2	21029	HLA-B,PSMB9
GO:BP	negative regulation of immune system process	GO:0002683	1	0	414	16	3	21029	HLA-B,TMEM176B,TMEM176A
GO:BP	regulation of immune system process	GO:0002682	1	0	1423	16	5	21029	HLA-B,PSMB9,ZFP36L2,TMEM176B,TMEM176A
GO:BP	regulation of T cell anergy	GO:0002667	1	0	8	3	1	21029	HLA-B
GO:BP	regulation of T cell tolerance induction	GO:0002664	1	0	13	3	1	21029	HLA-B
GO:BP	regulation of tolerance induction	GO:0002643	1	0	20	3	1	21029	HLA-B
GO:BP	myeloid leukocyte differentiation	GO:0002573	1	0	211	13	1	21029	MT1G
GO:BP	T cell tolerance induction	GO:0002517	1	0	15	3	1	21029	HLA-B
GO:BP	tolerance induction	GO:0002507	1	0	32	3	1	21029	HLA-B
GO:BP	antigen processing and presentation of peptide or polysaccharide antigen via MHC class II	GO:0002504	1	0	36	26	2	21029	IFI30,HLA-DRA
GO:BP	peptide antigen assembly with MHC class II protein complex	GO:0002503	1	0	14	26	1	21029	HLA-DRA
GO:BP	peptide antigen assembly with MHC protein complex	GO:0002501	1	0	16	26	1	21029	HLA-DRA
GO:BP	antigen processing and presentation of peptide antigen via MHC class II	GO:0002495	1	0	32	26	2	21029	IFI30,HLA-DRA
GO:BP	antigen processing and presentation of endogenous peptide antigen via MHC class II	GO:0002491	1	0	2	26	1	21029	HLA-DRA
GO:BP	antigen processing and presentation of exogenous peptide antigen via MHC class I, TAP-independent	GO:0002480	1	0	5	3	1	21029	HLA-B
GO:BP	antigen processing and presentation of exogenous peptide antigen via MHC class I, TAP-dependent	GO:0002479	1	0	23	7	1	21029	PSMB9
GO:BP	myeloid dendritic cell antigen processing and presentation	GO:0002469	1	0	2	26	1	21029	HLA-DRA
GO:BP	dendritic cell antigen processing and presentation	GO:0002468	1	0	14	26	1	21029	HLA-DRA
GO:BP	adaptive immune response based on somatic recombination of immune receptors built from immunoglobulin superfamily domains	GO:0002460	1	0	344	3	1	21029	HLA-B
GO:BP	T cell mediated immunity	GO:0002456	1	0	106	26	2	21029	HLA-B,HLA-DRA
GO:BP	lymphocyte mediated immunity	GO:0002449	1	0	335	3	1	21029	HLA-B
GO:BP	leukocyte mediated immunity	GO:0002443	1	0	429	3	1	21029	HLA-B
GO:BP	immune response-activating cell surface receptor signaling pathway	GO:0002429	1	0	310	7	1	21029	PSMB9
GO:BP	MHC class II protein complex assembly	GO:0002399	1	0	14	26	1	21029	HLA-DRA
GO:BP	MHC protein complex assembly	GO:0002396	1	0	17	26	1	21029	HLA-DRA
GO:BP	mucosal immune response	GO:0002385	1	0	39	25	2	21029	DEFA5,DEFA6
GO:BP	positive regulation of leukocyte activation	GO:0002696	1	0	410	26	1	21029	HLA-DRA
GO:BP	regulation of immune effector process	GO:0002697	1	0	343	3	1	21029	HLA-B
GO:BP	negative regulation of immune effector process	GO:0002698	1	0	113	3	1	21029	HLA-B
GO:BP	positive regulation of immune effector process	GO:0002699	1	0	235	3	1	21029	HLA-B
GO:BP	carbohydrate metabolic process	GO:0005975	1	0	600	11	1	21029	ALDH1B1
GO:BP	vascular process in circulatory system	GO:0003018	1	0	259	22	1	21029	SLC12A2
GO:BP	circulatory system process	GO:0003013	1	0	584	22	1	21029	SLC12A2
GO:BP	system process	GO:0003008	1	0	2243	26	2	21029	SLC12A2,HLA-DRA
GO:BP	developmental process involved in reproduction	GO:0003006	1	0	1013	8	1	21029	ASCL2
GO:BP	regulation of lymphocyte anergy	GO:0002911	1	0	8	3	1	21029	HLA-B
GO:BP	T cell anergy	GO:0002870	1	0	8	3	1	21029	HLA-B
GO:BP	positive regulation of response to biotic stimulus	GO:0002833	1	0	185	7	1	21029	PSMB9
GO:BP	negative regulation of response to biotic stimulus	GO:0002832	1	0	106	3	1	21029	HLA-B
GO:BP	regulation of response to biotic stimulus	GO:0002831	1	0	347	7	2	21029	HLA-B,PSMB9
GO:BP	positive regulation of adaptive immune response based on somatic recombination of immune receptors built from immunoglobulin superfamily domains	GO:0002824	1	0	104	26	2	21029	HLA-B,HLA-DRA
GO:BP	regulation of adaptive immune response based on somatic recombination of immune receptors built from immunoglobulin superfamily domains	GO:0002822	1	0	168	26	2	21029	HLA-B,HLA-DRA
GO:BP	positive regulation of adaptive immune response	GO:0002821	1	0	109	26	2	21029	HLA-B,HLA-DRA
GO:BP	leukocyte activation involved in immune response	GO:0002366	1	0	285	26	1	21029	HLA-DRA
GO:BP	regulation of adaptive immune response	GO:0002819	1	0	183	26	2	21029	HLA-B,HLA-DRA
GO:BP	immune response-regulating signaling pathway	GO:0002764	1	0	491	7	1	21029	PSMB9
GO:BP	innate immune response-activating signal transduction	GO:0002758	1	0	44	7	1	21029	PSMB9
GO:BP	immune response-activating signal transduction	GO:0002757	1	0	310	7	1	21029	PSMB9
GO:BP	negative regulation of natural killer cell mediated immunity	GO:0002716	1	0	18	3	1	21029	HLA-B
GO:BP	regulation of natural killer cell mediated immunity	GO:0002715	1	0	46	3	1	21029	HLA-B
GO:BP	positive regulation of T cell mediated immunity	GO:0002711	1	0	55	26	2	21029	HLA-B,HLA-DRA
GO:BP	regulation of T cell mediated immunity	GO:0002709	1	0	84	26	2	21029	HLA-B,HLA-DRA
GO:BP	positive regulation of lymphocyte mediated immunity	GO:0002708	1	0	111	26	2	21029	HLA-B,HLA-DRA
GO:BP	negative regulation of lymphocyte mediated immunity	GO:0002707	1	0	53	3	1	21029	HLA-B
GO:BP	regulation of lymphocyte mediated immunity	GO:0002706	1	0	167	26	2	21029	HLA-B,HLA-DRA
GO:BP	positive regulation of leukocyte mediated immunity	GO:0002705	1	0	132	26	2	21029	HLA-B,HLA-DRA
GO:BP	negative regulation of leukocyte mediated immunity	GO:0002704	1	0	65	3	1	21029	HLA-B
GO:BP	regulation of leukocyte mediated immunity	GO:0002703	1	0	228	26	2	21029	HLA-B,HLA-DRA
GO:BP	immune response-regulating cell surface receptor signaling pathway	GO:0002768	1	0	338	7	1	21029	PSMB9
GO:BP	alcohol metabolic process	GO:0006066	1	0	359	11	1	21029	ALDH1B1
GO:BP	CD4-positive, CD25-positive, alpha-beta regulatory T cell differentiation	GO:0002361	1	0	8	26	1	21029	HLA-DRA
GO:BP	alpha-beta T cell differentiation involved in immune response	GO:0002293	1	0	67	26	1	21029	HLA-DRA
GO:BP	morphogenesis of a polarized epithelium	GO:0001738	1	0	117	7	1	21029	PSMB9
GO:BP	establishment of planar polarity	GO:0001736	1	0	95	7	1	21029	PSMB9
GO:BP	in utero embryonic development	GO:0001701	1	0	401	8	1	21029	ASCL2
GO:BP	response to hypoxia	GO:0001666	1	0	301	8	2	21029	PSMB9,ASCL2
GO:BP	blood vessel development	GO:0001568	1	0	693	22	1	21029	SLC12A2
GO:BP	angiogenesis	GO:0001525	1	0	515	22	1	21029	SLC12A2
GO:BP	nuclear-transcribed mRNA catabolic process	GO:0000956	1	0	112	12	1	21029	ZFP36L2
GO:BP	nuclear-transcribed mRNA catabolic process, deadenylation-dependent decay	GO:0000288	1	0	55	12	1	21029	ZFP36L2
GO:BP	mitotic cell cycle	GO:0000278	1	0	895	12	2	21029	PSMB9,ZFP36L2
GO:BP	protein polyubiquitination	GO:0000209	1	0	266	7	1	21029	PSMB9
GO:BP	MAPK cascade	GO:0000165	1	0	793	12	2	21029	PSMB9,ZFP36L2
GO:BP	negative regulation of transcription by RNA polymerase II	GO:0000122	1	0	936	8	1	21029	ASCL2
GO:BP	G2/M transition of mitotic cell cycle	GO:0000086	1	0	158	7	1	21029	PSMB9
GO:BP	reproduction	GO:0000003	1	0	1524	8	1	21029	ASCL2
GO:BP	cell activation	GO:0001775	1	0	1082	13	3	21029	HLA-B,ZFP36L2,MT1G
GO:BP	cytokine production	GO:0001816	1	0	724	3	1	21029	HLA-B
GO:BP	regulation of cytokine production	GO:0001817	1	0	718	3	1	21029	HLA-B
GO:BP	placenta development	GO:0001890	1	0	149	8	1	21029	ASCL2
GO:BP	T cell differentiation involved in immune response	GO:0002292	1	0	75	26	1	21029	HLA-DRA
GO:BP	alpha-beta T cell activation involved in immune response	GO:0002287	1	0	67	26	1	21029	HLA-DRA
GO:BP	T cell activation involved in immune response	GO:0002286	1	0	114	26	1	21029	HLA-DRA
GO:BP	lymphocyte activation involved in immune response	GO:0002285	1	0	199	26	1	21029	HLA-DRA
GO:BP	myeloid leukocyte activation	GO:0002274	1	0	226	13	1	21029	MT1G
GO:BP	cell activation involved in immune response	GO:0002263	1	0	289	26	1	21029	HLA-DRA
GO:BP	activation of immune response	GO:0002253	1	0	394	7	1	21029	PSMB9
GO:BP	immune effector process	GO:0002252	1	0	652	3	1	21029	HLA-B
GO:BP	organ or tissue specific immune response	GO:0002251	1	0	43	25	2	21029	DEFA5,DEFA6
GO:BP	adaptive immune response	GO:0002250	1	0	712	3	1	21029	HLA-B
GO:BP	lymphocyte anergy	GO:0002249	1	0	8	3	1	21029	HLA-B
GO:BP	hematopoietic progenitor cell differentiation	GO:0002244	1	0	150	7	1	21029	PSMB9
GO:BP	response to molecule of bacterial origin	GO:0002237	1	0	347	25	3	21029	DMBT1,DEFA5,DEFA6
GO:BP	CD4-positive, alpha-beta T cell differentiation involved in immune response	GO:0002294	1	0	66	26	1	21029	HLA-DRA
GO:BP	natural killer cell mediated immunity	GO:0002228	1	0	69	3	1	21029	HLA-B
GO:BP	innate immune response activating cell surface receptor signaling pathway	GO:0002220	1	0	43	7	1	21029	PSMB9
GO:BP	activation of innate immune response	GO:0002218	1	0	73	7	1	21029	PSMB9
GO:BP	cytoplasmic translation	GO:0002181	1	0	148	18	2	21029	RPS26,RPL17
GO:BP	morphogenesis of an epithelium	GO:0002009	1	0	533	7	1	21029	PSMB9
GO:BP	vasculature development	GO:0001944	1	0	724	22	1	21029	SLC12A2
GO:BP	regulation of T cell mediated cytotoxicity	GO:0001914	1	0	37	26	2	21029	HLA-B,HLA-DRA
GO:BP	T cell mediated cytotoxicity	GO:0001913	1	0	44	26	2	21029	HLA-B,HLA-DRA
GO:BP	positive regulation of leukocyte mediated cytotoxicity	GO:0001912	1	0	53	26	2	21029	HLA-B,HLA-DRA
GO:BP	negative regulation of leukocyte mediated cytotoxicity	GO:0001911	1	0	23	3	1	21029	HLA-B
GO:BP	regulation of leukocyte mediated cytotoxicity	GO:0001910	1	0	79	26	2	21029	HLA-B,HLA-DRA
GO:BP	leukocyte mediated cytotoxicity	GO:0001909	1	0	119	26	2	21029	HLA-B,HLA-DRA
GO:BP	tissue homeostasis	GO:0001894	1	0	274	22	1	21029	SLC12A2
GO:BP	embryonic placenta development	GO:0001892	1	0	89	8	1	21029	ASCL2
GO:BP	stimulatory C-type lectin receptor signaling pathway	GO:0002223	1	0	40	7	1	21029	PSMB9
GO:BP	ethanol metabolic process	GO:0006067	1	0	20	11	1	21029	ALDH1B1
GO:BP	ethanol catabolic process	GO:0006068	1	0	12	11	1	21029	ALDH1B1
GO:BP	organic acid metabolic process	GO:0006082	1	0	980	7	1	21029	PSMB9
GO:BP	tissue development	GO:0009888	1	0	1912	8	2	21029	PSMB9,ASCL2
GO:BP	animal organ morphogenesis	GO:0009887	1	0	1066	15	2	21029	PSMB9,TMEM176B
GO:BP	embryo development ending in birth or egg hatching	GO:0009792	1	0	682	8	1	21029	ASCL2
GO:BP	embryo development	GO:0009790	1	0	1088	8	1	21029	ASCL2
GO:BP	response to hormone	GO:0009725	1	0	841	12	2	21029	REG1A,ZFP36L2
GO:BP	response to endogenous stimulus	GO:0009719	1	0	1551	28	4	21029	REG1A,ZFP36L2,RGMB,REG1B
GO:BP	anatomical structure morphogenesis	GO:0009653	1	0	2685	22	3	21029	PSMB9,TMEM176B,SLC12A2
GO:BP	response to abiotic stimulus	GO:0009628	1	0	1121	8	2	21029	PSMB9,ASCL2
GO:BP	response to fungus	GO:0009620	1	0	63	25	2	21029	DEFA5,DEFA6
GO:BP	response to bacterium	GO:0009617	1	0	744	25	4	21029	HLA-B,DMBT1,DEFA5,DEFA6
GO:BP	response to virus	GO:0009615	1	0	365	23	1	21029	DMBT1
GO:BP	response to wounding	GO:0009611	1	0	543	22	2	21029	ZFP36L2,SLC12A2
GO:BP	response to biotic stimulus	GO:0009607	1	0	1529	28	7	21029	HLA-B,REG1A,PSMB9,DMBT1,DEFA5,DEFA6,REG1B
GO:BP	response to external stimulus	GO:0009605	1	0	2752	28	8	21029	HLA-B,REG1A,PSMB9,SLC12A2,DMBT1,DEFA5,DEFA6,REG1B
GO:BP	detection of biotic stimulus	GO:0009595	1	0	37	23	2	21029	HLA-B,DMBT1
GO:BP	detection of chemical stimulus	GO:0009593	1	0	484	23	1	21029	DMBT1
GO:BP	amine metabolic process	GO:0009308	1	0	140	7	1	21029	PSMB9
GO:BP	protein secretion	GO:0009306	1	0	339	22	1	21029	SLC12A2
GO:BP	macromolecule biosynthetic process	GO:0009059	1	0	4880	12	5	21029	RPS4Y1,PSMB9,ASCL2,RPS26,ZFP36L2
GO:BP	biosynthetic process	GO:0009058	1	0	5956	9	4	21029	RPS4Y1,PSMB9,ASCL2,RPS26
GO:BP	macromolecule catabolic process	GO:0009057	1	0	1341	12	2	21029	PSMB9,ZFP36L2
GO:BP	catabolic process	GO:0009056	1	0	2547	12	3	21029	PSMB9,ALDH1B1,ZFP36L2
GO:BP	RNA splicing	GO:0008380	1	0	1841	9	1	21029	RPS26
GO:BP	regulation of cell size	GO:0008361	1	0	183	22	1	21029	SLC12A2
GO:BP	negative regulation of cell population proliferation	GO:0008285	1	0	707	10	3	21029	RARRES1,ASCL2,IFI30
GO:BP	positive regulation of cell population proliferation	GO:0008284	1	0	925	6	1	21029	REG1A
GO:BP	cell population proliferation	GO:0008283	1	0	1940	10	4	21029	RARRES1,REG1A,ASCL2,IFI30
GO:BP	regulation of biosynthetic process	GO:0009889	1	0	4141	12	3	21029	PSMB9,ASCL2,ZFP36L2
GO:BP	negative regulation of biosynthetic process	GO:0009890	1	0	1610	12	2	21029	ASCL2,ZFP36L2
GO:BP	positive regulation of biosynthetic process	GO:0009891	1	0	1975	8	1	21029	ASCL2
GO:BP	negative regulation of metabolic process	GO:0009892	1	0	3558	12	5	21029	RARRES1,PSMB9,ASCL2,RPS26,ZFP36L2
GO:BP	negative regulation of cell communication	GO:0010648	1	0	1347	7	1	21029	PSMB9
GO:BP	positive regulation of cell communication	GO:0010647	1	0	1689	7	1	21029	PSMB9
GO:BP	regulation of cell communication	GO:0010646	1	0	3313	7	1	21029	PSMB9
GO:BP	negative regulation of gene expression	GO:0010629	1	0	1570	12	3	21029	PSMB9,RPS26,ZFP36L2
GO:BP	negative regulation of Schwann cell proliferation	GO:0010626	1	0	6	8	1	21029	ASCL2
GO:BP	regulation of Schwann cell proliferation	GO:0010624	1	0	7	8	1	21029	ASCL2
GO:BP	posttranscriptional regulation of gene expression	GO:0010608	1	0	1126	12	2	21029	PSMB9,ZFP36L2
GO:BP	negative regulation of macromolecule metabolic process	GO:0010605	1	0	3353	12	5	21029	RARRES1,PSMB9,ASCL2,RPS26,ZFP36L2
GO:BP	positive regulation of macromolecule metabolic process	GO:0010604	1	0	3378	12	2	21029	ASCL2,ZFP36L2
GO:BP	regulation of cellular ketone metabolic process	GO:0010565	1	0	147	7	1	21029	PSMB9
GO:BP	regulation of cell cycle process	GO:0010564	1	0	675	12	2	21029	PSMB9,ZFP36L2
GO:BP	negative regulation of macromolecule biosynthetic process	GO:0010558	1	0	1523	12	2	21029	ASCL2,ZFP36L2
GO:BP	positive regulation of macromolecule biosynthetic process	GO:0010557	1	0	1839	8	1	21029	ASCL2
GO:BP	metabolic process	GO:0008152	1	0	14361	12	8	21029	HLA-B,RPS4Y1,RARRES1,PSMB9,ASCL2,RPS26,ALDH1B1,ZFP36L2
GO:BP	regulation of macromolecule biosynthetic process	GO:0010556	1	0	3926	12	3	21029	PSMB9,ASCL2,ZFP36L2
GO:BP	regulation of gene expression	GO:0010468	1	0	5388	12	5	21029	HLA-B,PSMB9,ASCL2,RPS26,ZFP36L2
GO:BP	gene expression	GO:0010467	1	0	8909	9	5	21029	HLA-B,RPS4Y1,PSMB9,ASCL2,RPS26
GO:BP	negative regulation of peptidase activity	GO:0010466	1	0	248	5	1	21029	RARRES1
GO:BP	regulation of G2/M transition of mitotic cell cycle	GO:0010389	1	0	114	7	1	21029	PSMB9
GO:BP	response to organonitrogen compound	GO:0010243	1	0	1001	6	1	21029	REG1A
GO:BP	vascular transport	GO:0010232	1	0	87	22	1	21029	SLC12A2
GO:BP	cellular process	GO:0009987	1	0	19329	20	20	21029	MT1E,MT1F,HLA-B,RPS4Y1,RARRES1,REG1A,PSMB9,ASCL2,RPS26,IFI30,ALDH1B1,ZFP36L2,MT1G,GPR160,TMEM176B,TMEM176A,CLDN15,RPL17,MT2A,RGMB
GO:BP	negative regulation of signal transduction	GO:0009968	1	0	1242	7	1	21029	PSMB9
GO:BP	positive regulation of signal transduction	GO:0009967	1	0	1495	7	1	21029	PSMB9
GO:BP	regulation of signal transduction	GO:0009966	1	0	2929	7	1	21029	PSMB9
GO:BP	positive regulation of catabolic process	GO:0009896	1	0	505	12	1	21029	ZFP36L2
GO:BP	regulation of catabolic process	GO:0009894	1	0	989	12	2	21029	PSMB9,ZFP36L2
GO:BP	positive regulation of metabolic process	GO:0009893	1	0	3678	12	2	21029	ASCL2,ZFP36L2
GO:BP	proteasomal protein catabolic process	GO:0010498	1	0	503	7	1	21029	PSMB9
GO:BP	biological_process	GO:0008150	1	0	21028	20	20	21029	MT1E,MT1F,HLA-B,RPS4Y1,RARRES1,REG1A,PSMB9,ASCL2,RPS26,IFI30,ALDH1B1,ZFP36L2,MT1G,GPR160,TMEM176B,TMEM176A,CLDN15,RPL17,MT2A,RGMB
GO:BP	protein localization	GO:0008104	1	0	2700	23	2	21029	SLC12A2,DMBT1
GO:BP	aging	GO:0007568	1	0	307	22	1	21029	SLC12A2
GO:BP	dicarboxylic acid transport	GO:0006835	1	0	90	22	1	21029	SLC12A2
GO:BP	chloride transport	GO:0006821	1	0	108	22	1	21029	SLC12A2
GO:BP	anion transport	GO:0006820	1	0	512	22	1	21029	SLC12A2
GO:BP	sodium ion transport	GO:0006814	1	0	246	22	1	21029	SLC12A2
GO:BP	potassium ion transport	GO:0006813	1	0	238	22	1	21029	SLC12A2
GO:BP	cation transport	GO:0006812	1	0	1174	22	1	21029	SLC12A2
GO:BP	ion transport	GO:0006811	1	0	1544	22	2	21029	CLDN15,SLC12A2
GO:BP	transport	GO:0006810	1	0	4760	23	4	21029	PSMB9,CLDN15,SLC12A2,DMBT1
GO:BP	nitrogen compound metabolic process	GO:0006807	1	0	12062	9	5	21029	RPS4Y1,RARRES1,PSMB9,ASCL2,RPS26
GO:BP	cellular aromatic compound metabolic process	GO:0006725	1	0	8159	9	3	21029	PSMB9,ASCL2,RPS26
GO:BP	regulation of cellular amino acid metabolic process	GO:0006521	1	0	33	7	1	21029	PSMB9
GO:BP	cellular amino acid metabolic process	GO:0006520	1	0	309	7	1	21029	PSMB9
GO:BP	peptide metabolic process	GO:0006518	1	0	895	27	5	21029	RPS4Y1,RPS26,ZFP36L2,RPL17,RPL39L
GO:BP	amino acid transport	GO:0006865	1	0	146	22	1	21029	SLC12A2
GO:BP	ubiquitin-dependent protein catabolic process	GO:0006511	1	0	660	7	1	21029	PSMB9
GO:BP	cellular protein modification process	GO:0006464	1	0	3642	7	1	21029	PSMB9
GO:BP	regulation of translation	GO:0006417	1	0	390	12	1	21029	ZFP36L2
GO:BP	translation	GO:0006412	1	0	713	27	5	21029	RPS4Y1,RPS26,ZFP36L2,RPL17,RPL39L
GO:BP	mRNA catabolic process	GO:0006402	1	0	261	12	2	21029	PSMB9,ZFP36L2
GO:BP	RNA catabolic process	GO:0006401	1	0	308	12	2	21029	PSMB9,ZFP36L2
GO:BP	RNA processing	GO:0006396	1	0	3356	9	1	21029	RPS26
GO:BP	transcription by RNA polymerase II	GO:0006366	1	0	2634	8	2	21029	PSMB9,ASCL2
GO:BP	regulation of transcription by RNA polymerase II	GO:0006357	1	0	2529	8	2	21029	PSMB9,ASCL2
GO:BP	regulation of transcription, DNA-templated	GO:0006355	1	0	3412	8	2	21029	PSMB9,ASCL2
GO:BP	transcription, DNA-templated	GO:0006351	1	0	3551	8	2	21029	PSMB9,ASCL2
GO:BP	DNA-dependent DNA replication	GO:0006261	1	0	181	7	1	21029	PSMB9
GO:BP	DNA replication	GO:0006260	1	0	288	7	1	21029	PSMB9
GO:BP	nucleobase-containing compound metabolic process	GO:0006139	1	0	7940	9	3	21029	PSMB9,ASCL2,RPS26
GO:BP	proteolysis	GO:0006508	1	0	1755	7	2	21029	RARRES1,PSMB9
GO:BP	cellular copper ion homeostasis	GO:0006878	1	0	16	19	1	21029	MT2A
GO:BP	cell volume homeostasis	GO:0006884	1	0	31	22	1	21029	SLC12A2
GO:BP	sensory organ development	GO:0007423	1	0	583	8	1	21029	ASCL2
GO:BP	nervous system development	GO:0007399	1	0	2428	8	1	21029	ASCL2
GO:BP	regulation of mitotic cell cycle	GO:0007346	1	0	466	12	2	21029	PSMB9,ZFP36L2
GO:BP	spermatogenesis	GO:0007283	1	0	571	27	1	21029	RPL39L
GO:BP	gamete generation	GO:0007276	1	0	737	27	1	21029	RPL39L
GO:BP	multicellular organism development	GO:0007275	1	0	5114	16	7	21029	HLA-B,PSMB9,ASCL2,ZFP36L2,MT1G,TMEM176B,TMEM176A
GO:BP	chemical synaptic transmission	GO:0007268	1	0	704	22	1	21029	SLC12A2
GO:BP	cell-cell signaling	GO:0007267	1	0	1646	7	1	21029	PSMB9
GO:BP	gamma-aminobutyric acid signaling pathway	GO:0007214	1	0	27	22	1	21029	SLC12A2
GO:BP	G protein-coupled receptor signaling pathway	GO:0007186	1	0	1245	14	1	21029	GPR160
GO:BP	transmembrane receptor protein serine/threonine kinase signaling pathway	GO:0007178	1	0	355	20	1	21029	RGMB
GO:BP	enzyme linked receptor protein signaling pathway	GO:0007167	1	0	951	20	1	21029	RGMB
GO:BP	cell surface receptor signaling pathway	GO:0007166	1	0	2783	7	2	21029	HLA-B,PSMB9
GO:BP	cellular sodium ion homeostasis	GO:0006883	1	0	19	22	1	21029	SLC12A2
GO:BP	signal transduction	GO:0007165	1	0	5925	7	3	21029	HLA-B,REG1A,PSMB9
GO:BP	leukocyte cell-cell adhesion	GO:0007159	1	0	367	26	1	21029	HLA-DRA
GO:BP	cell adhesion	GO:0007155	1	0	1480	26	3	21029	CLDN15,RGMB,HLA-DRA
GO:BP	cell communication	GO:0007154	1	0	6465	7	3	21029	HLA-B,REG1A,PSMB9
GO:BP	cell cycle	GO:0007049	1	0	1713	12	2	21029	PSMB9,ZFP36L2
GO:BP	cell-cell junction assembly	GO:0007043	1	0	145	17	1	21029	CLDN15
GO:BP	hyperosmotic response	GO:0006972	1	0	26	22	1	21029	SLC12A2
GO:BP	response to osmotic stress	GO:0006970	1	0	80	22	1	21029	SLC12A2
GO:BP	immune response	GO:0006955	1	0	1888	28	8	21029	HLA-B,REG1A,PSMB9,DMBT1,DEFA5,DEFA6,HLA-DRA,REG1B
GO:BP	defense response	GO:0006952	1	0	1687	25	5	21029	HLA-B,PSMB9,DMBT1,DEFA5,DEFA6
GO:BP	response to stress	GO:0006950	1	0	3780	25	12	21029	MT1E,MT1F,HLA-B,PSMB9,ASCL2,ZFP36L2,MT1G,MT2A,SLC12A2,DMBT1,DEFA5,DEFA6
GO:BP	chemotaxis	GO:0006935	1	0	609	22	1	21029	SLC12A2
GO:BP	movement of cell or subcellular component	GO:0006928	1	0	2074	22	1	21029	SLC12A2
GO:BP	endocytosis	GO:0006897	1	0	638	23	1	21029	DMBT1
GO:BP	establishment of tissue polarity	GO:0007164	1	0	95	7	1	21029	PSMB9
GO:BP	negative regulation of cell development	GO:0010721	1	0	175	8	1	21029	ASCL2
GO:BP	inorganic ion import across plasma membrane	GO:0099587	1	0	100	22	1	21029	SLC12A2
GO:BP	T cell chemotaxis	GO:0010818	1	0	28	22	1	21029	SLC12A2
GO:BP	negative regulation of endopeptidase activity	GO:0010951	1	0	240	5	1	21029	RARRES1
GO:BP	localization	GO:0051179	1	0	6425	7	1	21029	PSMB9
GO:BP	positive regulation of nitrogen compound metabolic process	GO:0051173	1	0	2978	12	2	21029	ASCL2,ZFP36L2
GO:BP	negative regulation of nitrogen compound metabolic process	GO:0051172	1	0	2330	12	4	21029	RARRES1,ASCL2,RPS26,ZFP36L2
GO:BP	regulation of nitrogen compound metabolic process	GO:0051171	1	0	5529	12	5	21029	RARRES1,PSMB9,ASCL2,RPS26,ZFP36L2
GO:BP	positive regulation of developmental process	GO:0051094	1	0	1271	26	1	21029	HLA-DRA
GO:BP	negative regulation of developmental process	GO:0051093	1	0	893	22	5	21029	ASCL2,ZFP36L2,TMEM176B,TMEM176A,SLC12A2
GO:BP	positive regulation of transport	GO:0051050	1	0	892	22	1	21029	SLC12A2
GO:BP	regulation of transport	GO:0051049	1	0	1719	22	1	21029	SLC12A2
GO:BP	positive regulation of secretion	GO:0051047	1	0	302	22	1	21029	SLC12A2
GO:BP	regulation of secretion	GO:0051046	1	0	605	22	1	21029	SLC12A2
GO:BP	leukocyte migration	GO:0050900	1	0	381	22	1	21029	SLC12A2
GO:BP	response to stimulus	GO:0050896	1	0	8815	26	16	21029	MT1E,MT1F,HLA-B,REG1A,PSMB9,ASCL2,ZFP36L2,MT1G,GPR160,MT2A,RGMB,SLC12A2,DMBT1,DEFA5,DEFA6,HLA-DRA
GO:BP	cognition	GO:0050890	1	0	305	26	1	21029	HLA-DRA
GO:BP	nervous system process	GO:0050877	1	0	1486	26	1	21029	HLA-DRA
GO:BP	positive regulation of T cell activation	GO:0050870	1	0	218	26	1	21029	HLA-DRA
GO:BP	positive regulation of cell activation	GO:0050867	1	0	421	26	1	21029	HLA-DRA
GO:BP	regulation of cell activation	GO:0050865	1	0	659	26	2	21029	ZFP36L2,HLA-DRA
GO:BP	regulation of B cell activation	GO:0050864	1	0	198	12	1	21029	ZFP36L2
GO:BP	regulation of T cell activation	GO:0050863	1	0	337	26	1	21029	HLA-DRA
GO:BP	T cell receptor signaling pathway	GO:0050852	1	0	147	7	1	21029	PSMB9
GO:BP	antigen receptor-mediated signaling pathway	GO:0050851	1	0	259	7	1	21029	PSMB9
GO:BP	defense response to fungus	GO:0050832	1	0	52	25	2	21029	DEFA5,DEFA6
GO:BP	protein stabilization	GO:0050821	1	0	190	10	1	21029	IFI30
GO:BP	modulation of chemical synaptic transmission	GO:0050804	1	0	436	22	1	21029	SLC12A2
GO:BP	ion homeostasis	GO:0050801	1	0	783	22	5	21029	MT1E,MT1F,MT1G,MT2A,SLC12A2
GO:BP	regulation of cellular process	GO:0050794	1	0	11067	16	11	21029	HLA-B,RARRES1,REG1A,PSMB9,ASCL2,RPS26,IFI30,ZFP36L2,GPR160,TMEM176B,TMEM176A
GO:BP	regulation of developmental process	GO:0050793	1	0	2421	16	6	21029	HLA-B,PSMB9,ASCL2,ZFP36L2,TMEM176B,TMEM176A
GO:BP	regulation of protein transport	GO:0051223	1	0	497	22	1	21029	SLC12A2
GO:BP	establishment of localization	GO:0051234	1	0	4920	23	4	21029	PSMB9,CLDN15,SLC12A2,DMBT1
GO:BP	regulation of multicellular organismal process	GO:0051239	1	0	2623	26	7	21029	HLA-B,ASCL2,ZFP36L2,TMEM176B,TMEM176A,SLC12A2,HLA-DRA
GO:BP	positive regulation of multicellular organismal process	GO:0051240	1	0	1421	26	1	21029	HLA-DRA
GO:BP	regulation of peptidase activity	GO:0052547	1	0	439	7	2	21029	RARRES1,PSMB9
GO:BP	negative regulation of nervous system development	GO:0051961	1	0	143	8	1	21029	ASCL2
GO:BP	regulation of nervous system development	GO:0051960	1	0	438	8	1	21029	ASCL2
GO:BP	positive regulation of amino acid transport	GO:0051957	1	0	22	22	1	21029	SLC12A2
GO:BP	regulation of amino acid transport	GO:0051955	1	0	39	22	1	21029	SLC12A2
GO:BP	positive regulation of amine transport	GO:0051954	1	0	39	22	1	21029	SLC12A2
GO:BP	regulation of amine transport	GO:0051952	1	0	91	22	1	21029	SLC12A2
GO:BP	killing by host of symbiont cells	GO:0051873	1	0	31	24	1	21029	DEFA5
GO:BP	regulation of cell cycle	GO:0051726	1	0	1011	12	2	21029	PSMB9,ZFP36L2
GO:BP	cellular response to stimulus	GO:0051716	1	0	7346	3	3	21029	MT1E,MT1F,HLA-B
GO:BP	response to other organism	GO:0051707	1	0	1488	28	7	21029	HLA-B,REG1A,PSMB9,DMBT1,DEFA5,DEFA6,REG1B
GO:BP	biological process involved in interaction with symbiont	GO:0051702	1	0	101	24	1	21029	DEFA5
GO:BP	localization of cell	GO:0051674	1	0	1645	22	1	21029	SLC12A2
GO:BP	regulation of catalytic activity	GO:0050790	1	0	2314	7	2	21029	RARRES1,PSMB9
GO:BP	defense response to virus	GO:0051607	1	0	271	23	1	21029	DMBT1
GO:BP	proteolysis involved in cellular protein catabolic process	GO:0051603	1	0	766	7	1	21029	PSMB9
GO:BP	response to glucocorticoid	GO:0051384	1	0	140	12	1	21029	ZFP36L2
GO:BP	negative regulation of hydrolase activity	GO:0051346	1	0	352	5	1	21029	RARRES1
GO:BP	regulation of hydrolase activity	GO:0051336	1	0	976	7	2	21029	RARRES1,PSMB9
GO:BP	cell division	GO:0051301	1	0	635	12	1	21029	ZFP36L2
GO:BP	positive regulation of RNA metabolic process	GO:0051254	1	0	1729	20	3	21029	ASCL2,ZFP36L2,RGMB
GO:BP	negative regulation of RNA metabolic process	GO:0051253	1	0	1395	9	2	21029	ASCL2,RPS26
GO:BP	regulation of RNA metabolic process	GO:0051252	1	0	3700	12	4	21029	PSMB9,ASCL2,RPS26,ZFP36L2
GO:BP	positive regulation of lymphocyte activation	GO:0051251	1	0	364	26	1	21029	HLA-DRA
GO:BP	regulation of lymphocyte activation	GO:0051249	1	0	523	26	2	21029	ZFP36L2,HLA-DRA
GO:BP	negative regulation of protein metabolic process	GO:0051248	1	0	1022	12	2	21029	RARRES1,ZFP36L2
GO:BP	regulation of protein metabolic process	GO:0051246	1	0	2472	12	3	21029	RARRES1,PSMB9,ZFP36L2
GO:BP	negative regulation of multicellular organismal process	GO:0051241	1	0	996	22	4	21029	ASCL2,TMEM176B,TMEM176A,SLC12A2
GO:BP	detection of stimulus	GO:0051606	1	0	646	3	1	21029	HLA-B
GO:BP	regulation of endopeptidase activity	GO:0052548	1	0	412	7	2	21029	RARRES1,PSMB9
GO:BP	regulation of biological process	GO:0050789	1	0	12142	16	14	21029	MT1E,MT1F,HLA-B,RARRES1,REG1A,PSMB9,ASCL2,RPS26,IFI30,ZFP36L2,MT1G,GPR160,TMEM176B,TMEM176A
GO:BP	positive regulation of immune response	GO:0050778	1	0	589	7	2	21029	HLA-B,PSMB9
GO:BP	fibroblast proliferation	GO:0048144	1	0	81	10	1	21029	IFI30
GO:BP	somatic stem cell division	GO:0048103	1	0	11	12	1	21029	ZFP36L2
GO:BP	carboxylic acid transport	GO:0046942	1	0	279	22	1	21029	SLC12A2
GO:BP	secretion	GO:0046903	1	0	924	22	1	21029	SLC12A2
GO:BP	heterocycle catabolic process	GO:0046700	1	0	473	12	2	21029	PSMB9,ZFP36L2
GO:BP	lymphocyte activation	GO:0046649	1	0	788	26	2	21029	ZFP36L2,HLA-DRA
GO:BP	positive regulation of alpha-beta T cell differentiation	GO:0046638	1	0	49	26	1	21029	HLA-DRA
GO:BP	regulation of alpha-beta T cell differentiation	GO:0046637	1	0	66	26	1	21029	HLA-DRA
GO:BP	positive regulation of alpha-beta T cell activation	GO:0046635	1	0	65	26	1	21029	HLA-DRA
GO:BP	regulation of alpha-beta T cell activation	GO:0046634	1	0	101	26	1	21029	HLA-DRA
GO:BP	alpha-beta T cell differentiation	GO:0046632	1	0	112	26	1	21029	HLA-DRA
GO:BP	alpha-beta T cell activation	GO:0046631	1	0	155	26	1	21029	HLA-DRA
GO:BP	heterocycle metabolic process	GO:0046483	1	0	8099	9	3	21029	PSMB9,ASCL2,RPS26
GO:BP	alcohol catabolic process	GO:0046164	1	0	56	11	1	21029	ALDH1B1
GO:BP	negative regulation of natural killer cell mediated cytotoxicity	GO:0045953	1	0	17	3	1	21029	HLA-B
GO:BP	positive regulation of transcription by RNA polymerase II	GO:0045944	1	0	1185	8	1	21029	ASCL2
GO:BP	positive regulation of nucleobase-containing compound metabolic process	GO:0045935	1	0	1897	20	3	21029	ASCL2,ZFP36L2,RGMB
GO:BP	negative regulation of nucleobase-containing compound metabolic process	GO:0045934	1	0	1496	9	2	21029	ASCL2,RPS26
GO:BP	negative regulation of mitotic cell cycle	GO:0045930	1	0	240	12	2	21029	PSMB9,ZFP36L2
GO:BP	positive regulation of transcription, DNA-templated	GO:0045893	1	0	1604	20	2	21029	ASCL2,RGMB
GO:BP	negative regulation of transcription, DNA-templated	GO:0045892	1	0	1284	8	1	21029	ASCL2
GO:BP	negative regulation of proteolysis	GO:0045861	1	0	338	5	1	21029	RARRES1
GO:BP	negative regulation of innate immune response	GO:0045824	1	0	69	3	1	21029	HLA-B
GO:BP	positive regulation of cell volume	GO:0045795	1	0	1	22	1	21029	SLC12A2
GO:BP	negative regulation of cell cycle	GO:0045786	1	0	386	12	2	21029	PSMB9,ZFP36L2
GO:BP	positive regulation of cell adhesion	GO:0045785	1	0	439	26	1	21029	HLA-DRA
GO:BP	regulation of angiogenesis	GO:0045765	1	0	279	22	1	21029	SLC12A2
GO:BP	regulation of fibroblast proliferation	GO:0048145	1	0	80	10	1	21029	IFI30
GO:BP	negative regulation of fibroblast proliferation	GO:0048147	1	0	30	10	1	21029	IFI30
GO:BP	male gamete generation	GO:0048232	1	0	590	27	1	21029	RPL39L
GO:BP	lymphocyte chemotaxis	GO:0048247	1	0	63	22	1	21029	SLC12A2
GO:BP	negative regulation of immune response	GO:0050777	1	0	181	3	1	21029	HLA-B
GO:BP	regulation of immune response	GO:0050776	1	0	888	7	2	21029	HLA-B,PSMB9
GO:BP	negative regulation of neurogenesis	GO:0050768	1	0	138	8	1	21029	ASCL2
GO:BP	regulation of neurogenesis	GO:0050767	1	0	358	8	1	21029	ASCL2
GO:BP	regulation of protein secretion	GO:0050708	1	0	243	22	1	21029	SLC12A2
GO:BP	chemical homeostasis	GO:0048878	1	0	1177	2	2	21029	MT1E,MT1F
GO:BP	multicellular organismal homeostasis	GO:0048871	1	0	526	22	1	21029	SLC12A2
GO:BP	cell motility	GO:0048870	1	0	1645	22	1	21029	SLC12A2
GO:BP	cellular developmental process	GO:0048869	1	0	4210	16	7	21029	HLA-B,PSMB9,ASCL2,ZFP36L2,MT1G,TMEM176B,TMEM176A
GO:BP	stem cell differentiation	GO:0048863	1	0	234	12	2	21029	PSMB9,ZFP36L2
GO:BP	anatomical structure development	GO:0048856	1	0	5718	16	7	21029	HLA-B,PSMB9,ASCL2,ZFP36L2,MT1G,TMEM176B,TMEM176A
GO:BP	system development	GO:0048731	1	0	4784	16	7	21029	HLA-B,PSMB9,ASCL2,ZFP36L2,MT1G,TMEM176B,TMEM176A
GO:BP	tissue morphogenesis	GO:0048729	1	0	638	7	1	21029	PSMB9
GO:BP	RNA destabilization	GO:0050779	1	0	86	12	1	21029	ZFP36L2
GO:BP	generation of neurons	GO:0048699	1	0	1519	8	1	21029	ASCL2
GO:BP	multicellular organismal reproductive process	GO:0048609	1	0	870	27	1	21029	RPL39L
GO:BP	reproductive structure development	GO:0048608	1	0	439	8	1	21029	ASCL2
GO:BP	negative regulation of response to stimulus	GO:0048585	1	0	1604	7	2	21029	HLA-B,PSMB9
GO:BP	positive regulation of response to stimulus	GO:0048584	1	0	2111	7	2	21029	HLA-B,PSMB9
GO:BP	regulation of response to stimulus	GO:0048583	1	0	3841	7	2	21029	HLA-B,PSMB9
GO:BP	embryonic organ development	GO:0048568	1	0	454	8	1	21029	ASCL2
GO:BP	response to steroid hormone	GO:0048545	1	0	333	12	1	21029	ZFP36L2
GO:BP	negative regulation of cellular process	GO:0048523	1	0	4818	16	9	21029	HLA-B,RARRES1,PSMB9,ASCL2,RPS26,IFI30,ZFP36L2,TMEM176B,TMEM176A
GO:BP	positive regulation of cellular process	GO:0048522	1	0	5561	8	4	21029	HLA-B,REG1A,PSMB9,ASCL2
GO:BP	positive regulation of biological process	GO:0048518	1	0	6094	8	4	21029	HLA-B,REG1A,PSMB9,ASCL2
GO:BP	blood vessel morphogenesis	GO:0048514	1	0	608	22	1	21029	SLC12A2
GO:BP	animal organ development	GO:0048513	1	0	3494	16	7	21029	HLA-B,PSMB9,ASCL2,ZFP36L2,MT1G,TMEM176B,TMEM176A
GO:BP	cell development	GO:0048468	1	0	2079	8	1	21029	ASCL2
GO:BP	anatomical structure formation involved in morphogenesis	GO:0048646	1	0	1123	22	1	21029	SLC12A2
GO:BP	chloride ion homeostasis	GO:0055064	1	0	17	22	1	21029	SLC12A2
GO:BP	monovalent inorganic cation homeostasis	GO:0055067	1	0	151	22	1	21029	SLC12A2
GO:BP	copper ion homeostasis	GO:0055070	1	0	19	19	1	21029	MT2A
GO:BP	T cell migration	GO:0072678	1	0	67	22	1	21029	SLC12A2
GO:BP	lymphocyte migration	GO:0072676	1	0	118	22	1	21029	SLC12A2
GO:BP	divalent inorganic cation homeostasis	GO:0072507	1	0	507	2	2	21029	MT1E,MT1F
GO:BP	cellular divalent inorganic cation homeostasis	GO:0072503	1	0	487	2	2	21029	MT1E,MT1F
GO:BP	ammonium transmembrane transport	GO:0072488	1	0	11	22	1	21029	SLC12A2
GO:BP	circulatory system development	GO:0072359	1	0	1089	22	1	21029	SLC12A2
GO:BP	cellular component organization or biogenesis	GO:0071840	1	0	7994	7	1	21029	PSMB9
GO:BP	protein-DNA complex subunit organization	GO:0071824	1	0	264	7	1	21029	PSMB9
GO:BP	potassium ion transmembrane transport	GO:0071805	1	0	213	22	1	21029	SLC12A2
GO:BP	response to fibroblast growth factor	GO:0071774	1	0	110	12	1	21029	ZFP36L2
GO:BP	cellular response to BMP stimulus	GO:0071773	1	0	169	20	1	21029	RGMB
GO:BP	response to BMP	GO:0071772	1	0	169	20	1	21029	RGMB
GO:BP	nitrogen compound transport	GO:0071705	1	0	2278	23	2	21029	SLC12A2,DMBT1
GO:BP	organic substance metabolic process	GO:0071704	1	0	13835	12	8	21029	HLA-B,RPS4Y1,RARRES1,PSMB9,ASCL2,RPS26,ALDH1B1,ZFP36L2
GO:BP	organic substance transport	GO:0071702	1	0	2689	23	2	21029	SLC12A2,DMBT1
GO:BP	protein localization to extracellular region	GO:0071692	1	0	347	22	1	21029	SLC12A2
GO:BP	mononuclear cell migration	GO:0071674	1	0	197	22	1	21029	SLC12A2
GO:BP	cellular response to transforming growth factor beta stimulus	GO:0071560	1	0	239	12	1	21029	ZFP36L2
GO:BP	response to transforming growth factor beta	GO:0071559	1	0	245	12	1	21029	ZFP36L2
GO:BP	cellular response to endogenous stimulus	GO:0071495	1	0	1310	20	2	21029	ZFP36L2,RGMB
GO:BP	cellular response to hypoxia	GO:0071456	1	0	156	7	1	21029	PSMB9
GO:BP	cellular response to oxygen levels	GO:0071453	1	0	181	7	1	21029	PSMB9
GO:BP	cellular response to organic cyclic compound	GO:0071407	1	0	567	12	1	21029	ZFP36L2
GO:BP	cellular response to lipid	GO:0071396	1	0	575	25	3	21029	ZFP36L2,DEFA5,DEFA6
GO:BP	cellular response to glucocorticoid stimulus	GO:0071385	1	0	54	12	1	21029	ZFP36L2
GO:BP	cellular response to corticosteroid stimulus	GO:0071384	1	0	62	12	1	21029	ZFP36L2
GO:BP	cellular response to steroid hormone stimulus	GO:0071383	1	0	207	12	1	21029	ZFP36L2
GO:BP	regulation of primary metabolic process	GO:0080090	1	0	5694	12	5	21029	RARRES1,PSMB9,ASCL2,RPS26,ZFP36L2
GO:BP	regulation of response to stress	GO:0080134	1	0	1273	7	2	21029	HLA-B,PSMB9
GO:BP	regulation of anatomical structure size	GO:0090066	1	0	488	22	1	21029	SLC12A2
GO:BP	negative regulation of canonical Wnt signaling pathway	GO:0090090	1	0	158	7	1	21029	PSMB9
GO:BP	synaptic signaling	GO:0099536	1	0	736	22	1	21029	SLC12A2
GO:BP	regulation of trans-synaptic signaling	GO:0099177	1	0	437	22	1	21029	SLC12A2
GO:BP	anterograde trans-synaptic signaling	GO:0098916	1	0	704	22	1	21029	SLC12A2
GO:BP	spontaneous synaptic transmission	GO:0098814	1	0	13	22	1	21029	SLC12A2
GO:BP	inorganic ion homeostasis	GO:0098771	1	0	740	22	5	21029	MT1E,MT1F,MT1G,MT2A,SLC12A2
GO:BP	cell-cell adhesion via plasma-membrane adhesion molecules	GO:0098742	1	0	277	17	1	21029	CLDN15
GO:BP	import across plasma membrane	GO:0098739	1	0	170	22	1	21029	SLC12A2
GO:BP	maintenance of cell number	GO:0098727	1	0	142	12	2	21029	ASCL2,ZFP36L2
GO:BP	sodium ion import across plasma membrane	GO:0098719	1	0	19	22	1	21029	SLC12A2
GO:BP	inorganic cation transmembrane transport	GO:0098662	1	0	785	22	1	21029	SLC12A2
GO:BP	inorganic anion transmembrane transport	GO:0098661	1	0	88	22	1	21029	SLC12A2
GO:BP	inorganic ion transmembrane transport	GO:0098660	1	0	850	22	1	21029	SLC12A2
GO:BP	inorganic cation import across plasma membrane	GO:0098659	1	0	100	22	1	21029	SLC12A2
GO:BP	cellular response to epidermal growth factor stimulus	GO:0071364	1	0	43	12	1	21029	ZFP36L2
GO:BP	inorganic anion import across plasma membrane	GO:0098658	1	0	2	22	1	21029	SLC12A2
GO:BP	anion transmembrane transport	GO:0098656	1	0	245	22	1	21029	SLC12A2
GO:BP	cation transmembrane transport	GO:0098655	1	0	897	22	1	21029	SLC12A2
GO:BP	cell-cell adhesion	GO:0098609	1	0	888	26	2	21029	CLDN15,HLA-DRA
GO:BP	defense response to other organism	GO:0098542	1	0	1124	25	5	21029	HLA-B,PSMB9,DMBT1,DEFA5,DEFA6
GO:BP	nucleic acid-templated transcription	GO:0097659	1	0	3552	8	2	21029	PSMB9,ASCL2
GO:BP	response to granulocyte macrophage colony-stimulating factor	GO:0097012	1	0	11	12	1	21029	ZFP36L2
GO:BP	cellular response to granulocyte macrophage colony-stimulating factor stimulus	GO:0097011	1	0	11	12	1	21029	ZFP36L2
GO:BP	immunological memory formation process	GO:0090715	1	0	14	26	1	21029	HLA-DRA
GO:BP	immunological memory process	GO:0090713	1	0	17	26	1	21029	HLA-DRA
GO:BP	regulation of membrane permeability	GO:0090559	1	0	76	24	1	21029	DEFA5
GO:BP	nucleic acid metabolic process	GO:0090304	1	0	7476	12	4	21029	PSMB9,ASCL2,RPS26,ZFP36L2
GO:BP	positive regulation of canonical Wnt signaling pathway	GO:0090263	1	0	126	7	1	21029	PSMB9
GO:BP	regulation of establishment of planar polarity	GO:0090175	1	0	78	7	1	21029	PSMB9
GO:BP	import into cell	GO:0098657	1	0	221	22	1	21029	SLC12A2
GO:BP	cellular response to growth factor stimulus	GO:0071363	1	0	654	20	3	21029	ZFP36L2,MT1G,RGMB
GO:BP	cellular response to tumor necrosis factor	GO:0071356	1	0	243	12	2	21029	PSMB9,ZFP36L2
GO:BP	cellular response to interleukin-1	GO:0071347	1	0	127	7	1	21029	PSMB9
GO:BP	vascular wound healing	GO:0061042	1	0	19	22	1	21029	SLC12A2
GO:BP	regulation of wound healing	GO:0061041	1	0	125	22	1	21029	SLC12A2
GO:BP	positive regulation of mRNA catabolic process	GO:0061014	1	0	86	12	1	21029	ZFP36L2
GO:BP	regulation of mRNA catabolic process	GO:0061013	1	0	193	12	2	21029	PSMB9,ZFP36L2
GO:BP	regulation of canonical Wnt signaling pathway	GO:0060828	1	0	270	7	1	21029	PSMB9
GO:BP	spongiotrophoblast layer development	GO:0060712	1	0	15	8	1	21029	ASCL2
GO:BP	spongiotrophoblast differentiation	GO:0060708	1	0	5	8	1	21029	ASCL2
GO:BP	cell differentiation involved in embryonic placenta development	GO:0060706	1	0	29	8	1	21029	ASCL2
GO:BP	epithelium development	GO:0060429	1	0	1160	7	1	21029	PSMB9
GO:BP	interferon-gamma-mediated signaling pathway	GO:0060333	1	0	39	3	1	21029	HLA-B
GO:BP	cell chemotaxis	GO:0060326	1	0	310	22	1	21029	SLC12A2
GO:BP	regulation of cell development	GO:0060284	1	0	499	8	1	21029	ASCL2
GO:BP	regulation of macromolecule metabolic process	GO:0060255	1	0	6710	9	5	21029	HLA-B,RARRES1,PSMB9,ASCL2,RPS26
GO:BP	regulation of vascular wound healing	GO:0061043	1	0	11	22	1	21029	SLC12A2
GO:BP	negative regulation of glial cell proliferation	GO:0060253	1	0	12	8	1	21029	ASCL2
GO:BP	anatomical structure homeostasis	GO:0060249	1	0	323	22	1	21029	SLC12A2
GO:BP	hematopoietic stem cell differentiation	GO:0060218	1	0	51	7	1	21029	PSMB9
GO:BP	definitive hemopoiesis	GO:0060216	1	0	19	12	1	21029	ZFP36L2
GO:BP	Wnt signaling pathway, planar cell polarity pathway	GO:0060071	1	0	74	7	1	21029	PSMB9
GO:BP	canonical Wnt signaling pathway	GO:0060070	1	0	324	7	1	21029	PSMB9
GO:BP	angiogenesis involved in wound healing	GO:0060055	1	0	28	22	1	21029	SLC12A2
GO:BP	transmembrane transport	GO:0055085	1	0	1531	7	1	21029	PSMB9
GO:BP	monovalent inorganic anion homeostasis	GO:0055083	1	0	17	22	1	21029	SLC12A2
GO:BP	cellular chemical homeostasis	GO:0055082	1	0	807	22	5	21029	MT1E,MT1F,MT1G,MT2A,SLC12A2
GO:BP	anion homeostasis	GO:0055081	1	0	40	22	1	21029	SLC12A2
GO:BP	cation homeostasis	GO:0055080	1	0	728	22	5	21029	MT1E,MT1F,MT1G,MT2A,SLC12A2
GO:BP	sodium ion homeostasis	GO:0055078	1	0	56	22	1	21029	SLC12A2
GO:BP	potassium ion homeostasis	GO:0055075	1	0	33	22	1	21029	SLC12A2
GO:BP	regulation of glial cell proliferation	GO:0060251	1	0	26	8	1	21029	ASCL2
GO:BP	regulation of T-helper cell differentiation	GO:0045622	1	0	37	26	1	21029	HLA-DRA
GO:BP	negative regulation of vascular wound healing	GO:0061044	1	0	5	22	1	21029	SLC12A2
GO:BP	mRNA destabilization	GO:0061157	1	0	82	12	1	21029	ZFP36L2
GO:BP	cellular response to interferon-gamma	GO:0071346	1	0	132	3	1	21029	HLA-B
GO:BP	cellular response to cytokine stimulus	GO:0071345	1	0	828	22	5	21029	HLA-B,PSMB9,ZFP36L2,MT2A,SLC12A2
GO:BP	cellular response to organic substance	GO:0071310	1	0	2385	25	9	21029	HLA-B,PSMB9,ZFP36L2,MT1G,MT2A,RGMB,SLC12A2,DEFA5,DEFA6
GO:BP	cellular response to lipopolysaccharide	GO:0071222	1	0	207	25	2	21029	DEFA5,DEFA6
GO:BP	cellular response to molecule of bacterial origin	GO:0071219	1	0	216	25	2	21029	DEFA5,DEFA6
GO:BP	cellular response to biotic stimulus	GO:0071216	1	0	244	25	2	21029	DEFA5,DEFA6
GO:BP	response to epidermal growth factor	GO:0070849	1	0	47	12	1	21029	ZFP36L2
GO:BP	response to growth factor	GO:0070848	1	0	681	20	3	21029	ZFP36L2,MT1G,RGMB
GO:BP	bicellular tight junction assembly	GO:0070830	1	0	65	17	1	21029	CLDN15
GO:BP	protein modification by small protein conjugation or removal	GO:0070647	1	0	1033	7	1	21029	PSMB9
GO:BP	protein modification by small protein removal	GO:0070646	1	0	188	7	1	21029	PSMB9
GO:BP	transepithelial ammonium transport	GO:0070634	1	0	3	22	1	21029	SLC12A2
GO:BP	transepithelial transport	GO:0070633	1	0	31	22	1	21029	SLC12A2
GO:BP	negative regulation of wound healing	GO:0061045	1	0	70	22	1	21029	SLC12A2
GO:BP	response to interleukin-1	GO:0070555	1	0	154	7	1	21029	PSMB9
GO:BP	response to oxygen levels	GO:0070482	1	0	338	8	2	21029	PSMB9,ASCL2
GO:BP	ERK1 and ERK2 cascade	GO:0070371	1	0	319	12	1	21029	ZFP36L2
GO:BP	regulation of establishment of protein localization	GO:0070201	1	0	522	22	1	21029	SLC12A2
GO:BP	regulation of molecular function	GO:0065009	1	0	3017	7	2	21029	RARRES1,PSMB9
GO:BP	regulation of biological quality	GO:0065008	1	0	3741	13	6	21029	MT1E,MT1F,PSMB9,IFI30,ZFP36L2,MT1G
GO:BP	biological regulation	GO:0065007	1	0	12859	16	14	21029	MT1E,MT1F,HLA-B,RARRES1,REG1A,PSMB9,ASCL2,RPS26,IFI30,ZFP36L2,MT1G,GPR160,TMEM176B,TMEM176A
GO:BP	protein-DNA complex assembly	GO:0065004	1	0	223	7	1	21029	PSMB9
GO:BP	protein-containing complex assembly	GO:0065003	1	0	3194	7	1	21029	PSMB9
GO:BP	regulation of small molecule metabolic process	GO:0062012	1	0	346	7	1	21029	PSMB9
GO:BP	aspartate secretion	GO:0061528	1	0	2	22	1	21029	SLC12A2
GO:BP	reproductive system development	GO:0061458	1	0	442	8	1	21029	ASCL2
GO:BP	regulation of transcription from RNA polymerase II promoter in response to hypoxia	GO:0061418	1	0	34	7	1	21029	PSMB9
GO:BP	3'-UTR-mediated mRNA destabilization	GO:0061158	1	0	17	12	1	21029	ZFP36L2
GO:BP	interleukin-1-mediated signaling pathway	GO:0070498	1	0	48	7	1	21029	PSMB9
GO:BP	negative regulation of cell cycle process	GO:0010948	1	0	305	12	2	21029	PSMB9,ZFP36L2
GO:BP	positive regulation of lymphocyte differentiation	GO:0045621	1	0	108	26	1	21029	HLA-DRA
GO:BP	negative regulation of fat cell differentiation	GO:0045599	1	0	53	12	1	21029	ZFP36L2
GO:BP	positive regulation of defense response	GO:0031349	1	0	281	7	1	21029	PSMB9
GO:BP	negative regulation of defense response	GO:0031348	1	0	231	3	1	21029	HLA-B
GO:BP	regulation of defense response	GO:0031347	1	0	606	7	2	21029	HLA-B,PSMB9
GO:BP	positive regulation of cell killing	GO:0031343	1	0	60	26	2	21029	HLA-B,HLA-DRA
GO:BP	negative regulation of cell killing	GO:0031342	1	0	26	3	1	21029	HLA-B
GO:BP	regulation of cell killing	GO:0031341	1	0	94	26	2	21029	HLA-B,HLA-DRA
GO:BP	positive regulation of cellular catabolic process	GO:0031331	1	0	437	12	1	21029	ZFP36L2
GO:BP	regulation of cellular catabolic process	GO:0031329	1	0	850	12	2	21029	PSMB9,ZFP36L2
GO:BP	positive regulation of cellular biosynthetic process	GO:0031328	1	0	1942	8	1	21029	ASCL2
GO:BP	negative regulation of cellular biosynthetic process	GO:0031327	1	0	1581	12	2	21029	ASCL2,ZFP36L2
GO:BP	regulation of cellular biosynthetic process	GO:0031326	1	0	4081	12	3	21029	PSMB9,ASCL2,ZFP36L2
GO:BP	positive regulation of cellular metabolic process	GO:0031325	1	0	3176	12	2	21029	ASCL2,ZFP36L2
GO:BP	negative regulation of cellular metabolic process	GO:0031324	1	0	2493	12	4	21029	RARRES1,ASCL2,RPS26,ZFP36L2
GO:BP	regulation of cellular metabolic process	GO:0031323	1	0	5921	12	5	21029	RARRES1,PSMB9,ASCL2,RPS26,ZFP36L2
GO:BP	SCF-dependent proteasomal ubiquitin-dependent protein catabolic process	GO:0031146	1	0	71	7	1	21029	PSMB9
GO:BP	anaphase-promoting complex-dependent catabolic process	GO:0031145	1	0	43	7	1	21029	PSMB9
GO:BP	epithelial cell differentiation	GO:0030855	1	0	650	23	1	21029	DMBT1
GO:BP	cellular chloride ion homeostasis	GO:0030644	1	0	8	22	1	21029	SLC12A2
GO:BP	leukocyte chemotaxis	GO:0030595	1	0	235	22	1	21029	SLC12A2
GO:BP	BMP signaling pathway	GO:0030509	1	0	158	20	1	21029	RGMB
GO:BP	transepithelial chloride transport	GO:0030321	1	0	5	22	1	21029	SLC12A2
GO:BP	cellular monovalent inorganic anion homeostasis	GO:0030320	1	0	8	22	1	21029	SLC12A2
GO:BP	monocyte differentiation	GO:0030224	1	0	36	13	1	21029	MT1G
GO:BP	T cell differentiation	GO:0030217	1	0	266	26	2	21029	ZFP36L2,HLA-DRA
GO:BP	B cell differentiation	GO:0030183	1	0	147	12	1	21029	ZFP36L2
GO:BP	neuron differentiation	GO:0030182	1	0	1364	8	1	21029	ASCL2
GO:BP	negative regulation of Wnt signaling pathway	GO:0030178	1	0	190	7	1	21029	PSMB9
GO:BP	killing of cells of another organism	GO:0031640	1	0	47	25	2	21029	DEFA5,DEFA6
GO:BP	regulation of protein stability	GO:0031647	1	0	299	10	1	21029	IFI30
GO:BP	response to corticosteroid	GO:0031960	1	0	160	12	1	21029	ZFP36L2
GO:BP	regulation of response to external stimulus	GO:0032101	1	0	927	7	2	21029	HLA-B,PSMB9
GO:BP	negative regulation of RNA splicing	GO:0033119	1	0	26	9	1	21029	RPS26
GO:BP	T cell differentiation in thymus	GO:0033077	1	0	80	12	1	21029	ZFP36L2
GO:BP	macromolecule localization	GO:0033036	1	0	3147	23	2	21029	SLC12A2,DMBT1
GO:BP	secretion by cell	GO:0032940	1	0	784	22	1	21029	SLC12A2
GO:BP	positive regulation of organic acid transport	GO:0032892	1	0	45	22	1	21029	SLC12A2
GO:BP	regulation of organic acid transport	GO:0032890	1	0	71	22	1	21029	SLC12A2
GO:BP	regulation of protein localization	GO:0032880	1	0	829	22	1	21029	SLC12A2
GO:BP	regulation of localization	GO:0032879	1	0	2701	22	1	21029	SLC12A2
GO:BP	cellular response to hormone stimulus	GO:0032870	1	0	583	12	1	21029	ZFP36L2
GO:BP	positive regulation of CD4-positive, CD25-positive, alpha-beta regulatory T cell differentiation	GO:0032831	1	0	5	26	1	21029	HLA-DRA
GO:BP	regulation of CD4-positive, CD25-positive, alpha-beta regulatory T cell differentiation	GO:0032829	1	0	5	26	1	21029	HLA-DRA
GO:BP	RNA biosynthetic process	GO:0032774	1	0	3568	8	2	21029	PSMB9,ASCL2
GO:BP	regulation of interleukin-6 production	GO:0032675	1	0	147	3	1	21029	HLA-B
GO:BP	positive regulation of Wnt signaling pathway	GO:0030177	1	0	161	7	1	21029	PSMB9
GO:BP	regulation of interleukin-12 production	GO:0032655	1	0	61	3	1	21029	HLA-B
GO:BP	interleukin-12 production	GO:0032615	1	0	61	3	1	21029	HLA-B
GO:BP	regulation of cellular component size	GO:0032535	1	0	355	22	1	21029	SLC12A2
GO:BP	multicellular organism reproduction	GO:0032504	1	0	890	27	1	21029	RPL39L
GO:BP	developmental process	GO:0032502	1	0	6326	27	11	21029	HLA-B,PSMB9,ASCL2,ZFP36L2,MT1G,TMEM176B,TMEM176A,SLC12A2,DMBT1,HLA-DRA,RPL39L
GO:BP	multicellular organismal process	GO:0032501	1	0	7474	16	7	21029	HLA-B,PSMB9,ASCL2,ZFP36L2,MT1G,TMEM176B,TMEM176A
GO:BP	response to lipopolysaccharide	GO:0032496	1	0	328	25	2	21029	DEFA5,DEFA6
GO:BP	response to bacterial lipoprotein	GO:0032493	1	0	8	23	1	21029	DMBT1
GO:BP	detection of molecule of bacterial origin	GO:0032490	1	0	12	23	1	21029	DMBT1
GO:BP	protein modification by small protein conjugation	GO:0032446	1	0	889	7	1	21029	PSMB9
GO:BP	negative regulation of cellular protein metabolic process	GO:0032269	1	0	957	12	2	21029	RARRES1,ZFP36L2
GO:BP	regulation of cellular protein metabolic process	GO:0032268	1	0	2309	12	2	21029	RARRES1,ZFP36L2
GO:BP	positive regulation of response to external stimulus	GO:0032103	1	0	435	7	1	21029	PSMB9
GO:BP	negative regulation of response to external stimulus	GO:0032102	1	0	385	3	1	21029	HLA-B
GO:BP	interleukin-6 production	GO:0032635	1	0	147	3	1	21029	HLA-B
GO:BP	tumor necrosis factor-mediated signaling pathway	GO:0033209	1	0	125	7	1	21029	PSMB9
GO:BP	protein catabolic process	GO:0030163	1	0	985	7	1	21029	PSMB9
GO:BP	regulation of cell adhesion	GO:0030155	1	0	733	26	1	21029	HLA-DRA
GO:BP	regulation of nucleobase-containing compound metabolic process	GO:0019219	1	0	3945	12	4	21029	PSMB9,ASCL2,RPS26,ZFP36L2
GO:BP	heterocycle biosynthetic process	GO:0018130	1	0	4024	8	2	21029	PSMB9,ASCL2
GO:BP	negative regulation of translation	GO:0017148	1	0	172	12	1	21029	ZFP36L2
GO:BP	stem cell division	GO:0017145	1	0	30	12	1	21029	ZFP36L2
GO:BP	protein deubiquitination	GO:0016579	1	0	169	7	1	21029	PSMB9
GO:BP	protein ubiquitination	GO:0016567	1	0	832	7	1	21029	PSMB9
GO:BP	negative regulation of angiogenesis	GO:0016525	1	0	103	22	1	21029	SLC12A2
GO:BP	cell migration	GO:0016477	1	0	1454	22	1	21029	SLC12A2
GO:BP	calcium-independent cell-cell adhesion via plasma membrane cell-adhesion molecules	GO:0016338	1	0	23	17	1	21029	CLDN15
GO:BP	vesicle-mediated transport	GO:0016192	1	0	1597	23	1	21029	DMBT1
GO:BP	mRNA metabolic process	GO:0016071	1	0	2153	12	2	21029	PSMB9,ZFP36L2
GO:BP	RNA metabolic process	GO:0016070	1	0	6948	12	4	21029	PSMB9,ASCL2,RPS26,ZFP36L2
GO:BP	Wnt signaling pathway	GO:0016055	1	0	468	7	1	21029	PSMB9
GO:BP	cellular component organization	GO:0016043	1	0	7793	7	1	21029	PSMB9
GO:BP	organic acid transport	GO:0015849	1	0	311	22	1	21029	SLC12A2
GO:BP	amine transport	GO:0015837	1	0	99	22	1	21029	SLC12A2
GO:BP	acidic amino acid transport	GO:0015800	1	0	62	22	1	21029	SLC12A2
GO:BP	C4-dicarboxylate transport	GO:0015740	1	0	28	22	1	21029	SLC12A2
GO:BP	organic anion transport	GO:0015711	1	0	361	22	1	21029	SLC12A2
GO:BP	inorganic anion transport	GO:0015698	1	0	177	22	1	21029	SLC12A2
GO:BP	protein transport	GO:0015031	1	0	1829	23	2	21029	SLC12A2,DMBT1
GO:BP	response to organic cyclic compound	GO:0014070	1	0	901	12	1	21029	ZFP36L2
GO:BP	negative regulation of gliogenesis	GO:0014014	1	0	38	8	1	21029	ASCL2
GO:BP	regulation of gliogenesis	GO:0014013	1	0	95	8	1	21029	ASCL2
GO:BP	Schwann cell proliferation	GO:0014010	1	0	8	8	1	21029	ASCL2
GO:BP	glial cell proliferation	GO:0014009	1	0	42	8	1	21029	ASCL2
GO:BP	negative regulation of G2/M transition of mitotic cell cycle	GO:0010972	1	0	80	7	1	21029	PSMB9
GO:BP	cytokine-mediated signaling pathway	GO:0019221	1	0	493	7	2	21029	HLA-B,PSMB9
GO:BP	regulation of metabolic process	GO:0019222	1	0	7219	9	5	21029	HLA-B,RARRES1,PSMB9,ASCL2,RPS26
GO:BP	aromatic compound biosynthetic process	GO:0019438	1	0	4035	8	2	21029	PSMB9,ASCL2
GO:BP	aromatic compound catabolic process	GO:0019439	1	0	494	12	2	21029	PSMB9,ZFP36L2
GO:BP	cell differentiation	GO:0030154	1	0	4128	16	7	21029	HLA-B,PSMB9,ASCL2,ZFP36L2,MT1G,TMEM176B,TMEM176A
GO:BP	regulation of Wnt signaling pathway	GO:0030111	1	0	346	7	1	21029	PSMB9
GO:BP	myeloid cell differentiation	GO:0030099	1	0	391	13	1	21029	MT1G
GO:BP	lymphocyte differentiation	GO:0030098	1	0	390	26	2	21029	ZFP36L2,HLA-DRA
GO:BP	cellular potassium ion homeostasis	GO:0030007	1	0	14	22	1	21029	SLC12A2
GO:BP	cellular monovalent inorganic cation homeostasis	GO:0030004	1	0	102	22	1	21029	SLC12A2
GO:BP	cellular anion homeostasis	GO:0030002	1	0	17	22	1	21029	SLC12A2
GO:BP	metal ion transport	GO:0030001	1	0	880	22	1	21029	SLC12A2
GO:BP	negative regulation of signaling	GO:0023057	1	0	1350	7	1	21029	PSMB9
GO:BP	positive regulation of signaling	GO:0023056	1	0	1693	7	1	21029	PSMB9
GO:BP	signaling	GO:0023052	1	0	6411	7	3	21029	HLA-B,REG1A,PSMB9
GO:BP	regulation of signaling	GO:0023051	1	0	3327	7	1	21029	PSMB9
GO:BP	biological adhesion	GO:0022610	1	0	1487	26	3	21029	CLDN15,RGMB,HLA-DRA
GO:BP	regulation of proteolysis	GO:0030162	1	0	728	7	2	21029	RARRES1,PSMB9
GO:BP	cellular component assembly	GO:0022607	1	0	4556	7	1	21029	PSMB9
GO:BP	reproductive process	GO:0022414	1	0	1521	8	1	21029	ASCL2
GO:BP	positive regulation of cell-cell adhesion	GO:0022409	1	0	284	26	1	21029	HLA-DRA
GO:BP	regulation of cell-cell adhesion	GO:0022407	1	0	439	26	1	21029	HLA-DRA
GO:BP	cell cycle process	GO:0022402	1	0	1194	12	2	21029	PSMB9,ZFP36L2
GO:BP	neurogenesis	GO:0022008	1	0	1639	8	1	21029	ASCL2
GO:BP	sexual reproduction	GO:0019953	1	0	898	27	1	21029	RPL39L
GO:BP	modification-dependent protein catabolic process	GO:0019941	1	0	671	7	1	21029	PSMB9
GO:BP	antigen processing and presentation of exogenous peptide antigen via MHC class II	GO:0019886	1	0	28	26	2	21029	IFI30,HLA-DRA
GO:BP	antigen processing and presentation of endogenous peptide antigen via MHC class I	GO:0019885	1	0	13	3	1	21029	HLA-B
GO:BP	stem cell population maintenance	GO:0019827	1	0	140	12	2	21029	ASCL2,ZFP36L2
GO:BP	carboxylic acid metabolic process	GO:0019752	1	0	933	7	1	21029	PSMB9
GO:BP	cellular homeostasis	GO:0019725	1	0	897	2	2	21029	MT1E,MT1F
GO:BP	protein metabolic process	GO:0019538	1	0	5389	12	5	21029	RPS4Y1,RARRES1,PSMB9,RPS26,ZFP36L2
GO:BP	regulation of anatomical structure morphogenesis	GO:0022603	1	0	926	22	2	21029	PSMB9,SLC12A2
GO:BP	regulation of cellular amine metabolic process	GO:0033238	1	0	54	7	1	21029	PSMB9
GO:BP	cellular response to stress	GO:0033554	1	0	1852	7	1	21029	PSMB9
GO:BP	response to lipid	GO:0033993	1	0	887	25	3	21029	ZFP36L2,DEFA5,DEFA6
GO:BP	cellular biosynthetic process	GO:0044249	1	0	5794	12	5	21029	RPS4Y1,PSMB9,ASCL2,RPS26,ZFP36L2
GO:BP	cellular catabolic process	GO:0044248	1	0	2188	12	2	21029	PSMB9,ZFP36L2
GO:BP	primary metabolic process	GO:0044238	1	0	12572	12	7	21029	RPS4Y1,RARRES1,PSMB9,ASCL2,RPS26,ALDH1B1,ZFP36L2
GO:BP	cellular metabolic process	GO:0044237	1	0	12839	12	7	21029	RPS4Y1,RARRES1,PSMB9,ASCL2,RPS26,ALDH1B1,ZFP36L2
GO:BP	cellular amine metabolic process	GO:0044106	1	0	135	7	1	21029	PSMB9
GO:BP	negative regulation of molecular function	GO:0044092	1	0	1041	5	1	21029	RARRES1
GO:BP	cellular component biogenesis	GO:0044085	1	0	4801	7	1	21029	PSMB9
GO:BP	regulation of anion transport	GO:0044070	1	0	91	22	1	21029	SLC12A2
GO:BP	protein-containing complex organization	GO:0043933	1	0	3387	7	1	21029	PSMB9
GO:BP	post-translational protein modification	GO:0043687	1	0	70	7	1	21029	PSMB9
GO:BP	modification-dependent macromolecule catabolic process	GO:0043632	1	0	682	7	1	21029	PSMB9
GO:BP	regulation of DNA-templated transcription in response to stress	GO:0043620	1	0	75	7	1	21029	PSMB9
GO:BP	regulation of transcription from RNA polymerase II promoter in response to stress	GO:0043618	1	0	69	7	1	21029	PSMB9
GO:BP	amide biosynthetic process	GO:0043604	1	0	867	27	5	21029	RPS4Y1,RPS26,ZFP36L2,RPL17,RPL39L
GO:BP	cellular amide metabolic process	GO:0043603	1	0	1165	27	5	21029	RPS4Y1,RPS26,ZFP36L2,RPL17,RPL39L
GO:BP	regulation of mRNA stability	GO:0043488	1	0	184	12	2	21029	PSMB9,ZFP36L2
GO:BP	regulation of RNA stability	GO:0043487	1	0	197	12	2	21029	PSMB9,ZFP36L2
GO:BP	regulation of RNA splicing	GO:0043484	1	0	151	9	1	21029	RPS26
GO:BP	oxoacid metabolic process	GO:0043436	1	0	957	7	1	21029	PSMB9
GO:BP	response to peptide hormone	GO:0043434	1	0	398	28	2	21029	REG1A,REG1B
GO:BP	macromolecule modification	GO:0043412	1	0	3856	7	1	21029	PSMB9
GO:BP	positive regulation of memory T cell differentiation	GO:0043382	1	0	9	26	1	21029	HLA-DRA
GO:BP	regulation of memory T cell differentiation	GO:0043380	1	0	12	26	1	21029	HLA-DRA
GO:BP	memory T cell differentiation	GO:0043379	1	0	13	26	1	21029	HLA-DRA
GO:BP	positive regulation of CD4-positive, alpha-beta T cell differentiation	GO:0043372	1	0	31	26	1	21029	HLA-DRA
GO:BP	regulation of CD4-positive, alpha-beta T cell differentiation	GO:0043370	1	0	49	26	1	21029	HLA-DRA
GO:BP	CD4-positive, alpha-beta T cell differentiation	GO:0043367	1	0	83	26	1	21029	HLA-DRA
GO:BP	cellular protein catabolic process	GO:0044257	1	0	821	7	1	21029	PSMB9
GO:BP	cellular macromolecule metabolic process	GO:0044260	1	0	5746	12	5	21029	RPS4Y1,RARRES1,PSMB9,RPS26,ZFP36L2
GO:BP	cellular macromolecule catabolic process	GO:0044265	1	0	1135	12	2	21029	PSMB9,ZFP36L2
GO:BP	cellular protein metabolic process	GO:0044267	1	0	4796	12	5	21029	RPS4Y1,RARRES1,PSMB9,RPS26,ZFP36L2
GO:BP	regulation of fat cell differentiation	GO:0045598	1	0	133	12	1	21029	ZFP36L2
GO:BP	positive regulation of cell differentiation	GO:0045597	1	0	837	26	1	21029	HLA-DRA
GO:BP	negative regulation of cell differentiation	GO:0045596	1	0	657	16	4	21029	ASCL2,ZFP36L2,TMEM176B,TMEM176A
GO:BP	regulation of cell differentiation	GO:0045595	1	0	1541	16	6	21029	HLA-B,PSMB9,ASCL2,ZFP36L2,TMEM176B,TMEM176A
GO:BP	positive regulation of regulatory T cell differentiation	GO:0045591	1	0	21	26	1	21029	HLA-DRA
GO:BP	regulation of regulatory T cell differentiation	GO:0045589	1	0	32	26	1	21029	HLA-DRA
GO:BP	positive regulation of T cell differentiation	GO:0045582	1	0	94	26	1	21029	HLA-DRA
GO:BP	regulation of T cell differentiation	GO:0045580	1	0	153	26	1	21029	HLA-DRA
GO:BP	regulation of B cell differentiation	GO:0045577	1	0	31	12	1	21029	ZFP36L2
GO:BP	fat cell differentiation	GO:0045444	1	0	231	12	1	21029	ZFP36L2
GO:BP	leukocyte activation	GO:0045321	1	0	947	13	3	21029	HLA-B,ZFP36L2,MT1G
GO:BP	cell-cell junction organization	GO:0045216	1	0	200	17	1	21029	CLDN15
GO:BP	establishment of protein localization	GO:0045184	1	0	1942	23	2	21029	SLC12A2,DMBT1
GO:BP	apical junction assembly	GO:0043297	1	0	73	17	1	21029	CLDN15
GO:BP	positive regulation of innate immune response	GO:0045089	1	0	148	7	1	21029	PSMB9
GO:BP	innate immune response	GO:0045087	1	0	892	25	5	21029	HLA-B,PSMB9,DMBT1,DEFA5,DEFA6
GO:BP	regulatory T cell differentiation	GO:0045066	1	0	35	26	1	21029	HLA-DRA
GO:BP	cell cycle G2/M phase transition	GO:0044839	1	0	172	7	1	21029	PSMB9
GO:BP	mitotic cell cycle phase transition	GO:0044772	1	0	432	12	2	21029	PSMB9,ZFP36L2
GO:BP	cell cycle phase transition	GO:0044770	1	0	529	12	2	21029	PSMB9,ZFP36L2
GO:BP	multi-organism reproductive process	GO:0044703	1	0	1054	27	1	21029	RPL39L
GO:BP	biological process involved in interspecies interaction between organisms	GO:0044419	1	0	1634	28	7	21029	HLA-B,REG1A,PSMB9,DMBT1,DEFA5,DEFA6,REG1B
GO:BP	biological process involved in symbiotic interaction	GO:0044403	1	0	281	24	1	21029	DEFA5
GO:BP	cellular response to fibroblast growth factor stimulus	GO:0044344	1	0	104	12	1	21029	ZFP36L2
GO:BP	small molecule catabolic process	GO:0044282	1	0	384	11	1	21029	ALDH1B1
GO:BP	small molecule metabolic process	GO:0044281	1	0	1779	11	2	21029	PSMB9,ALDH1B1
GO:BP	cellular nitrogen compound biosynthetic process	GO:0044271	1	0	4734	12	5	21029	RPS4Y1,PSMB9,ASCL2,RPS26,ZFP36L2
GO:BP	cellular nitrogen compound catabolic process	GO:0044270	1	0	479	12	2	21029	PSMB9,ZFP36L2
GO:BP	regulation of innate immune response	GO:0045088	1	0	234	7	2	21029	HLA-B,PSMB9
GO:BP	positive regulation of ion transport	GO:0043270	1	0	274	22	1	21029	SLC12A2
GO:BP	regulation of ion transport	GO:0043269	1	0	682	22	1	21029	SLC12A2
GO:BP	response to external biotic stimulus	GO:0043207	1	0	1491	28	7	21029	HLA-B,REG1A,PSMB9,DMBT1,DEFA5,DEFA6,REG1B
GO:BP	response to erythropoietin	GO:0036017	1	0	7	19	1	21029	MT2A
GO:BP	cellular response to interleukin-3	GO:0036016	1	0	7	19	1	21029	MT2A
GO:BP	response to interleukin-3	GO:0036015	1	0	7	19	1	21029	MT2A
GO:BP	cellular response to vascular endothelial growth factor stimulus	GO:0035924	1	0	62	13	1	21029	MT1G
GO:BP	cellular response to potassium ion	GO:0035865	1	0	11	22	1	21029	SLC12A2
GO:BP	response to potassium ion	GO:0035864	1	0	15	22	1	21029	SLC12A2
GO:BP	sodium ion transmembrane transport	GO:0035725	1	0	173	22	1	21029	SLC12A2
GO:BP	CD4-positive, alpha-beta T cell activation	GO:0035710	1	0	102	26	1	21029	HLA-DRA
GO:BP	maintenance of blood-brain barrier	GO:0035633	1	0	35	22	1	21029	SLC12A2
GO:BP	establishment of protein localization to extracellular region	GO:0035592	1	0	340	22	1	21029	SLC12A2
GO:BP	non-canonical Wnt signaling pathway	GO:0035567	1	0	88	7	1	21029	PSMB9
GO:BP	intracellular signal transduction	GO:0035556	1	0	2639	12	2	21029	PSMB9,ZFP36L2
GO:BP	tube development	GO:0035295	1	0	1047	22	1	21029	SLC12A2
GO:BP	cellular response to erythropoietin	GO:0036018	1	0	6	19	1	21029	MT2A
GO:BP	tube morphogenesis	GO:0035239	1	0	849	22	1	21029	SLC12A2
GO:BP	nucleobase-containing compound biosynthetic process	GO:0034654	1	0	3953	8	2	21029	PSMB9,ASCL2
GO:BP	cellular macromolecule biosynthetic process	GO:0034645	1	0	1564	18	5	21029	RPS4Y1,PSMB9,RPS26,ZFP36L2,RPL17
GO:BP	cellular nitrogen compound metabolic process	GO:0034641	1	0	8767	9	4	21029	RPS4Y1,PSMB9,ASCL2,RPS26
GO:BP	response to tumor necrosis factor	GO:0034612	1	0	267	12	2	21029	PSMB9,ZFP36L2
GO:BP	response to interferon-gamma	GO:0034341	1	0	153	3	1	21029	HLA-B
GO:BP	cell junction organization	GO:0034330	1	0	687	17	1	21029	CLDN15
GO:BP	cell junction assembly	GO:0034329	1	0	420	17	1	21029	CLDN15
GO:BP	primary alcohol catabolic process	GO:0034310	1	0	15	11	1	21029	ALDH1B1
GO:BP	primary alcohol metabolic process	GO:0034308	1	0	103	11	1	21029	ALDH1B1
GO:BP	negative regulation of cellular amide metabolic process	GO:0034249	1	0	194	12	1	21029	ZFP36L2
GO:BP	regulation of cellular amide metabolic process	GO:0034248	1	0	446	12	1	21029	ZFP36L2
GO:BP	ion transmembrane transport	GO:0034220	1	0	1116	22	1	21029	SLC12A2
GO:BP	response to cytokine	GO:0034097	1	0	922	22	5	21029	HLA-B,PSMB9,ZFP36L2,MT2A,SLC12A2
GO:BP	nucleobase-containing compound catabolic process	GO:0034655	1	0	435	12	2	21029	PSMB9,ZFP36L2
GO:BP	regulation of lymphocyte differentiation	GO:0045619	1	0	184	26	2	21029	ZFP36L2,HLA-DRA
GO:BP	protein modification process	GO:0036211	1	0	3642	7	1	21029	PSMB9
GO:BP	cellular response to decreased oxygen levels	GO:0036294	1	0	164	7	1	21029	PSMB9
GO:BP	macromolecule metabolic process	GO:0043170	1	0	12328	9	6	21029	HLA-B,RPS4Y1,RARRES1,PSMB9,ASCL2,RPS26
GO:BP	proteasome-mediated ubiquitin-dependent protein catabolic process	GO:0043161	1	0	438	7	1	21029	PSMB9
GO:BP	induction of bacterial agglutination	GO:0043152	1	0	6	23	1	21029	DMBT1
GO:BP	negative regulation of catalytic activity	GO:0043086	1	0	682	5	1	21029	RARRES1
GO:BP	peptide biosynthetic process	GO:0043043	1	0	738	27	5	21029	RPS4Y1,RPS26,ZFP36L2,RPL17,RPL39L
GO:BP	chordate embryonic development	GO:0043009	1	0	661	8	1	21029	ASCL2
GO:BP	defense response to bacterium	GO:0042742	1	0	359	25	3	21029	DMBT1,DEFA5,DEFA6
GO:BP	homeostatic process	GO:0042592	1	0	1774	2	2	21029	MT1E,MT1F
GO:BP	detection of bacterial lipoprotein	GO:0042494	1	0	5	23	1	21029	DMBT1
GO:BP	taxis	GO:0042330	1	0	613	22	1	21029	SLC12A2
GO:BP	protection from natural killer cell mediated cytotoxicity	GO:0042270	1	0	6	3	1	21029	HLA-B
GO:BP	regulation of natural killer cell mediated cytotoxicity	GO:0042269	1	0	42	3	1	21029	HLA-B
GO:BP	natural killer cell mediated cytotoxicity	GO:0042267	1	0	66	3	1	21029	HLA-B
GO:BP	response to decreased oxygen levels	GO:0036293	1	0	314	8	2	21029	PSMB9,ASCL2
GO:BP	cellular ketone metabolic process	GO:0042180	1	0	229	7	1	21029	PSMB9
GO:BP	monocyte activation	GO:0042117	1	0	14	13	1	21029	MT1G
GO:BP	B cell activation	GO:0042113	1	0	337	12	1	21029	ZFP36L2
GO:BP	T cell activation	GO:0042110	1	0	500	26	2	21029	ZFP36L2,HLA-DRA
GO:BP	T-helper cell differentiation	GO:0042093	1	0	64	26	1	21029	HLA-DRA
GO:BP	gliogenesis	GO:0042063	1	0	293	8	1	21029	ASCL2
GO:BP	wound healing	GO:0042060	1	0	415	22	1	21029	SLC12A2
GO:BP	locomotion	GO:0040011	1	0	1821	22	1	21029	SLC12A2
GO:BP	regulation of growth	GO:0040008	1	0	661	2	2	21029	MT1E,MT1F
GO:BP	growth	GO:0040007	1	0	951	2	2	21029	MT1E,MT1F
GO:BP	Fc-epsilon receptor signaling pathway	GO:0038095	1	0	45	7	1	21029	PSMB9
GO:BP	Fc receptor signaling pathway	GO:0038093	1	0	75	7	1	21029	PSMB9
GO:BP	NIK/NF-kappaB signaling	GO:0038061	1	0	148	7	1	21029	PSMB9
GO:BP	pre-replicative complex assembly	GO:0036388	1	0	21	7	1	21029	PSMB9
GO:BP	regulation of cell population proliferation	GO:0042127	1	0	1648	10	4	21029	RARRES1,REG1A,ASCL2,IFI30
GO:CC	cytosolic ribosome	GO:0022626	0.00168055	2.77455	104	27	4	21672	RPS4Y1,RPS26,RPL17,RPL39L
GO:CC	ribosomal subunit	GO:0044391	0.0175091	1.75674	189	27	4	21672	RPS4Y1,RPS26,RPL17,RPL39L
GO:CC	cytosolic small ribosomal subunit	GO:0022627	0.0341924	1.46607	47	9	2	21672	RPS4Y1,RPS26
GO:CC	polysome	GO:0005844	0.0781959	1.10682	71	9	2	21672	RPS4Y1,RPS26
GO:CC	MHC protein complex	GO:0042611	0.078298	1.10625	24	26	2	21672	HLA-B,HLA-DRA
GO:CC	lumenal side of endoplasmic reticulum membrane	GO:0098553	0.0850437	1.07036	25	26	2	21672	HLA-B,HLA-DRA
GO:CC	integral component of lumenal side of endoplasmic reticulum membrane	GO:0071556	0.0850437	1.07036	25	26	2	21672	HLA-B,HLA-DRA
GO:CC	small ribosomal subunit	GO:0015935	0.0895849	1.04777	76	9	2	21672	RPS4Y1,RPS26
GO:CC	lumenal side of membrane	GO:0098576	0.139882	0.854239	32	26	2	21672	HLA-B,HLA-DRA
GO:CC	extracellular exosome	GO:0070062	0.163343	0.7869	2110	9	5	21672	HLA-B,RARRES1,REG1A,PSMB9,RPS26
GO:CC	extracellular vesicle	GO:1903561	0.171419	0.765942	2132	9	5	21672	HLA-B,RARRES1,REG1A,PSMB9,RPS26
GO:CC	extracellular membrane-bounded organelle	GO:0065010	0.171793	0.764995	2133	9	5	21672	HLA-B,RARRES1,REG1A,PSMB9,RPS26
GO:CC	extracellular organelle	GO:0043230	0.171793	0.764995	2133	9	5	21672	HLA-B,RARRES1,REG1A,PSMB9,RPS26
GO:CC	MHC class I protein complex	GO:0042612	0.230638	0.637069	8	3	1	21672	HLA-B
GO:CC	endocytic vesicle membrane	GO:0030666	0.323877	0.48962	193	26	3	21672	HLA-B,DMBT1,HLA-DRA
GO:CC	spermatoproteasome complex	GO:1990111	0.336269	0.473313	5	7	1	21672	PSMB9
GO:CC	extracellular space	GO:0005615	0.412866	0.384191	3353	28	11	21672	HLA-B,RARRES1,REG1A,PSMB9,RPS26,SLC12A2,DMBT1,DEFA5,DEFA6,HLA-DRA,REG1B
GO:CC	extracellular region	GO:0005576	0.415904	0.381007	4303	29	13	21672	HLA-B,RARRES1,REG1A,PSMB9,RPS26,IFI30,SLC12A2,DMBT1,DEFA5,DEFA6,HLA-DRA,REG1B,MUC2
GO:CC	cytoplasmic side of rough endoplasmic reticulum membrane	GO:0098556	0.432267	0.364248	5	9	1	21672	RPS26
GO:CC	ER to Golgi transport vesicle membrane	GO:0012507	0.441888	0.354688	57	26	2	21672	HLA-B,HLA-DRA
GO:CC	cytosolic large ribosomal subunit	GO:0022625	0.44398	0.352637	55	27	2	21672	RPL17,RPL39L
GO:CC	lateral plasma membrane	GO:0016328	0.474668	0.32361	70	22	2	21672	CLDN15,SLC12A2
GO:CC	phagocytic vesicle membrane	GO:0030670	0.625737	0.203608	77	23	2	21672	HLA-B,DMBT1
GO:CC	ribosome	GO:0005840	0.772886	0.111884	520	27	4	21672	RPS4Y1,RPS26,RPL17,RPL39L
GO:CC	proteasome core complex, beta-subunit complex	GO:0019774	0.806265	0.0935223	12	7	1	21672	PSMB9
GO:CC	mucus layer	GO:0070701	0.835252	0.0781822	3	29	1	21672	MUC2
GO:CC	ribonucleoprotein complex	GO:1990904	1	0	2377	9	2	21672	RPS4Y1,RPS26
GO:CC	endopeptidase complex	GO:1905369	1	0	72	7	1	21672	PSMB9
GO:CC	peptidase complex	GO:1905368	1	0	103	7	1	21672	PSMB9
GO:CC	catalytic complex	GO:1902494	1	0	1424	7	1	21672	PSMB9
GO:CC	intracellular protein-containing complex	GO:0140535	1	0	773	7	1	21672	PSMB9
GO:CC	nuclear protein-containing complex	GO:0140513	1	0	2671	8	1	21672	ASCL2
GO:CC	plasma membrane bounded cell projection	GO:0120025	1	0	2205	22	1	21672	SLC12A2
GO:CC	cellular anatomical entity	GO:0110165	1	0	21534	20	20	21672	MT1E,MT1F,HLA-B,RPS4Y1,RARRES1,REG1A,PSMB9,ASCL2,RPS26,IFI30,ALDH1B1,ZFP36L2,MT1G,GPR160,TMEM176B,TMEM176A,CLDN15,RPL17,MT2A,RGMB
GO:CC	secretory vesicle	GO:0099503	1	0	1025	24	3	21672	HLA-B,DMBT1,DEFA5
GO:CC	membrane microdomain	GO:0098857	1	0	331	20	1	21672	RGMB
GO:CC	lytic vacuole membrane	GO:0098852	1	0	400	26	1	21672	HLA-DRA
GO:CC	endoplasmic reticulum subcompartment	GO:0098827	1	0	1145	9	2	21672	HLA-B,RPS26
GO:CC	plasma membrane protein complex	GO:0098797	1	0	692	3	1	21672	HLA-B
GO:CC	membrane protein complex	GO:0098796	1	0	1323	3	1	21672	HLA-B
GO:CC	Golgi apparatus subcompartment	GO:0098791	1	0	388	26	1	21672	HLA-DRA
GO:CC	bounding membrane of organelle	GO:0098588	1	0	2124	9	2	21672	HLA-B,RPS26
GO:CC	Golgi membrane	GO:0000139	1	0	639	3	1	21672	HLA-B
GO:CC	lytic vacuole	GO:0000323	1	0	729	26	2	21672	IFI30,HLA-DRA
GO:CC	proteasome complex	GO:0000502	1	0	66	7	1	21672	PSMB9
GO:CC	chromatin	GO:0000785	1	0	1225	8	1	21672	ASCL2
GO:CC	immunological synapse	GO:0001772	1	0	44	26	1	21672	HLA-DRA
GO:CC	neuron projection	GO:0043005	1	0	1347	22	1	21672	SLC12A2
GO:CC	cell projection	GO:0042995	1	0	2312	22	1	21672	SLC12A2
GO:CC	polysomal ribosome	GO:0042788	1	0	32	9	1	21672	RPS26
GO:CC	MHC class II protein complex	GO:0042613	1	0	17	26	1	21672	HLA-DRA
GO:CC	zymogen granule membrane	GO:0042589	1	0	11	23	1	21672	DMBT1
GO:CC	zymogen granule	GO:0042588	1	0	14	23	1	21672	DMBT1
GO:CC	nuclear outer membrane-endoplasmic reticulum membrane network	GO:0042175	1	0	1162	9	2	21672	HLA-B,RPS26
GO:CC	somatodendritic compartment	GO:0036477	1	0	835	22	1	21672	SLC12A2
GO:CC	secretory granule lumen	GO:0034774	1	0	320	24	1	21672	DEFA5
GO:CC	protein-containing complex	GO:0032991	1	0	7228	9	5	21672	HLA-B,RPS4Y1,PSMB9,ASCL2,RPS26
GO:CC	trans-Golgi network membrane	GO:0032588	1	0	98	26	1	21672	HLA-DRA
GO:CC	organelle subcompartment	GO:0031984	1	0	1476	9	2	21672	HLA-B,RPS26
GO:CC	vesicle lumen	GO:0031983	1	0	325	24	1	21672	DEFA5
GO:CC	vesicle	GO:0031982	1	0	3942	9	5	21672	HLA-B,RARRES1,REG1A,PSMB9,RPS26
GO:CC	nuclear lumen	GO:0031981	1	0	5442	11	4	21672	RPS4Y1,PSMB9,RPS26,ALDH1B1
GO:CC	envelope	GO:0031975	1	0	1245	15	1	21672	TMEM176B
GO:CC	membrane-enclosed lumen	GO:0031974	1	0	6570	11	5	21672	RPS4Y1,PSMB9,RPS26,IFI30,ALDH1B1
GO:CC	organelle envelope	GO:0031967	1	0	1245	15	1	21672	TMEM176B
GO:CC	nuclear membrane	GO:0031965	1	0	303	15	1	21672	TMEM176B
GO:CC	late endosome membrane	GO:0031902	1	0	149	26	1	21672	HLA-DRA
GO:CC	early endosome membrane	GO:0031901	1	0	170	26	2	21672	HLA-B,HLA-DRA
GO:CC	cytoplasmic vesicle	GO:0031410	1	0	2447	26	5	21672	HLA-B,SLC12A2,DMBT1,DEFA5,HLA-DRA
GO:CC	integral component of organelle membrane	GO:0031301	1	0	387	3	1	21672	HLA-B
GO:CC	intrinsic component of organelle membrane	GO:0031300	1	0	417	3	1	21672	HLA-B
GO:CC	cell projection membrane	GO:0031253	1	0	340	22	1	21672	SLC12A2
GO:CC	intrinsic component of endoplasmic reticulum membrane	GO:0031227	1	0	170	26	2	21672	HLA-B,HLA-DRA
GO:CC	intrinsic component of plasma membrane	GO:0031226	1	0	1713	26	4	21672	HLA-B,RGMB,SLC12A2,HLA-DRA
GO:CC	neuronal cell body	GO:0043025	1	0	488	22	1	21672	SLC12A2
GO:CC	lysosomal lumen	GO:0043202	1	0	98	10	1	21672	IFI30
GO:CC	organelle	GO:0043226	1	0	16674	13	13	21672	MT1E,MT1F,HLA-B,RPS4Y1,RARRES1,REG1A,PSMB9,ASCL2,RPS26,IFI30,ALDH1B1,ZFP36L2,MT1G
GO:CC	membrane-bounded organelle	GO:0043227	1	0	15557	13	13	21672	MT1E,MT1F,HLA-B,RPS4Y1,RARRES1,REG1A,PSMB9,ASCL2,RPS26,IFI30,ALDH1B1,ZFP36L2,MT1G
GO:CC	cytoplasmic side of membrane	GO:0098562	1	0	194	9	1	21672	RPS26
GO:CC	cytoplasmic side of endoplasmic reticulum membrane	GO:0098554	1	0	15	9	1	21672	RPS26
GO:CC	side of membrane	GO:0098552	1	0	625	9	2	21672	HLA-B,RPS26
GO:CC	intracellular vesicle	GO:0097708	1	0	2449	26	5	21672	HLA-B,SLC12A2,DMBT1,DEFA5,HLA-DRA
GO:CC	RNA polymerase II transcription regulator complex	GO:0090575	1	0	184	8	1	21672	ASCL2
GO:CC	spanning component of membrane	GO:0089717	1	0	21	22	1	21672	SLC12A2
GO:CC	cell periphery	GO:0071944	1	0	6181	3	1	21672	HLA-B
GO:CC	anchoring junction	GO:0070161	1	0	839	17	1	21672	CLDN15
GO:CC	tight junction	GO:0070160	1	0	132	17	1	21672	CLDN15
GO:CC	intracellular organelle lumen	GO:0070013	1	0	6569	11	5	21672	RPS4Y1,PSMB9,RPS26,IFI30,ALDH1B1
GO:CC	cytoplasmic vesicle lumen	GO:0060205	1	0	323	24	1	21672	DEFA5
GO:CC	recycling endosome membrane	GO:0055038	1	0	93	3	1	21672	HLA-B
GO:CC	recycling endosome	GO:0055037	1	0	193	3	1	21672	HLA-B
GO:CC	anchored component of membrane	GO:0031225	1	0	171	20	1	21672	RGMB
GO:CC	anchored component of plasma membrane	GO:0046658	1	0	63	20	1	21672	RGMB
GO:CC	clathrin-coated endocytic vesicle	GO:0045334	1	0	89	26	1	21672	HLA-DRA
GO:CC	basal part of cell	GO:0045178	1	0	267	22	1	21672	SLC12A2
GO:CC	apical part of cell	GO:0045177	1	0	429	22	1	21672	SLC12A2
GO:CC	membrane raft	GO:0045121	1	0	330	20	1	21672	RGMB
GO:CC	cell body membrane	GO:0044298	1	0	30	22	1	21672	SLC12A2
GO:CC	cell body	GO:0044297	1	0	554	22	1	21672	SLC12A2
GO:CC	apical junction complex	GO:0043296	1	0	150	17	1	21672	CLDN15
GO:CC	receptor complex	GO:0043235	1	0	514	14	1	21672	GPR160
GO:CC	organelle lumen	GO:0043233	1	0	6570	11	5	21672	RPS4Y1,PSMB9,RPS26,IFI30,ALDH1B1
GO:CC	intracellular non-membrane-bounded organelle	GO:0043232	1	0	6362	9	3	21672	RPS4Y1,ASCL2,RPS26
GO:CC	intracellular membrane-bounded organelle	GO:0043231	1	0	14514	13	11	21672	MT1E,MT1F,HLA-B,RPS4Y1,PSMB9,ASCL2,RPS26,IFI30,ALDH1B1,ZFP36L2,MT1G
GO:CC	intracellular organelle	GO:0043229	1	0	15870	13	11	21672	MT1E,MT1F,HLA-B,RPS4Y1,PSMB9,ASCL2,RPS26,IFI30,ALDH1B1,ZFP36L2,MT1G
GO:CC	non-membrane-bounded organelle	GO:0043228	1	0	6362	9	3	21672	RPS4Y1,ASCL2,RPS26
GO:CC	phagocytic vesicle	GO:0045335	1	0	140	23	2	21672	HLA-B,DMBT1
GO:CC	intrinsic component of membrane	GO:0031224	1	0	5897	22	8	21672	HLA-B,RARRES1,GPR160,TMEM176B,TMEM176A,CLDN15,RGMB,SLC12A2
GO:CC	organelle membrane	GO:0031090	1	0	3657	26	6	21672	HLA-B,RPS26,TMEM176B,SLC12A2,DMBT1,HLA-DRA
GO:CC	extracellular matrix	GO:0031012	1	0	560	23	1	21672	DMBT1
GO:CC	proteasome core complex	GO:0005839	1	0	23	7	1	21672	PSMB9
GO:CC	cytosol	GO:0005829	1	0	5373	11	5	21672	RPS4Y1,PSMB9,RPS26,IFI30,ALDH1B1
GO:CC	trans-Golgi network	GO:0005802	1	0	258	26	1	21672	HLA-DRA
GO:CC	Golgi lumen	GO:0005796	1	0	101	25	2	21672	DEFA5,DEFA6
GO:CC	Golgi apparatus	GO:0005794	1	0	1606	26	4	21672	HLA-B,DEFA5,DEFA6,HLA-DRA
GO:CC	endoplasmic reticulum-Golgi intermediate compartment	GO:0005793	1	0	132	20	1	21672	RGMB
GO:CC	rough endoplasmic reticulum	GO:0005791	1	0	85	9	1	21672	RPS26
GO:CC	endoplasmic reticulum membrane	GO:0005789	1	0	1140	9	2	21672	HLA-B,RPS26
GO:CC	endoplasmic reticulum	GO:0005783	1	0	2007	9	2	21672	HLA-B,RPS26
GO:CC	vacuolar lumen	GO:0005775	1	0	175	10	1	21672	IFI30
GO:CC	vacuolar membrane	GO:0005774	1	0	454	26	1	21672	HLA-DRA
GO:CC	vacuole	GO:0005773	1	0	827	26	2	21672	IFI30,HLA-DRA
GO:CC	late endosome	GO:0005770	1	0	283	26	1	21672	HLA-DRA
GO:CC	plasma membrane	GO:0005886	1	0	5694	3	1	21672	HLA-B
GO:CC	early endosome	GO:0005769	1	0	387	3	1	21672	HLA-B
GO:CC	lysosomal membrane	GO:0005765	1	0	400	26	1	21672	HLA-DRA
GO:CC	lysosome	GO:0005764	1	0	729	26	2	21672	IFI30,HLA-DRA
GO:CC	mitochondrial matrix	GO:0005759	1	0	483	11	1	21672	ALDH1B1
GO:CC	mitochondrion	GO:0005739	1	0	1674	11	1	21672	ALDH1B1
GO:CC	cytoplasm	GO:0005737	1	0	12193	13	11	21672	MT1E,MT1F,HLA-B,RPS4Y1,PSMB9,ASCL2,RPS26,IFI30,ALDH1B1,ZFP36L2,MT1G
GO:CC	nucleolus	GO:0005730	1	0	1942	18	1	21672	RPL17
GO:CC	chromosome	GO:0005694	1	0	1795	8	1	21672	ASCL2
GO:CC	transcription regulator complex	GO:0005667	1	0	436	8	1	21672	ASCL2
GO:CC	nucleoplasm	GO:0005654	1	0	4161	11	4	21672	RPS4Y1,PSMB9,RPS26,ALDH1B1
GO:CC	nuclear envelope	GO:0005635	1	0	473	15	1	21672	TMEM176B
GO:CC	nucleus	GO:0005634	1	0	10053	13	9	21672	MT1E,MT1F,RPS4Y1,PSMB9,ASCL2,RPS26,ALDH1B1,ZFP36L2,MT1G
GO:CC	intracellular anatomical structure	GO:0005622	1	0	17758	4	4	21672	MT1E,MT1F,HLA-B,RPS4Y1
GO:CC	cellular_component	GO:0005575	1	0	21672	1	1	21672	MT1E
GO:CC	endosome	GO:0005768	1	0	993	3	1	21672	HLA-B
GO:CC	plasma membrane region	GO:0098590	1	0	1237	22	1	21672	SLC12A2
GO:CC	integral component of plasma membrane	GO:0005887	1	0	1630	3	1	21672	HLA-B
GO:CC	bicellular tight junction	GO:0005923	1	0	125	17	1	21672	CLDN15
GO:CC	rough endoplasmic reticulum membrane	GO:0030867	1	0	28	9	1	21672	RPS26
GO:CC	clathrin-coated endocytic vesicle membrane	GO:0030669	1	0	71	26	1	21672	HLA-DRA
GO:CC	secretory granule membrane	GO:0030667	1	0	309	23	2	21672	HLA-B,DMBT1
GO:CC	clathrin-coated vesicle membrane	GO:0030665	1	0	115	26	1	21672	HLA-DRA
GO:CC	coated vesicle membrane	GO:0030662	1	0	178	26	2	21672	HLA-B,HLA-DRA
GO:CC	cytoplasmic vesicle membrane	GO:0030659	1	0	1171	26	4	21672	HLA-B,SLC12A2,DMBT1,HLA-DRA
GO:CC	transport vesicle membrane	GO:0030658	1	0	207	26	2	21672	HLA-B,HLA-DRA
GO:CC	midbody	GO:0030496	1	0	199	24	1	21672	DEFA5
GO:CC	external encapsulating structure	GO:0030312	1	0	561	23	1	21672	DMBT1
GO:CC	integral component of endoplasmic reticulum membrane	GO:0030176	1	0	162	26	2	21672	HLA-B,HLA-DRA
GO:CC	secretory granule	GO:0030141	1	0	860	24	3	21672	HLA-B,DMBT1,DEFA5
GO:CC	endocytic vesicle	GO:0030139	1	0	337	26	3	21672	HLA-B,DMBT1,HLA-DRA
GO:CC	clathrin-coated vesicle	GO:0030136	1	0	197	26	1	21672	HLA-DRA
GO:CC	cell-cell junction	GO:0005911	1	0	495	17	1	21672	CLDN15
GO:CC	coated vesicle	GO:0030135	1	0	294	3	1	21672	HLA-B
GO:CC	transport vesicle	GO:0030133	1	0	409	26	3	21672	HLA-B,DEFA5,HLA-DRA
GO:CC	cell junction	GO:0030054	1	0	2076	17	2	21672	IFI30,CLDN15
GO:CC	extrinsic component of membrane	GO:0019898	1	0	310	23	1	21672	DMBT1
GO:CC	apical plasma membrane	GO:0016324	1	0	364	22	1	21672	SLC12A2
GO:CC	basolateral plasma membrane	GO:0016323	1	0	224	22	1	21672	SLC12A2
GO:CC	integral component of membrane	GO:0016021	1	0	5741	17	6	21672	HLA-B,RARRES1,GPR160,TMEM176B,TMEM176A,CLDN15
GO:CC	membrane	GO:0016020	1	0	9818	5	3	21672	HLA-B,RPS4Y1,RARRES1
GO:CC	large ribosomal subunit	GO:0015934	1	0	115	27	2	21672	RPL17,RPL39L
GO:CC	vesicle membrane	GO:0012506	1	0	1190	26	4	21672	HLA-B,SLC12A2,DMBT1,HLA-DRA
GO:CC	endomembrane system	GO:0012505	1	0	4674	26	7	21672	HLA-B,RPS26,TMEM176B,DMBT1,DEFA5,DEFA6,HLA-DRA
GO:CC	endosome membrane	GO:0010008	1	0	521	3	1	21672	HLA-B
GO:CC	cell surface	GO:0009986	1	0	908	3	1	21672	HLA-B
GO:CC	basal plasma membrane	GO:0009925	1	0	249	22	1	21672	SLC12A2
GO:CC	COPII-coated ER to Golgi transport vesicle	GO:0030134	1	0	90	26	2	21672	HLA-B,HLA-DRA
KEGG	Mineral absorption	KEGG:04978	0.000631614	3.19955	60	19	4	8014	MT1E,MT1F,MT1G,MT2A
KEGG	Antigen processing and presentation	KEGG:04612	0.0860329	1.06534	69	26	3	8014	HLA-B,IFI30,HLA-DRA
KEGG	Staphylococcus aureus infection	KEGG:05150	0.167447	0.776121	87	26	3	8014	DEFA5,DEFA6,HLA-DRA
KEGG	Ribosome	KEGG:03010	0.281569	0.550416	153	18	3	8014	RPS4Y1,RPS26,RPL17
KEGG	Allograft rejection	KEGG:05330	0.33255	0.478143	34	26	2	8014	HLA-B,HLA-DRA
KEGG	Graft-versus-host disease	KEGG:05332	0.392444	0.406223	37	26	2	8014	HLA-B,HLA-DRA
KEGG	Type I diabetes mellitus	KEGG:04940	0.456886	0.340192	40	26	2	8014	HLA-B,HLA-DRA
KEGG	Autoimmune thyroid disease	KEGG:05320	0.676644	0.16964	49	26	2	8014	HLA-B,HLA-DRA
KEGG	Cell adhesion molecules	KEGG:04514	0.707312	0.150389	146	26	3	8014	HLA-B,CLDN15,HLA-DRA
KEGG	Viral myocarditis	KEGG:05416	0.873868	0.0585544	56	26	2	8014	HLA-B,HLA-DRA
KEGG	Coronavirus disease - COVID-19	KEGG:05171	0.874255	0.0583619	231	18	3	8014	RPS4Y1,RPS26,RPL17
KEGG	Endocytosis	KEGG:04144	1	0	251	3	1	8014	HLA-B
KEGG	Proteasome	KEGG:03050	1	0	46	7	1	8014	PSMB9
KEGG	Biosynthesis of cofactors	KEGG:01240	1	0	153	11	1	8014	ALDH1B1
KEGG	Metabolic pathways	KEGG:01100	1	0	1526	11	1	8014	ALDH1B1
KEGG	Pantothenate and CoA biosynthesis	KEGG:00770	1	0	21	11	1	8014	ALDH1B1
KEGG	Pyruvate metabolism	KEGG:00620	1	0	47	11	1	8014	ALDH1B1
KEGG	Glycerolipid metabolism	KEGG:00561	1	0	61	11	1	8014	ALDH1B1
KEGG	beta-Alanine metabolism	KEGG:00410	1	0	31	11	1	8014	ALDH1B1
KEGG	Tryptophan metabolism	KEGG:00380	1	0	41	11	1	8014	ALDH1B1
KEGG	Histidine metabolism	KEGG:00340	1	0	22	11	1	8014	ALDH1B1
KEGG	Arginine and proline metabolism	KEGG:00330	1	0	50	11	1	8014	ALDH1B1
KEGG	Lysine degradation	KEGG:00310	1	0	63	11	1	8014	ALDH1B1
KEGG	Valine, leucine and isoleucine degradation	KEGG:00280	1	0	48	11	1	8014	ALDH1B1
KEGG	Fatty acid degradation	KEGG:00071	1	0	43	11	1	8014	ALDH1B1
KEGG	Ascorbate and aldarate metabolism	KEGG:00053	1	0	30	11	1	8014	ALDH1B1
KEGG	Glycolysis / Gluconeogenesis	KEGG:00010	1	0	67	11	1	8014	ALDH1B1
KEGG	KEGG root term	KEGG:00000	1	0	8014	1	1	8014	MT1E
KEGG	Phagosome	KEGG:04145	1	0	147	3	1	8014	HLA-B
KEGG	Cellular senescence	KEGG:04218	1	0	156	12	2	8014	HLA-B,ZFP36L2
KEGG	TGF-beta signaling pathway	KEGG:04350	1	0	93	20	1	8014	RGMB
KEGG	Tight junction	KEGG:04530	1	0	169	17	1	8014	CLDN15
KEGG	Gastric cancer	KEGG:05226	1	0	148	29	1	8014	MUC2
KEGG	Viral carcinogenesis	KEGG:05203	1	0	202	3	1	8014	HLA-B
KEGG	Transcriptional misregulation in cancer	KEGG:05202	1	0	191	25	2	8014	DEFA5,DEFA6
KEGG	Human immunodeficiency virus 1 infection	KEGG:05170	1	0	210	3	1	8014	HLA-B
KEGG	Epstein-Barr virus infection	KEGG:05169	1	0	198	3	1	8014	HLA-B
KEGG	Herpes simplex virus 1 infection	KEGG:05168	1	0	491	3	1	8014	HLA-B
KEGG	Kaposi sarcoma-associated herpesvirus infection	KEGG:05167	1	0	194	3	1	8014	HLA-B
KEGG	Human T-cell leukemia virus 1 infection	KEGG:05166	1	0	219	3	1	8014	HLA-B
KEGG	Human papillomavirus infection	KEGG:05165	1	0	331	3	1	8014	HLA-B
KEGG	Influenza A	KEGG:05164	1	0	168	26	1	8014	HLA-DRA
KEGG	Human cytomegalovirus infection	KEGG:05163	1	0	223	3	1	8014	HLA-B
KEGG	Hepatitis C	KEGG:05160	1	0	157	17	1	8014	CLDN15
KEGG	Tuberculosis	KEGG:05152	1	0	175	26	1	8014	HLA-DRA
KEGG	Amoebiasis	KEGG:05146	1	0	101	29	1	8014	MUC2
KEGG	Leishmaniasis	KEGG:05140	1	0	72	26	1	8014	HLA-DRA
KEGG	Pathogenic Escherichia coli infection	KEGG:05130	1	0	196	17	1	8014	CLDN15
KEGG	Vibrio cholerae infection	KEGG:05110	1	0	50	22	1	8014	SLC12A2
KEGG	Pancreatic secretion	KEGG:04972	1	0	102	22	1	8014	SLC12A2
KEGG	Salivary secretion	KEGG:04970	1	0	91	23	2	8014	SLC12A2,DMBT1
KEGG	Alcoholic liver disease	KEGG:04936	1	0	142	11	1	8014	ALDH1B1
KEGG	Intestinal immune network for IgA production	KEGG:04672	1	0	45	26	1	8014	HLA-DRA
KEGG	Leukocyte transendothelial migration	KEGG:04670	1	0	114	17	1	8014	CLDN15
KEGG	Th17 cell differentiation	KEGG:04659	1	0	105	26	1	8014	HLA-DRA
KEGG	Th1 and Th2 cell differentiation	KEGG:04658	1	0	89	26	1	8014	HLA-DRA
KEGG	Natural killer cell mediated cytotoxicity	KEGG:04650	1	0	123	3	1	8014	HLA-B
KEGG	Hematopoietic cell lineage	KEGG:04640	1	0	95	26	1	8014	HLA-DRA
KEGG	NOD-like receptor signaling pathway	KEGG:04621	1	0	179	25	2	8014	DEFA5,DEFA6
KEGG	Toxoplasmosis	KEGG:05145	1	0	109	26	1	8014	HLA-DRA
KEGG	Asthma	KEGG:05310	1	0	27	26	1	8014	HLA-DRA
KEGG	Inflammatory bowel disease	KEGG:05321	1	0	62	26	1	8014	HLA-DRA
KEGG	Systemic lupus erythematosus	KEGG:05322	1	0	132	26	1	8014	HLA-DRA
KEGG	Rheumatoid arthritis	KEGG:05323	1	0	88	26	1	8014	HLA-DRA
REAC	Metallothioneins bind metals	REAC:R-HSA-5661231	7.06077e-07	6.15115	11	19	4	10760	MT1E,MT1F,MT1G,MT2A
REAC	Response to metal ions	REAC:R-HSA-5660526	2.13461e-06	5.67068	14	19	4	10760	MT1E,MT1F,MT1G,MT2A
REAC	Cellular responses to stimuli	REAC:R-HSA-8953897	0.00729531	2.13696	765	19	8	10760	MT1E,MT1F,RPS4Y1,PSMB9,RPS26,MT1G,RPL17,MT2A
REAC	Interferon gamma signaling	REAC:R-HSA-877300	0.0161601	1.79156	87	26	4	10760	HLA-B,IFI30,MT2A,HLA-DRA
REAC	Regulation of expression of SLITs and ROBOs	REAC:R-HSA-9010553	0.0180544	1.74342	171	27	5	10760	RPS4Y1,PSMB9,RPS26,RPL17,RPL39L
REAC	Viral mRNA Translation	REAC:R-HSA-192823	0.0215322	1.66691	90	27	4	10760	RPS4Y1,RPS26,RPL17,RPL39L
REAC	Peptide chain elongation	REAC:R-HSA-156902	0.0215322	1.66691	90	27	4	10760	RPS4Y1,RPS26,RPL17,RPL39L
REAC	Selenocysteine synthesis	REAC:R-HSA-2408557	0.0255222	1.59308	94	27	4	10760	RPS4Y1,RPS26,RPL17,RPL39L
REAC	Eukaryotic Translation Elongation	REAC:R-HSA-156842	0.0255222	1.59308	94	27	4	10760	RPS4Y1,RPS26,RPL17,RPL39L
REAC	Eukaryotic Translation Termination	REAC:R-HSA-72764	0.0255222	1.59308	94	27	4	10760	RPS4Y1,RPS26,RPL17,RPL39L
REAC	Nonsense Mediated Decay (NMD) independent of the Exon Junction Complex (EJC)	REAC:R-HSA-975956	0.0277074	1.5574	96	27	4	10760	RPS4Y1,RPS26,RPL17,RPL39L
REAC	Formation of a pool of free 40S subunits	REAC:R-HSA-72689	0.035082	1.45492	102	27	4	10760	RPS4Y1,RPS26,RPL17,RPL39L
REAC	Response of EIF2AK4 (GCN2) to amino acid deficiency	REAC:R-HSA-9633012	0.035082	1.45492	102	27	4	10760	RPS4Y1,RPS26,RPL17,RPL39L
REAC	L13a-mediated translational silencing of Ceruloplasmin expression	REAC:R-HSA-156827	0.0504022	1.29755	112	27	4	10760	RPS4Y1,RPS26,RPL17,RPL39L
REAC	GTP hydrolysis and joining of the 60S ribosomal subunit	REAC:R-HSA-72706	0.0521624	1.28264	113	27	4	10760	RPS4Y1,RPS26,RPL17,RPL39L
REAC	SRP-dependent cotranslational protein targeting to membrane	REAC:R-HSA-1799339	0.0521624	1.28264	113	27	4	10760	RPS4Y1,RPS26,RPL17,RPL39L
REAC	Signaling by ROBO receptors	REAC:R-HSA-376176	0.0556037	1.2549	217	27	5	10760	RPS4Y1,PSMB9,RPS26,RPL17,RPL39L
REAC	Nonsense Mediated Decay (NMD) enhanced by the Exon Junction Complex (EJC)	REAC:R-HSA-975957	0.0577102	1.23875	116	27	4	10760	RPS4Y1,RPS26,RPL17,RPL39L
REAC	Nonsense-Mediated Decay (NMD)	REAC:R-HSA-927802	0.0577102	1.23875	116	27	4	10760	RPS4Y1,RPS26,RPL17,RPL39L
REAC	Selenoamino acid metabolism	REAC:R-HSA-2408522	0.0596508	1.22438	117	27	4	10760	RPS4Y1,RPS26,RPL17,RPL39L
REAC	Cap-dependent Translation Initiation	REAC:R-HSA-72737	0.0657558	1.18207	120	27	4	10760	RPS4Y1,RPS26,RPL17,RPL39L
REAC	Eukaryotic Translation Initiation	REAC:R-HSA-72613	0.0657558	1.18207	120	27	4	10760	RPS4Y1,RPS26,RPL17,RPL39L
REAC	Alpha-defensins	REAC:R-HSA-1462054	0.0716094	1.14503	10	25	2	10760	DEFA5,DEFA6
REAC	Influenza Viral RNA Transcription and Replication	REAC:R-HSA-168273	0.0975232	1.01089	133	27	4	10760	RPS4Y1,RPS26,RPL17,RPL39L
REAC	Influenza Infection	REAC:R-HSA-168255	0.161969	0.790568	152	27	4	10760	RPS4Y1,RPS26,RPL17,RPL39L
REAC	Cellular response to starvation	REAC:R-HSA-9711097	0.183017	0.737509	157	27	4	10760	RPS4Y1,RPS26,RPL17,RPL39L
REAC	Formation of the ternary complex, and subsequently, the 43S complex	REAC:R-HSA-72695	0.250617	0.600989	52	9	2	10760	RPS4Y1,RPS26
REAC	Major pathway of rRNA processing in the nucleolus and cytosol	REAC:R-HSA-6791226	0.318341	0.497107	182	27	4	10760	RPS4Y1,RPS26,RPL17,RPL39L
REAC	Translation initiation complex formation	REAC:R-HSA-72649	0.322402	0.491603	59	9	2	10760	RPS4Y1,RPS26
REAC	Ribosomal scanning and start codon recognition	REAC:R-HSA-72702	0.322402	0.491603	59	9	2	10760	RPS4Y1,RPS26
REAC	Activation of the mRNA upon binding of the cap-binding complex and eIFs, and subsequent binding to 43S	REAC:R-HSA-72662	0.333374	0.477068	60	9	2	10760	RPS4Y1,RPS26
REAC	Interferon Signaling	REAC:R-HSA-913531	0.341916	0.46608	193	26	4	10760	HLA-B,IFI30,MT2A,HLA-DRA
REAC	rRNA processing in the nucleus and cytosol	REAC:R-HSA-8868773	0.388266	0.410871	192	27	4	10760	RPS4Y1,RPS26,RPL17,RPL39L
REAC	ER-Phagosome pathway	REAC:R-HSA-1236974	0.439089	0.357448	90	7	2	10760	HLA-B,PSMB9
REAC	rRNA processing	REAC:R-HSA-72312	0.468351	0.329429	202	27	4	10760	RPS4Y1,RPS26,RPL17,RPL39L
REAC	Antigen processing-Cross presentation	REAC:R-HSA-1236975	0.607093	0.216745	106	7	2	10760	HLA-B,PSMB9
REAC	Metabolism of amino acids and derivatives	REAC:R-HSA-71291	0.627963	0.202066	370	27	5	10760	RPS4Y1,PSMB9,RPS26,RPL17,RPL39L
REAC	Axon guidance	REAC:R-HSA-422475	0.629468	0.201026	549	27	6	10760	RPS4Y1,PSMB9,RPS26,RPL17,RGMB,RPL39L
REAC	Nervous system development	REAC:R-HSA-9675108	0.78871	0.103082	574	27	6	10760	RPS4Y1,PSMB9,RPS26,RPL17,RGMB,RPL39L
REAC	Endosomal/Vacuolar pathway	REAC:R-HSA-1236977	0.951573	0.0215579	11	3	1	10760	HLA-B
REAC	Transcriptional regulation by RUNX3	REAC:R-HSA-8878159	1	0	94	7	1	10760	PSMB9
REAC	Transcriptional regulation by RUNX2	REAC:R-HSA-8878166	1	0	118	7	1	10760	PSMB9
REAC	Transcriptional regulation by RUNX1	REAC:R-HSA-8878171	1	0	236	7	1	10760	PSMB9
REAC	Tight junction interactions	REAC:R-HSA-420029	1	0	30	17	1	10760	CLDN15
REAC	The role of GTSE1 in G2/M progression after G2 checkpoint	REAC:R-HSA-8852276	1	0	79	7	1	10760	PSMB9
REAC	TNFR2 non-canonical NF-kB pathway	REAC:R-HSA-5668541	1	0	100	7	1	10760	PSMB9
REAC	TCR signaling	REAC:R-HSA-202403	1	0	120	26	2	10760	PSMB9,HLA-DRA
REAC	TCF dependent signaling in response to WNT	REAC:R-HSA-201681	1	0	232	7	1	10760	PSMB9
REAC	Synthesis of DNA	REAC:R-HSA-69239	1	0	120	7	1	10760	PSMB9
REAC	Switching of origins to a post-replicative state	REAC:R-HSA-69052	1	0	91	7	1	10760	PSMB9
REAC	Surfactant metabolism	REAC:R-HSA-5683826	1	0	29	23	1	10760	DMBT1
REAC	Stabilization of p53	REAC:R-HSA-69541	1	0	57	7	1	10760	PSMB9
REAC	Signaling by the B Cell Receptor (BCR)	REAC:R-HSA-983705	1	0	163	7	1	10760	PSMB9
REAC	Signaling by WNT	REAC:R-HSA-195721	1	0	328	7	1	10760	PSMB9
REAC	Signaling by NOTCH4	REAC:R-HSA-9013694	1	0	81	7	1	10760	PSMB9
REAC	Signaling by NOTCH	REAC:R-HSA-157118	1	0	233	7	1	10760	PSMB9
REAC	Signaling by Interleukins	REAC:R-HSA-449147	1	0	460	7	1	10760	PSMB9
REAC	Signaling by Hedgehog	REAC:R-HSA-5358351	1	0	149	7	1	10760	PSMB9
REAC	Signal Transduction	REAC:R-HSA-162582	1	0	2514	7	1	10760	PSMB9
REAC	Separation of Sister Chromatids	REAC:R-HSA-2467813	1	0	188	7	1	10760	PSMB9
REAC	SLC-mediated transmembrane transport	REAC:R-HSA-425407	1	0	248	22	1	10760	SLC12A2
REAC	SCF-beta-TrCP mediated degradation of Emi1	REAC:R-HSA-174113	1	0	55	7	1	10760	PSMB9
REAC	SCF(Skp2)-mediated degradation of p27/p21	REAC:R-HSA-187577	1	0	60	7	1	10760	PSMB9
REAC	S Phase	REAC:R-HSA-69242	1	0	161	7	1	10760	PSMB9
REAC	Regulation of ornithine decarboxylase (ODC)	REAC:R-HSA-350562	1	0	51	7	1	10760	PSMB9
REAC	Regulation of mitotic cell cycle	REAC:R-HSA-453276	1	0	88	7	1	10760	PSMB9
REAC	Regulation of mRNA stability by proteins that bind AU-rich elements	REAC:R-HSA-450531	1	0	86	7	1	10760	PSMB9
REAC	Translation	REAC:R-HSA-72766	1	0	292	27	4	10760	RPS4Y1,RPS26,RPL17,RPL39L
REAC	Translocation of ZAP-70 to Immunological synapse	REAC:R-HSA-202430	1	0	20	26	1	10760	HLA-DRA
REAC	Transport of inorganic cations/anions and amino acids/oligopeptides	REAC:R-HSA-425393	1	0	105	22	1	10760	SLC12A2
REAC	Transport of small molecules	REAC:R-HSA-382551	1	0	720	7	1	10760	PSMB9
REAC	REACTOME root term	REAC:0000000	1	0	10760	1	1	10760	MT1E
REAC	p53-Independent G1/S DNA damage checkpoint	REAC:R-HSA-69613	1	0	52	7	1	10760	PSMB9
REAC	p53-Independent DNA Damage Response	REAC:R-HSA-69610	1	0	52	7	1	10760	PSMB9
REAC	p53-Dependent G1/S DNA damage checkpoint	REAC:R-HSA-69580	1	0	66	7	1	10760	PSMB9
REAC	p53-Dependent G1 DNA Damage Response	REAC:R-HSA-69563	1	0	66	7	1	10760	PSMB9
REAC	Vpu mediated degradation of CD4	REAC:R-HSA-180534	1	0	52	7	1	10760	PSMB9
REAC	Vif-mediated degradation of APOBEC3G	REAC:R-HSA-180585	1	0	53	7	1	10760	PSMB9
REAC	Ubiquitin-dependent degradation of Cyclin D	REAC:R-HSA-75815	1	0	52	7	1	10760	PSMB9
REAC	Ubiquitin Mediated Degradation of Phosphorylated Cdc25A	REAC:R-HSA-69601	1	0	52	7	1	10760	PSMB9
REAC	Ub-specific processing proteases	REAC:R-HSA-5689880	1	0	221	7	1	10760	PSMB9
REAC	UCH proteinases	REAC:R-HSA-5689603	1	0	101	7	1	10760	PSMB9
REAC	Regulation of activated PAK-2p34 by proteasome mediated degradation	REAC:R-HSA-211733	1	0	50	7	1	10760	PSMB9
REAC	Regulation of RUNX3 expression and activity	REAC:R-HSA-8941858	1	0	54	7	1	10760	PSMB9
REAC	Regulation of RAS by GAPs	REAC:R-HSA-5658442	1	0	67	7	1	10760	PSMB9
REAC	MAPK6/MAPK4 signaling	REAC:R-HSA-5687128	1	0	89	7	1	10760	PSMB9
REAC	MAPK1/MAPK3 signaling	REAC:R-HSA-5684996	1	0	269	7	1	10760	PSMB9
REAC	MAPK family signaling cascades	REAC:R-HSA-5683057	1	0	308	7	1	10760	PSMB9
REAC	M Phase	REAC:R-HSA-68886	1	0	407	7	1	10760	PSMB9
REAC	Intracellular signaling by second messengers	REAC:R-HSA-9006925	1	0	292	7	1	10760	PSMB9
REAC	Interleukin-1 signaling	REAC:R-HSA-9020702	1	0	101	7	1	10760	PSMB9
REAC	Interleukin-1 family signaling	REAC:R-HSA-446652	1	0	139	7	1	10760	PSMB9
REAC	Interferon alpha/beta signaling	REAC:R-HSA-909733	1	0	70	3	1	10760	HLA-B
REAC	Innate Immune System	REAC:R-HSA-168249	1	0	1093	7	2	10760	HLA-B,PSMB9
REAC	Infectious disease	REAC:R-HSA-5663205	1	0	912	9	3	10760	RPS4Y1,PSMB9,RPS26
REAC	Immunoregulatory interactions between a Lymphoid and a non-Lymphoid cell	REAC:R-HSA-198933	1	0	181	3	1	10760	HLA-B
REAC	Immune System	REAC:R-HSA-168256	1	0	2041	26	7	10760	HLA-B,PSMB9,IFI30,MT2A,DEFA5,DEFA6,HLA-DRA
REAC	Host Interactions of HIV factors	REAC:R-HSA-162909	1	0	125	7	1	10760	PSMB9
REAC	Hh mutants are degraded by ERAD	REAC:R-HSA-5362768	1	0	56	7	1	10760	PSMB9
REAC	Hh mutants abrogate ligand secretion	REAC:R-HSA-5387390	1	0	59	7	1	10760	PSMB9
REAC	Hedgehog ligand biogenesis	REAC:R-HSA-5358346	1	0	65	7	1	10760	PSMB9
REAC	Hedgehog 'on' state	REAC:R-HSA-5632684	1	0	85	7	1	10760	PSMB9
REAC	Hedgehog 'off' state	REAC:R-HSA-5610787	1	0	113	7	1	10760	PSMB9
REAC	HIV Infection	REAC:R-HSA-162906	1	0	227	7	1	10760	PSMB9
REAC	Generic Transcription Pathway	REAC:R-HSA-212436	1	0	1222	7	1	10760	PSMB9
REAC	Generation of second messenger molecules	REAC:R-HSA-202433	1	0	35	26	1	10760	HLA-DRA
REAC	Gene expression (Transcription)	REAC:R-HSA-74160	1	0	1479	7	1	10760	PSMB9
REAC	GLI3 is processed to GLI3R by the proteasome	REAC:R-HSA-5610785	1	0	60	7	1	10760	PSMB9
REAC	G2/M Transition	REAC:R-HSA-69275	1	0	195	7	1	10760	PSMB9
REAC	G2/M Checkpoints	REAC:R-HSA-69481	1	0	168	7	1	10760	PSMB9
REAC	G1/S Transition	REAC:R-HSA-69206	1	0	130	7	1	10760	PSMB9
REAC	G1/S DNA Damage Checkpoints	REAC:R-HSA-69615	1	0	68	7	1	10760	PSMB9
REAC	MHC class II antigen presentation	REAC:R-HSA-2132295	1	0	123	26	2	10760	IFI30,HLA-DRA
REAC	Metabolism	REAC:R-HSA-1430728	1	0	2075	11	4	10760	RPS4Y1,PSMB9,RPS26,ALDH1B1
REAC	Metabolism of RNA	REAC:R-HSA-8953854	1	0	661	9	3	10760	RPS4Y1,PSMB9,RPS26
REAC	Metabolism of polyamines	REAC:R-HSA-351202	1	0	58	7	1	10760	PSMB9
REAC	Regulation of PTEN stability and activity	REAC:R-HSA-8948751	1	0	69	7	1	10760	PSMB9
REAC	Regulation of HMOX1 expression and activity	REAC:R-HSA-9707587	1	0	65	7	1	10760	PSMB9
REAC	Regulation of Apoptosis	REAC:R-HSA-169911	1	0	53	7	1	10760	PSMB9
REAC	Regulation of APC/C activators between G1/S and early anaphase	REAC:R-HSA-176408	1	0	81	7	1	10760	PSMB9
REAC	RUNX1 regulates transcription of genes involved in differentiation of HSCs	REAC:R-HSA-8939236	1	0	130	7	1	10760	PSMB9
REAC	ROS sensing by NFE2L2	REAC:R-HSA-8932339	1	0	57	7	1	10760	PSMB9
REAC	RNA Polymerase II Transcription	REAC:R-HSA-73857	1	0	1343	7	1	10760	PSMB9
REAC	RAF/MAP kinase cascade	REAC:R-HSA-5673001	1	0	264	7	1	10760	PSMB9
REAC	Programmed Cell Death	REAC:R-HSA-5357801	1	0	205	7	1	10760	PSMB9
REAC	Post-translational protein modification	REAC:R-HSA-597592	1	0	1414	7	1	10760	PSMB9
REAC	Phosphorylation of CD3 and TCR zeta chains	REAC:R-HSA-202427	1	0	23	26	1	10760	HLA-DRA
REAC	Phase I - Functionalization of compounds	REAC:R-HSA-211945	1	0	103	11	1	10760	ALDH1B1
REAC	PTEN Regulation	REAC:R-HSA-6807070	1	0	138	7	1	10760	PSMB9
REAC	Fc epsilon receptor (FCERI) signaling	REAC:R-HSA-2454202	1	0	182	7	1	10760	PSMB9
REAC	PIP3 activates AKT signaling	REAC:R-HSA-1257604	1	0	252	7	1	10760	PSMB9
REAC	PCP/CE pathway	REAC:R-HSA-4086400	1	0	92	7	1	10760	PSMB9
REAC	Oxygen-dependent proline hydroxylation of Hypoxia-inducible Factor Alpha	REAC:R-HSA-1234176	1	0	66	7	1	10760	PSMB9
REAC	Orc1 removal from chromatin	REAC:R-HSA-68949	1	0	71	7	1	10760	PSMB9
REAC	Neutrophil degranulation	REAC:R-HSA-6798695	1	0	476	3	1	10760	HLA-B
REAC	Netrin-1 signaling	REAC:R-HSA-373752	1	0	49	20	1	10760	RGMB
REAC	Negative regulation of NOTCH4 signaling	REAC:R-HSA-9604323	1	0	53	7	1	10760	PSMB9
REAC	Neddylation	REAC:R-HSA-8951664	1	0	233	7	1	10760	PSMB9
REAC	NIK-->noncanonical NF-kB signaling	REAC:R-HSA-5676590	1	0	59	7	1	10760	PSMB9
REAC	Mitotic Metaphase and Anaphase	REAC:R-HSA-2555396	1	0	229	7	1	10760	PSMB9
REAC	Mitotic G2-G2/M phases	REAC:R-HSA-453274	1	0	197	7	1	10760	PSMB9
REAC	Mitotic G1 phase and G1/S transition	REAC:R-HSA-453279	1	0	147	7	1	10760	PSMB9
REAC	Mitotic Anaphase	REAC:R-HSA-68882	1	0	228	7	1	10760	PSMB9
REAC	Metabolism of proteins	REAC:R-HSA-392499	1	0	2011	9	3	10760	RPS4Y1,PSMB9,RPS26
REAC	PD-1 signaling	REAC:R-HSA-389948	1	0	24	26	1	10760	HLA-DRA
REAC	FCERI mediated NF-kB activation	REAC:R-HSA-2871837	1	0	136	7	1	10760	PSMB9
REAC	FBXL7 down-regulates AURKA during mitotic entry and in early mitosis	REAC:R-HSA-8854050	1	0	55	7	1	10760	PSMB9
REAC	Ethanol oxidation	REAC:R-HSA-71384	1	0	12	11	1	10760	ALDH1B1
REAC	Cell Cycle	REAC:R-HSA-1640170	1	0	678	7	1	10760	PSMB9
REAC	Cdc20:Phospho-APC/C mediated degradation of Cyclin A	REAC:R-HSA-174184	1	0	73	7	1	10760	PSMB9
REAC	Cation-coupled Chloride cotransporters	REAC:R-HSA-426117	1	0	7	22	1	10760	SLC12A2
REAC	CLEC7A (Dectin-1) signaling	REAC:R-HSA-5607764	1	0	97	7	1	10760	PSMB9
REAC	CDT1 association with the CDC6:ORC:origin complex	REAC:R-HSA-68827	1	0	59	7	1	10760	PSMB9
REAC	CDK-mediated phosphorylation and removal of Cdc6	REAC:R-HSA-69017	1	0	73	7	1	10760	PSMB9
REAC	C-type lectin receptors (CLRs)	REAC:R-HSA-5621481	1	0	136	7	1	10760	PSMB9
REAC	Biological oxidations	REAC:R-HSA-211859	1	0	215	11	1	10760	ALDH1B1
REAC	Beta-catenin independent WNT signaling	REAC:R-HSA-3858494	1	0	143	7	1	10760	PSMB9
REAC	Autodegradation of the E3 ubiquitin ligase COP1	REAC:R-HSA-349425	1	0	52	7	1	10760	PSMB9
REAC	Autodegradation of Cdh1 by Cdh1:APC/C	REAC:R-HSA-174084	1	0	64	7	1	10760	PSMB9
REAC	Asymmetric localization of PCP proteins	REAC:R-HSA-4608870	1	0	64	7	1	10760	PSMB9
REAC	Assembly of the pre-replicative complex	REAC:R-HSA-68867	1	0	68	7	1	10760	PSMB9
REAC	Cell Cycle Checkpoints	REAC:R-HSA-69620	1	0	290	7	1	10760	PSMB9
REAC	Apoptosis	REAC:R-HSA-109581	1	0	176	7	1	10760	PSMB9
REAC	Antigen processing: Ubiquitination & Proteasome degradation	REAC:R-HSA-983168	1	0	308	7	1	10760	PSMB9
REAC	Antigen Presentation: Folding, assembly and peptide loading of class I MHC	REAC:R-HSA-983170	1	0	25	3	1	10760	HLA-B
REAC	Adaptive Immune System	REAC:R-HSA-1280218	1	0	806	10	3	10760	HLA-B,PSMB9,IFI30
REAC	Activation of NF-kappaB in B cells	REAC:R-HSA-1169091	1	0	67	7	1	10760	PSMB9
REAC	Activation of APC/C and APC/C:Cdc20 mediated degradation of mitotic proteins	REAC:R-HSA-176814	1	0	77	7	1	10760	PSMB9
REAC	AUF1 (hnRNP D0) binds and destabilizes mRNA	REAC:R-HSA-450408	1	0	54	7	1	10760	PSMB9
REAC	APC:Cdc20 mediated degradation of cell cycle proteins prior to satisfation of the cell cycle checkpoint	REAC:R-HSA-179419	1	0	74	7	1	10760	PSMB9
REAC	APC/C:Cdh1 mediated degradation of Cdc20 and other APC/C:Cdh1 targeted proteins in late mitosis/early G1	REAC:R-HSA-174178	1	0	74	7	1	10760	PSMB9
REAC	APC/C:Cdc20 mediated degradation of mitotic proteins	REAC:R-HSA-176409	1	0	76	7	1	10760	PSMB9
REAC	APC/C:Cdc20 mediated degradation of Securin	REAC:R-HSA-174154	1	0	68	7	1	10760	PSMB9
REAC	APC/C-mediated degradation of cell cycle proteins	REAC:R-HSA-174143	1	0	88	7	1	10760	PSMB9
REAC	ABC-family proteins mediated transport	REAC:R-HSA-382556	1	0	103	7	1	10760	PSMB9
REAC	ABC transporter disorders	REAC:R-HSA-5619084	1	0	77	7	1	10760	PSMB9
REAC	Antimicrobial peptides	REAC:R-HSA-6803157	1	0	95	25	2	10760	DEFA5,DEFA6
REAC	Regulation of RUNX2 expression and activity	REAC:R-HSA-8939902	1	0	71	7	1	10760	PSMB9
REAC	Cell Cycle, Mitotic	REAC:R-HSA-69278	1	0	548	7	1	10760	PSMB9
REAC	Cell-Cell communication	REAC:R-HSA-1500931	1	0	127	17	1	10760	CLDN15
REAC	Downstream signaling events of B Cell Receptor (BCR)	REAC:R-HSA-1168372	1	0	80	7	1	10760	PSMB9
REAC	Downstream TCR signaling	REAC:R-HSA-202424	1	0	98	26	2	10760	PSMB9,HLA-DRA
REAC	Disorders of transmembrane transporters	REAC:R-HSA-5619115	1	0	173	7	1	10760	PSMB9
REAC	Diseases of signal transduction by growth factor receptors and second messengers	REAC:R-HSA-5663202	1	0	380	7	1	10760	PSMB9
REAC	Disease	REAC:R-HSA-1643685	1	0	1639	9	3	10760	RPS4Y1,PSMB9,RPS26
REAC	Developmental Biology	REAC:R-HSA-1266738	1	0	1116	20	5	10760	RPS4Y1,PSMB9,RPS26,RPL17,RGMB
REAC	Deubiquitination	REAC:R-HSA-5688426	1	0	297	7	1	10760	PSMB9
REAC	Degradation of beta-catenin by the destruction complex	REAC:R-HSA-195253	1	0	83	7	1	10760	PSMB9
REAC	Degradation of GLI2 by the proteasome	REAC:R-HSA-5610783	1	0	60	7	1	10760	PSMB9
REAC	Degradation of GLI1 by the proteasome	REAC:R-HSA-5610780	1	0	60	7	1	10760	PSMB9
REAC	Degradation of DVL	REAC:R-HSA-4641258	1	0	57	7	1	10760	PSMB9
REAC	Degradation of AXIN	REAC:R-HSA-4641257	1	0	55	7	1	10760	PSMB9
REAC	Defensins	REAC:R-HSA-1461973	1	0	50	25	2	10760	DEFA5,DEFA6
REAC	Cell junction organization	REAC:R-HSA-446728	1	0	91	17	1	10760	CLDN15
REAC	Defective CFTR causes cystic fibrosis	REAC:R-HSA-5678895	1	0	61	7	1	10760	PSMB9
REAC	DNA Replication Pre-Initiation	REAC:R-HSA-69002	1	0	85	7	1	10760	PSMB9
REAC	DNA Replication	REAC:R-HSA-69306	1	0	128	7	1	10760	PSMB9
REAC	Cytoprotection by HMOX1	REAC:R-HSA-9707564	1	0	123	7	1	10760	PSMB9
REAC	Cytokine Signaling in Immune system	REAC:R-HSA-1280215	1	0	705	10	3	10760	HLA-B,PSMB9,IFI30
REAC	Cyclin E associated events during G1/S transition	REAC:R-HSA-69202	1	0	82	7	1	10760	PSMB9
REAC	Cyclin A:Cdk2-associated events at S phase entry	REAC:R-HSA-69656	1	0	84	7	1	10760	PSMB9
REAC	Cross-presentation of soluble exogenous antigens (endosomes)	REAC:R-HSA-1236978	1	0	50	7	1	10760	PSMB9
REAC	Costimulation by the CD28 family	REAC:R-HSA-388841	1	0	67	26	1	10760	HLA-DRA
REAC	Class I MHC mediated antigen processing & presentation	REAC:R-HSA-983169	1	0	377	7	2	10760	HLA-B,PSMB9
REAC	Cellular responses to stress	REAC:R-HSA-2262752	1	0	751	9	3	10760	RPS4Y1,PSMB9,RPS26
REAC	Cellular response to hypoxia	REAC:R-HSA-1234174	1	0	75	7	1	10760	PSMB9
REAC	Cellular response to chemical stress	REAC:R-HSA-9711123	1	0	157	7	1	10760	PSMB9
REAC	Cell-cell junction organization	REAC:R-HSA-421270	1	0	64	17	1	10760	CLDN15
REAC	Dectin-1 mediated noncanonical NF-kB signaling	REAC:R-HSA-5607761	1	0	60	7	1	10760	PSMB9
WP	Zinc homeostasis	WP:WP3529	0.000164291	3.78439	37	19	4	7806	MT1E,MT1F,MT1G,MT2A
WP	Type II interferon signaling (IFNG)	WP:WP619	0.000353566	3.45153	37	7	3	7806	HLA-B,REG1A,PSMB9
WP	Copper homeostasis	WP:WP3286	0.000766341	3.11558	54	19	4	7806	MT1E,MT1F,MT1G,MT2A
WP	Cytoplasmic ribosomal proteins	WP:WP477	0.111377	0.953204	90	18	3	7806	RPS4Y1,RPS26,RPL17
WP	Proteasome degradation	WP:WP183	0.141271	0.849946	64	7	2	7806	HLA-B,PSMB9
WP	Insulin signaling	WP:WP481	1	0	161	6	1	7806	REG1A
WP	Epithelial to mesenchymal transition in colorectal cancer	WP:WP4239	1	0	164	17	1	7806	CLDN15
WP	Network map of SARS-CoV-2 signaling pathway	WP:WP5115	1	0	221	26	1	7806	HLA-DRA
WP	PI3K/AKT/mTOR - VitD3 signaling	WP:WP4141	1	0	22	26	1	7806	HLA-DRA
WP	IL-18 signaling pathway	WP:WP4754	1	0	279	17	1	7806	CLDN15
WP	Lung fibrosis	WP:WP3624	1	0	63	19	1	7806	MT2A
WP	Pre-implantation embryo	WP:WP3527	1	0	60	12	1	7806	ZFP36L2
WP	Pathogenesis of SARS-CoV-2 mediated by nsp9-nsp10 complex	WP:WP4884	1	0	21	26	1	7806	HLA-DRA
WP	Cytokines and inflammatory response	WP:WP530	1	0	26	26	1	7806	HLA-DRA
WP	Ebola virus pathway in host	WP:WP4217	1	0	130	3	1	7806	HLA-B
WP	Allograft Rejection	WP:WP2328	1	0	88	3	1	7806	HLA-B
WP	Male infertility	WP:WP4673	1	0	155	26	1	7806	HLA-DRA
WP	TYROBP causal network in microglia	WP:WP3945	1	0	63	12	1	7806	ZFP36L2
WP	WIKIPATHWAYS	WP:000000	1	0	7806	1	1	7806	MT1E
WP	T-cell activation SARS-CoV-2	WP:WP5098	1	0	87	26	1	7806	HLA-DRA
TF	Factor: MTF-1; motif: TBTGCACHCGGCCC; match class: 1	TF:M00650_1	1.23125e-05	4.90966	24	19	4	19959	MT1E,MT1F,MT1G,MT2A
TF	Factor: NF-kappaB; motif: AGGGGAWTCCCCT; match class: 1	TF:M04054_1	0.0301238	1.52109	1333	19	8	19959	MT1E,MT1F,HLA-B,PSMB9,ALDH1B1,ZFP36L2,TMEM176A,MT2A
TF	Factor: IRF-4; motif: NCGAAACCGAAACYA; match class: 1	TF:M04015_1	0.0931475	1.03083	167	9	3	19959	RPS4Y1,PSMB9,RPS26
TF	Factor: ZNF708; motif: GNNNAANAARNAGGYACAGC	TF:M10163	0.228859	0.640432	214	2	2	19959	MT1E,MT1F
TF	Factor: NF-kappaB; motif: GGGRATTTCC	TF:M00052	0.24934	0.603207	1884	14	7	19959	MT1F,PSMB9,RPS26,ALDH1B1,ZFP36L2,MT1G,GPR160
TF	Factor: c-Rel; motif: SGGRNTTTCC	TF:M00053	0.312135	0.505658	3712	19	11	19959	MT1F,RARRES1,PSMB9,RPS26,IFI30,ALDH1B1,ZFP36L2,MT1G,TMEM176A,CLDN15,MT2A
TF	Factor: Rev-ErbAalpha; motif: NRNNMASTGGGTCANNNNN	TF:M10012	0.433321	0.36319	1114	17	6	19959	MT1E,MT1F,RPS26,MT1G,GPR160,CLDN15
TF	Factor: IRF-8; motif: NCGAAACCGAAACYN	TF:M11683	0.571369	0.243083	4747	10	8	19959	MT1E,MT1F,HLA-B,RPS4Y1,PSMB9,ASCL2,RPS26,IFI30
TF	Factor: IRF1; motif: NNNYASTTTCACTTTCNNTTT	TF:M07216	0.688019	0.1624	438	7	3	19959	MT1E,HLA-B,PSMB9
TF	Factor: ZNF497; motif: NGGGTAAAAAGC	TF:M06410	0.801583	0.0960514	2	4	1	19959	RPS4Y1
TF	Factor: HOXD10; motif: RTCGTAAANN; match class: 1	TF:M10789_1	0.801583	0.0960514	2	4	1	19959	RPS4Y1
TF	Factor: HOXC9; motif: GTCGTAAAAN; match class: 1	TF:M10779_1	0.801583	0.0960514	2	4	1	19959	RPS4Y1
TF	Factor: HOXC11; motif: NGTCGTAAANN; match class: 1	TF:M10811_1	0.801583	0.0960514	2	4	1	19959	RPS4Y1
TF	Factor: GCMa; motif: RTGCGGGTN	TF:M11595	0.835765	0.0779157	12276	16	16	19959	MT1E,MT1F,HLA-B,RPS4Y1,RARRES1,REG1A,PSMB9,ASCL2,RPS26,IFI30,ALDH1B1,ZFP36L2,MT1G,GPR160,TMEM176B,TMEM176A
TF	Factor: STAT2; motif: NRGAAANNGAAACTNA	TF:M09733	0.877596	0.0567052	2890	4	4	19959	MT1E,MT1F,HLA-B,RPS4Y1
TF	Factor: RelB:p50; motif: RGAAANTCCCYNNHGC; match class: 1	TF:M03882_1	0.904916	0.043392	720	11	4	19959	MT1F,HLA-B,PSMB9,ALDH1B1
TF	Factor: HNF-4alpha; motif: AGTCCAAR; match class: 1	TF:M04903_1	0.953273	0.0207829	1560	3	3	19959	MT1E,MT1F,HLA-B
TF	Factor: SOX2; motif: NNACAATGGNN	TF:M12505	1	0	1724	9	1	19959	RPS26
TF	Factor: Sox-2; motif: NNNNNAACAAWGN	TF:M07432	1	0	1543	25	3	19959	TMEM176B,DEFA5,DEFA6
TF	Factor: SNA; motif: NNRGCAGGTGCNNNN	TF:M10528	1	0	4622	14	7	19959	MT1E,MT1F,PSMB9,ASCL2,IFI30,MT1G,GPR160
TF	Factor: Sox-2; motif: NNCCTTTGTNYYN; match class: 1	TF:M10067_1	1	0	1299	15	1	19959	TMEM176B
TF	Factor: SNA; motif: NNRGCAGGTGCNNNN; match class: 1	TF:M10528_1	1	0	773	2	1	19959	MT1F
TF	Factor: Sox-2; motif: NNNNNAACAAWGN; match class: 1	TF:M07432_1	1	0	84	25	1	19959	DEFA6
TF	Factor: Sox-2; motif: NNNNCCWTTGTTWTKN	TF:M01272	1	0	756	15	1	19959	TMEM176B
TF	Factor: Sox-2; motif: NNNANAACAAWGRNN	TF:M07308	1	0	2053	25	3	19959	TMEM176B,DEFA5,DEFA6
TF	Factor: slug; motif: NRCAGGTGN	TF:M03919	1	0	1439	1	1	19959	MT1E
TF	Factor: SNAI2; motif: NNGCACCTGTNNN	TF:M12553	1	0	516	15	2	19959	GPR160,TMEM176B
TF	Factor: Smad5; motif: AKGTCTAGACCW; match class: 1	TF:M06973_1	1	0	5	25	1	19959	DEFA6
TF	Factor: SMAD; motif: TNGNCAGACWN	TF:M00974	1	0	4535	3	2	19959	MT1F,HLA-B
TF	Factor: SMAD; motif: TNGNCAGACWN; match class: 1	TF:M00974_1	1	0	736	23	1	19959	DMBT1
TF	Factor: Sox-4; motif: ACAAWGNRNYN	TF:M07614	1	0	1848	28	5	19959	HLA-B,TMEM176B,CLDN15,DEFA5,REG1B
TF	Factor: Sox-4; motif: NAACAAAGRN	TF:M11639	1	0	3149	25	5	19959	RPS4Y1,TMEM176B,RGMB,DEFA5,DEFA6
TF	Factor: Sox-4; motif: NAACAAAGRN	TF:M11638	1	0	2770	4	1	19959	RPS4Y1
TF	Factor: BAF170; motif: NNCTTATCTNN	TF:M09825	1	0	3042	26	7	19959	REG1A,RPS26,GPR160,MT2A,DMBT1,DEFA6,HLA-DRA
TF	Factor: Sox-4; motif: NYCTTTGTYYYN; match class: 1	TF:M10069_1	1	0	1772	17	4	19959	MT1F,RPS26,TMEM176B,CLDN15
TF	Factor: SMAD5; motif: GSGGCAGM	TF:M03846	1	0	8653	9	7	19959	MT1E,MT1F,RARRES1,REG1A,PSMB9,ASCL2,RPS26
TF	Factor: Sox-4; motif: NYCTTTGTYYYN	TF:M10069	1	0	7356	17	7	19959	MT1F,RPS4Y1,RPS26,MT1G,TMEM176B,TMEM176A,CLDN15
TF	Factor: SMAD5; motif: GSGGCAGM; match class: 1	TF:M03846_1	1	0	2541	8	4	19959	MT1E,MT1F,PSMB9,ASCL2
TF	Factor: BAF170; motif: NNCTTATCTNN; match class: 1	TF:M09825_1	1	0	272	6	1	19959	REG1A
TF	Factor: Sox-4; motif: AACAAWGR	TF:M01308	1	0	1675	4	1	19959	RPS4Y1
TF	Factor: SMAD; motif: TGTCTGNNN; match class: 1	TF:M08897_1	1	0	677	26	2	19959	MT2A,HLA-DRA
TF	Factor: Sox-3; motif: SNNACAATRK; match class: 1	TF:M11617_1	1	0	475	9	1	19959	RPS26
TF	Factor: Sox-3; motif: SNNACAATRK	TF:M11617	1	0	3922	9	2	19959	RARRES1,RPS26
TF	Factor: Sox-3; motif: NNAACAATRN	TF:M11616	1	0	473	9	1	19959	RPS26
TF	Factor: Sox-3; motif: NCCTTTGTNYN	TF:M10068	1	0	1661	25	4	19959	MT1F,MT1G,DEFA5,DEFA6
TF	Factor: Sox-30; motif: NAACAATN	TF:M11641	1	0	2412	9	2	19959	REG1A,RPS26
TF	Factor: Sox-30; motif: NRACAATG	TF:M11640	1	0	985	9	2	19959	REG1A,RPS26
TF	Factor: SMAD5; motif: CAGACWGN	TF:M08829	1	0	3363	3	1	19959	HLA-B
TF	Factor: sox-30; motif: YAAATTTTCN	TF:M05317	1	0	82	20	1	19959	RGMB
TF	Factor: Sox-2; motif: NNCCTTTGTNYYN	TF:M10067	1	0	6191	25	9	19959	MT1F,RPS4Y1,MT1G,TMEM176B,TMEM176A,CLDN15,RGMB,DEFA5,DEFA6
TF	Factor: Sox-17; motif: TTGTYY; match class: 1	TF:M03803_1	1	0	9599	13	11	19959	MT1E,MT1F,HLA-B,RPS4Y1,RARRES1,REG1A,RPS26,IFI30,ALDH1B1,ZFP36L2,MT1G
TF	Factor: Sox-18; motif: CAAWGBB; match class: 1	TF:M03848_1	1	0	12969	20	17	19959	MT1E,MT1F,HLA-B,RPS4Y1,REG1A,PSMB9,RPS26,IFI30,ALDH1B1,ZFP36L2,MT1G,GPR160,TMEM176B,CLDN15,RPL17,MT2A,RGMB
TF	Factor: Sox-12; motif: ACCGAACAATR	TF:M11636	1	0	552	14	2	19959	RPS26,GPR160
TF	Factor: Sox-10; motif: NACAAWG; match class: 1	TF:M02116_1	1	0	8081	4	2	19959	MT1F,RPS4Y1
TF	Factor: Sox-10; motif: NACAAWG	TF:M02116	1	0	14356	9	6	19959	MT1F,RPS4Y1,REG1A,PSMB9,ASCL2,RPS26
TF	Factor: Sox-10; motif: CWTTGTN; match class: 1	TF:M01131_1	1	0	2674	17	4	19959	MT1F,RPS26,TMEM176B,CLDN15
TF	Factor: Sox-10; motif: CWTTGTN	TF:M01131	1	0	9092	3	2	19959	MT1F,HLA-B
TF	Factor: Sohlh2; motif: NNCACGTGNN	TF:M11075	1	0	12067	16	14	19959	MT1E,HLA-B,RPS4Y1,RARRES1,REG1A,ASCL2,RPS26,IFI30,ALDH1B1,ZFP36L2,MT1G,GPR160,TMEM176B,TMEM176A
TF	Factor: Sox-10; motif: ACAAWGNN	TF:M07338	1	0	1708	29	4	19959	MT1G,HLA-DRA,RPL39L,MUC2
TF	Factor: Sox-10; motif: NACAATRNNNNYATTGTN; match class: 1	TF:M11635_1	1	0	5826	6	2	19959	RPS4Y1,REG1A
TF	Factor: Sohlh2; motif: NNCACGTGNN; match class: 1	TF:M11075_1	1	0	8109	16	11	19959	MT1E,HLA-B,RPS4Y1,ASCL2,RPS26,IFI30,ALDH1B1,ZFP36L2,MT1G,TMEM176B,TMEM176A
TF	Factor: Sox-10; motif: NACAATRNNNNYATTGTN	TF:M11635	1	0	6279	6	2	19959	RPS4Y1,REG1A
TF	Factor: Sox-12; motif: ACCGAACAATN	TF:M11637	1	0	230	14	1	19959	GPR160
TF	Factor: Sox-10; motif: AACAATGGNCCATTGTT; match class: 1	TF:M11633_1	1	0	3283	25	3	19959	GPR160,DEFA5,DEFA6
TF	Factor: Smad8; motif: AKGTCTAGACCW; match class: 1	TF:M06929_1	1	0	5	25	1	19959	DEFA6
TF	Factor: Sox-10; motif: AACAATGGNCCATTGTT	TF:M11633	1	0	3839	25	3	19959	GPR160,DEFA5,DEFA6
TF	Factor: Sox-10; motif: AACAATRGNCYATTGTT; match class: 1	TF:M11632_1	1	0	4674	25	3	19959	GPR160,DEFA5,DEFA6
TF	Factor: Sox-10; motif: AACAATRGNCYATTGTT	TF:M11632	1	0	5179	25	3	19959	GPR160,DEFA5,DEFA6
TF	Factor: Sox-10; motif: MAANRRNNNCWTTGTT; match class: 1	TF:M10065_1	1	0	1938	6	2	19959	RPS4Y1,REG1A
TF	Factor: Sox-10; motif: MAANRRNNNCWTTGTT	TF:M10065	1	0	7123	29	12	19959	RPS4Y1,REG1A,ALDH1B1,TMEM176B,CLDN15,MT2A,DMBT1,DEFA5,DEFA6,HLA-DRA,RPL39L,MUC2
TF	Factor: SOX10; motif: NNAACAAAGNN; match class: 1	TF:M09819_1	1	0	1127	4	1	19959	RPS4Y1
TF	Factor: SOX10; motif: NNAACAAAGNN	TF:M09819	1	0	5701	9	4	19959	RPS4Y1,PSMB9,ASCL2,RPS26
TF	Factor: SMAD; motif: TGTCTGNNN	TF:M08897	1	0	4622	28	5	19959	MT2A,DMBT1,DEFA6,HLA-DRA,REG1B
TF	Factor: Sox-10; motif: CWTTGT; match class: 1	TF:M03138_1	1	0	6602	4	2	19959	MT1F,RPS4Y1
TF	Factor: Sox-10; motif: CWTTGT	TF:M03138	1	0	13380	4	3	19959	MT1F,HLA-B,RPS4Y1
TF	Factor: Sox-18; motif: ACAAWGBSNNN	TF:M07307	1	0	464	28	1	19959	REG1B
TF	Factor: SNF2L; motif: NMARGAAGMATN; match class: 1	TF:M10062_1	1	0	242	26	1	19959	HLA-DRA
TF	Factor: SOX13; motif: NNACAATGGNN	TF:M09787	1	0	676	28	2	19959	RPS26,REG1B
TF	Factor: Sox-18; motif: CAAWGBB	TF:M03848	1	0	17665	20	20	19959	MT1E,MT1F,HLA-B,RPS4Y1,RARRES1,REG1A,PSMB9,ASCL2,RPS26,IFI30,ALDH1B1,ZFP36L2,MT1G,GPR160,TMEM176B,TMEM176A,CLDN15,RPL17,MT2A,RGMB
TF	Factor: SNA; motif: NRCAGGTGCN	TF:M12255	1	0	3408	8	3	19959	MT1F,PSMB9,ASCL2
TF	Factor: Sox-18; motif: NACAAYGS; match class: 1	TF:M11623_1	1	0	1020	28	1	19959	REG1B
TF	Factor: Sox-18; motif: NACAAYGS	TF:M11623	1	0	5496	9	2	19959	RARRES1,RPS26
TF	Factor: SNA; motif: NRCAGGTGNN	TF:M12256	1	0	2493	19	4	19959	MT1F,ASCL2,MT1G,MT2A
TF	Factor: Sox-18; motif: NACAATRS	TF:M11622	1	0	848	27	1	19959	RPL39L
TF	Factor: SNA; motif: NRCAGGTGCR	TF:M12257	1	0	2306	19	5	19959	MT1F,MT1G,GPR160,TMEM176B,MT2A
TF	Factor: Sox-17; motif: TTGTYY	TF:M03803	1	0	15754	15	14	19959	MT1E,MT1F,HLA-B,RPS4Y1,RARRES1,REG1A,PSMB9,RPS26,IFI30,ALDH1B1,ZFP36L2,MT1G,GPR160,TMEM176B
TF	Factor: Sox-17; motif: NCCATTGTNNN; match class: 1	TF:M10066_1	1	0	279	28	1	19959	REG1B
TF	Factor: SNA; motif: NRCAGGTGCA	TF:M12258	1	0	2619	19	4	19959	MT1F,MT1G,TMEM176B,MT2A
TF	Factor: SNF2L; motif: NMARGAAGMATN	TF:M10062	1	0	2438	27	6	19959	MT1E,REG1A,ALDH1B1,DEFA6,HLA-DRA,RPL39L
TF	Factor: Sox-17; motif: NCCATTGTNNN	TF:M10066	1	0	2740	9	2	19959	RARRES1,RPS26
TF	Factor: Sox-15; motif: ACAAWGGG	TF:M03847	1	0	1621	4	1	19959	RPS4Y1
TF	Factor: SNA; motif: GCCACCTGNCNGYN	TF:M03566	1	0	2275	10	1	19959	IFI30
TF	Factor: SNA; motif: GCCACCTGNCNGYN; match class: 1	TF:M03566_1	1	0	220	10	1	19959	IFI30
TF	Factor: Sox-14; motif: NCGAACAATG	TF:M11621	1	0	251	14	1	19959	GPR160
TF	Factor: Sox-14; motif: CCGAACAATN	TF:M11620	1	0	545	14	1	19959	GPR160
TF	Factor: Sox-14; motif: NNNACAATGN	TF:M11619	1	0	2177	2	1	19959	MT1F
TF	Factor: SMAD; motif: AGACNBCNN	TF:M00792	1	0	3865	29	10	19959	MT1F,REG1A,IFI30,MT1G,MT2A,RGMB,SLC12A2,DEFA6,RPL39L,MUC2
TF	Factor: Smad8; motif: AKGTCTAGACCW	TF:M06929	1	0	5	25	1	19959	DEFA6
TF	Factor: SNA; motif: NCACCTGCNN	TF:M07430	1	0	1760	2	1	19959	MT1F
TF	Factor: Sox-14; motif: NNNACAATGN	TF:M11618	1	0	1141	9	1	19959	RPS26
TF	Factor: Sox-17; motif: ACCGAACAAT	TF:M08784	1	0	840	14	2	19959	RPS26,GPR160
TF	Factor: SMAD; motif: AGACNBCNN; match class: 1	TF:M00792_1	1	0	431	25	1	19959	DEFA6
TF	Factor: msc; motif: NRMCATATGNYN	TF:M11146	1	0	3348	28	6	19959	ALDH1B1,TMEM176B,DMBT1,DEFA6,HLA-DRA,REG1B
TF	Factor: Sox-4; motif: AACAAA; match class: 1	TF:M03849_1	1	0	9169	6	3	19959	HLA-B,RPS4Y1,REG1A
TF	Factor: Sp3; motif: NGCCACGCCCMCN	TF:M12153	1	0	6317	2	1	19959	MT1F
TF	Factor: SP3; motif: NCCACGCCCMC; match class: 1	TF:M03921_1	1	0	644	8	1	19959	ASCL2
TF	Factor: SP3; motif: NCCACGCCCMC	TF:M03921	1	0	3916	10	2	19959	ASCL2,IFI30
TF	Factor: SP2; motif: GNNGGGGGCGGGGSN; match class: 1	TF:M03807_1	1	0	4319	3	2	19959	MT1F,HLA-B
TF	Factor: SP2; motif: GNNGGGGGCGGGGSN	TF:M03807	1	0	8615	22	11	19959	MT1F,HLA-B,PSMB9,ASCL2,ZFP36L2,MT1G,GPR160,TMEM176A,MT2A,RGMB,SLC12A2
TF	Factor: Sp2; motif: NYSGCCCCGCCCCCY; match class: 1	TF:M03567_1	1	0	3718	3	2	19959	MT1F,HLA-B
TF	Factor: Sp2; motif: NYSGCCCCGCCCCCY	TF:M03567	1	0	7877	16	9	19959	MT1F,HLA-B,PSMB9,ASCL2,ALDH1B1,ZFP36L2,MT1G,GPR160,TMEM176A
TF	Factor: SP2; motif: NNRRCCAATSRGNRNSNGSN; match class: 1	TF:M12668_1	1	0	5942	4	2	19959	HLA-B,RPS4Y1
TF	Factor: SP2; motif: NNRRCCAATSRGNRNSNGSN	TF:M12668	1	0	12455	15	12	19959	MT1F,HLA-B,RPS4Y1,REG1A,PSMB9,ASCL2,IFI30,ALDH1B1,ZFP36L2,MT1G,GPR160,TMEM176B
TF	Factor: Sp2; motif: NTAAGYCCCGCCCMCTN; match class: 1	TF:M12156_1	1	0	1025	7	1	19959	PSMB9
TF	Factor: Sp2; motif: NTAAGYCCCGCCCMCTN	TF:M12156	1	0	4430	2	1	19959	MT1F
TF	Factor: Sp2; motif: NTWAGTCCCGCCCMCTT; match class: 1	TF:M12155_1	1	0	1028	7	1	19959	PSMB9
TF	Factor: Sp2; motif: NTWAGTCCCGCCCMCTT	TF:M12155	1	0	4702	2	1	19959	MT1F
TF	Factor: Sp3; motif: NGCCACGCCCMCN	TF:M12154	1	0	2220	20	1	19959	RGMB
TF	Factor: Sp2; motif: GGGGCGGGG; match class: 1	TF:M10435_1	1	0	3614	3	2	19959	MT1F,HLA-B
TF	Factor: Sp2; motif: GGSNNGGGGGCGGGGCCNGNGS; match class: 1	TF:M09658_1	1	0	2118	14	3	19959	MT1F,ZFP36L2,GPR160
TF	Factor: Sp2; motif: GGSNNGGGGGCGGGGCCNGNGS	TF:M09658	1	0	5407	16	8	19959	MT1F,HLA-B,PSMB9,ASCL2,IFI30,ZFP36L2,GPR160,TMEM176A
TF	Factor: Sp2; motif: GYCCCGCCYCYNNNN; match class: 1	TF:M07129_1	1	0	2497	2	1	19959	MT1F
TF	Factor: Sp2; motif: GYCCCGCCYCYNNNN	TF:M07129	1	0	6416	14	7	19959	MT1F,HLA-B,PSMB9,IFI30,ZFP36L2,MT1G,GPR160
TF	Factor: Sp2; motif: TGGGCGCGCCCA; match class: 1	TF:M06948_1	1	0	6327	3	1	19959	HLA-B
TF	Factor: Sp2; motif: TGGGCGCGCCCA	TF:M06948	1	0	9067	5	2	19959	HLA-B,RARRES1
TF	Factor: Sp2; motif: WGGGCGG; match class: 1	TF:M05332_1	1	0	3388	13	3	19959	PSMB9,ZFP36L2,MT1G
TF	Factor: Sp2; motif: WGGGCGG	TF:M05332	1	0	8750	13	6	19959	MT1F,PSMB9,ASCL2,IFI30,ZFP36L2,MT1G
TF	Factor: Sp2; motif: AAGGGGCGG	TF:M04932	1	0	2673	20	5	19959	MT1F,PSMB9,MT1G,MT2A,RGMB
TF	Factor: SP2; motif: GGGCGGGAC; match class: 1	TF:M01783_1	1	0	4449	16	8	19959	MT1F,HLA-B,PSMB9,IFI30,ALDH1B1,MT1G,GPR160,TMEM176A
TF	Factor: SP2; motif: GGGCGGGAC	TF:M01783	1	0	9344	14	10	19959	MT1F,HLA-B,RARRES1,PSMB9,ASCL2,IFI30,ALDH1B1,ZFP36L2,MT1G,GPR160
TF	Factor: Sp1; motif: GGGGCGGGGC; match class: 1	TF:M00931_1	1	0	6075	16	9	19959	MT1F,HLA-B,PSMB9,ASCL2,ALDH1B1,ZFP36L2,MT1G,GPR160,TMEM176A
TF	Factor: Sp1; motif: GGGGCGGGGC	TF:M00931	1	0	10526	20	12	19959	MT1F,HLA-B,PSMB9,ASCL2,ALDH1B1,ZFP36L2,MT1G,GPR160,TMEM176A,CLDN15,MT2A,RGMB
TF	Factor: Sp2; motif: GGGGCGGGG	TF:M10435	1	0	7880	19	11	19959	MT1F,HLA-B,PSMB9,ASCL2,ALDH1B1,ZFP36L2,MT1G,GPR160,TMEM176A,CLDN15,MT2A
TF	Factor: Sp1; motif: NGGGGGCGGGGYN; match class: 1	TF:M00196_1	1	0	6084	16	9	19959	MT1F,HLA-B,PSMB9,ASCL2,ALDH1B1,ZFP36L2,MT1G,GPR160,TMEM176A
TF	Factor: Sp3; motif: ASMCTTGGGSRGGG	TF:M00665	1	0	7886	16	8	19959	MT1F,HLA-B,RARRES1,PSMB9,IFI30,ZFP36L2,GPR160,TMEM176A
TF	Factor: Sp3; motif: GGGGCGGGGSNN	TF:M07615	1	0	6966	16	8	19959	MT1F,HLA-B,PSMB9,ASCL2,ZFP36L2,MT1G,GPR160,TMEM176A
TF	Factor: PU.1; motif: NRAAAGAGGAAGTGRNN	TF:M10073	1	0	2414	23	4	19959	MT1G,RPL17,RGMB,DMBT1
TF	Factor: PU.1; motif: NRAAAGAGGAAGTGARA	TF:M09659	1	0	2545	23	2	19959	MT1G,DMBT1
TF	Factor: SPI1; motif: AAAAAGCGGAAGTW	TF:M03994	1	0	2186	13	1	19959	MT1G
TF	Factor: SPI1; motif: AGGAAGT; match class: 1	TF:M02278_1	1	0	1471	4	1	19959	RPS4Y1
TF	Factor: SPI1; motif: AGGAAGT	TF:M02278	1	0	6867	6	3	19959	MT1E,RPS4Y1,REG1A
TF	Factor: SPI1; motif: NGRGGAAGTN	TF:M02078	1	0	3500	9	1	19959	RPS26
TF	Factor: SPI1; motif: NNAAWGNGGAASTNNNN	TF:M01203	1	0	2644	13	1	19959	MT1G
TF	Factor: SPDEF; motif: NASATCCKGNW; match class: 1	TF:M12650_1	1	0	119	4	1	19959	RPS4Y1
TF	Factor: SPDEF; motif: NASATCCKGNW	TF:M12650	1	0	1810	27	7	19959	RPS4Y1,REG1A,IFI30,TMEM176A,DMBT1,DEFA5,RPL39L
TF	Factor: PDEF; motif: NAMCMGGATGTR	TF:M11471	1	0	366	23	1	19959	DMBT1
TF	Factor: PDEF; motif: NANCAGGATGYN	TF:M11469	1	0	518	23	1	19959	DMBT1
TF	Factor: SP9; motif: NCCACGCCCMCN	TF:M12150	1	0	2397	20	2	19959	IFI30,RGMB
TF	Factor: SP9; motif: RCCACGCCCMCY	TF:M12149	1	0	2422	20	2	19959	IFI30,RGMB
TF	Factor: Sp3; motif: ASMCTTGGGSRGGG; match class: 1	TF:M00665_1	1	0	2361	16	2	19959	IFI30,TMEM176A
TF	Factor: SP8; motif: NCCACGCCCMCN	TF:M12148	1	0	2961	10	1	19959	IFI30
TF	Factor: SP8; motif: RCCACGCCCMCY	TF:M03923	1	0	3050	12	2	19959	IFI30,ZFP36L2
TF	Factor: Sp6; motif: WGGGCGG; match class: 1	TF:M05361_1	1	0	3388	13	3	19959	PSMB9,ZFP36L2,MT1G
TF	Factor: Sp6; motif: WGGGCGG	TF:M05361	1	0	8750	13	6	19959	MT1F,PSMB9,ASCL2,IFI30,ZFP36L2,MT1G
TF	Factor: SP4; motif: SCCCCGCCCCS; match class: 1	TF:M01273_1	1	0	1046	3	2	19959	MT1F,HLA-B
TF	Factor: SP4; motif: SCCCCGCCCCS	TF:M01273	1	0	3376	3	2	19959	MT1F,HLA-B
TF	Factor: Sp4; motif: SCCCCKCCCCCSN	TF:M07617	1	0	3685	2	1	19959	MT1F
TF	Factor: sp4; motif: NNNGCYCCGCCCCCY; match class: 1	TF:M10530_1	1	0	3886	3	2	19959	MT1F,HLA-B
TF	Factor: sp4; motif: NNNGCYCCGCCCCCY	TF:M10530	1	0	8392	4	3	19959	MT1F,HLA-B,RPS4Y1
TF	Factor: sp4; motif: NNGNARGRGGCGGRGCNNRR; match class: 1	TF:M10072_1	1	0	6413	16	8	19959	MT1F,HLA-B,PSMB9,ASCL2,ZFP36L2,MT1G,GPR160,TMEM176A
TF	Factor: sp4; motif: NNGNARGRGGCGGRGCNNRR	TF:M10072	1	0	10760	20	13	19959	MT1F,HLA-B,RARRES1,PSMB9,ASCL2,ALDH1B1,ZFP36L2,MT1G,GPR160,TMEM176A,CLDN15,MT2A,RGMB
TF	Factor: SP4; motif: NWRGCCACGCCCMCTYN; match class: 1	TF:M03922_1	1	0	2212	7	1	19959	PSMB9
TF	Factor: SP4; motif: NWRGCCACGCCCMCTYN	TF:M03922	1	0	6150	8	3	19959	MT1F,PSMB9,ASCL2
TF	Factor: Sp3; motif: GGGGCGGGGSNN; match class: 1	TF:M07615_1	1	0	2985	3	2	19959	MT1F,HLA-B
TF	Factor: SP8; motif: RCCACGCCCMCY; match class: 1	TF:M03923_1	1	0	433	26	2	19959	ZFP36L2,HLA-DRA
TF	Factor: Sox-4; motif: AACAAA	TF:M03849	1	0	14471	9	6	19959	HLA-B,RPS4Y1,REG1A,PSMB9,ASCL2,RPS26
TF	Factor: Sp1; motif: NGGGGGCGGGGYN	TF:M00196	1	0	10481	20	13	19959	MT1F,HLA-B,PSMB9,ASCL2,IFI30,ALDH1B1,ZFP36L2,MT1G,GPR160,TMEM176A,CLDN15,MT2A,RGMB
TF	Factor: Sp1; motif: NNGGGGCGGGGNN	TF:M00932	1	0	10671	20	13	19959	MT1F,HLA-B,RARRES1,PSMB9,ASCL2,ALDH1B1,ZFP36L2,MT1G,GPR160,TMEM176A,CLDN15,MT2A,RGMB
TF	Factor: SP192; motif: YNNNCNTCASYAMCANNSNCAGCNYMN	TF:M12667	1	0	975	24	2	19959	IFI30,DEFA5
TF	Factor: SOX; motif: CTCTTTGTTANGA; match class: 1	TF:M01014_1	1	0	900	15	1	19959	TMEM176B
TF	Factor: SOX; motif: CTCTTTGTTANGA	TF:M01014	1	0	5192	8	4	19959	HLA-B,REG1A,PSMB9,ASCL2
TF	Factor: SOX; motif: NNNNCWTTGTT	TF:M08899	1	0	2067	4	1	19959	RPS4Y1
TF	Factor: Sox-9; motif: NNNNNACAAARGNNSMN; match class: 1	TF:M07269_1	1	0	3476	2	1	19959	MT1F
TF	Factor: Sox-9; motif: NNNNNACAAARGNNSMN	TF:M07269	1	0	10151	17	9	19959	MT1F,RPS4Y1,ASCL2,IFI30,ALDH1B1,MT1G,TMEM176B,TMEM176A,CLDN15
TF	Factor: Sox-9; motif: RNACAAAGGVN; match class: 1	TF:M01284_1	1	0	1193	25	2	19959	TMEM176B,DEFA6
TF	Factor: Sox-9; motif: RNACAAAGGVN	TF:M01284	1	0	6045	4	2	19959	MT1F,RPS4Y1
TF	Factor: Sox-9; motif: NNNNAACAATRGNN; match class: 1	TF:M00410_1	1	0	748	2	1	19959	MT1F
TF	Factor: Smad5; motif: AKGTCTAGACCW	TF:M06973	1	0	6	25	1	19959	DEFA6
TF	Factor: Sox-9; motif: NNNACAATRG; match class: 1	TF:M11626_1	1	0	1609	28	1	19959	REG1B
TF	Factor: Sox-9; motif: NNNACAATRG	TF:M11626	1	0	6619	6	3	19959	HLA-B,RARRES1,REG1A
TF	Factor: Sox-9; motif: AANGGNNNCWTTGTTY; match class: 1	TF:M10070_1	1	0	308	15	1	19959	TMEM176B
TF	Factor: SP1:SP3; motif: CCSCCCCCYCC	TF:M01219	1	0	6968	16	3	19959	ZFP36L2,GPR160,TMEM176A
TF	Factor: Sox-9; motif: AANGGNNNCWTTGTTY	TF:M10070	1	0	2689	4	1	19959	RPS4Y1
TF	Factor: Sox-9; motif: MACARWGNNNYCNTTNW	TF:M08838	1	0	4236	27	3	19959	TMEM176B,DEFA5,RPL39L
TF	Factor: Sox-9; motif: NAACAATRN	TF:M04004	1	0	1116	9	1	19959	RPS26
TF	Factor: Sox-8; motif: NGAACAATRN	TF:M11629	1	0	1290	9	2	19959	REG1A,RPS26
TF	Factor: Sox-8; motif: NNAACAATRN	TF:M11628	1	0	1338	9	2	19959	REG1A,RPS26
TF	Factor: Sox-7; motif: NACAATDGA	TF:M07309	1	0	1210	23	1	19959	DMBT1
TF	Factor: SOX6; motif: NRAACAAWGG	TF:M12665	1	0	846	28	3	19959	DEFA5,DEFA6,REG1B
TF	Factor: Sox-6; motif: CACCGAACAAT	TF:M08785	1	0	1130	14	1	19959	GPR160
TF	Factor: Sox-4; motif: NNNNNAATTGTTNNNNN; match class: 1	TF:M02909_1	1	0	946	23	2	19959	MT2A,DMBT1
TF	Factor: Sox-4; motif: NNNNNAATTGTTNNNNN	TF:M02909	1	0	4487	27	10	19959	MT1F,RPS4Y1,RPS26,GPR160,TMEM176A,MT2A,DMBT1,DEFA6,HLA-DRA,RPL39L
TF	Factor: Sox-5; motif: NNAACAATNN; match class: 1	TF:M00042_1	1	0	551	24	1	19959	DEFA5
TF	Factor: Sox-5; motif: NNAACAATNN	TF:M00042	1	0	3412	28	4	19959	ALDH1B1,TMEM176A,DEFA5,REG1B
TF	Factor: Sox-4; motif: BCWTTGT; match class: 1	TF:M07268_1	1	0	1084	20	2	19959	TMEM176B,RGMB
TF	Factor: Sox-4; motif: BCWTTGT	TF:M07268	1	0	5603	3	1	19959	HLA-B
TF	Factor: Sox-9; motif: MACARWGNNNYCNTTNW; match class: 1	TF:M08838_1	1	0	678	24	2	19959	TMEM176B,DEFA5
TF	Factor: Sp1; motif: NNGGGGCGGGGNN; match class: 1	TF:M00932_1	1	0	6212	16	9	19959	MT1F,HLA-B,PSMB9,ASCL2,ALDH1B1,ZFP36L2,MT1G,GPR160,TMEM176A
TF	Factor: SP1:SP3; motif: CCSCCCCCYCC; match class: 1	TF:M01219_1	1	0	3022	12	1	19959	ZFP36L2
TF	Factor: Sp1; motif: GGGGCGGGGT; match class: 1	TF:M00008_1	1	0	5073	3	2	19959	MT1F,HLA-B
TF	Factor: Sp1; motif: GGGGCGGGGC; match class: 1	TF:M07063_1	1	0	2618	3	2	19959	MT1F,HLA-B
TF	Factor: Sp1; motif: GGGGCGGGGC	TF:M07063	1	0	6402	3	2	19959	MT1F,HLA-B
TF	Factor: Sp1; motif: NGGGGCGGGGN; match class: 1	TF:M07395_1	1	0	6529	16	9	19959	MT1F,HLA-B,PSMB9,ASCL2,ALDH1B1,ZFP36L2,MT1G,GPR160,TMEM176A
TF	Factor: Sp1; motif: NGGGGCGGGGN	TF:M07395	1	0	10903	20	13	19959	MT1F,HLA-B,PSMB9,ASCL2,IFI30,ALDH1B1,ZFP36L2,MT1G,GPR160,TMEM176A,CLDN15,MT2A,RGMB
TF	Factor: Sp1; motif: CCCCGCCCCN; match class: 1	TF:M00933_1	1	0	5316	3	2	19959	MT1F,HLA-B
TF	Factor: Sp1; motif: CCCCGCCCCN	TF:M00933	1	0	9915	17	11	19959	MT1F,HLA-B,PSMB9,ASCL2,RPS26,ALDH1B1,ZFP36L2,MT1G,GPR160,TMEM176A,CLDN15
TF	Factor: SP1; motif: GGCCCCGCCCCCN; match class: 1	TF:M12666_1	1	0	4489	16	8	19959	MT1F,HLA-B,PSMB9,ALDH1B1,ZFP36L2,MT1G,GPR160,TMEM176A
TF	Factor: SP1; motif: GGCCCCGCCCCCN	TF:M12666	1	0	8869	14	9	19959	MT1F,HLA-B,PSMB9,ASCL2,IFI30,ALDH1B1,ZFP36L2,MT1G,GPR160
TF	Factor: Sp1; motif: NWRGCCACGCCCMCN; match class: 1	TF:M12152_1	1	0	2936	7	1	19959	PSMB9
TF	Factor: Sp1; motif: NWRGCCACGCCCMCN	TF:M12152	1	0	7480	10	5	19959	MT1F,HLA-B,PSMB9,ASCL2,IFI30
TF	Factor: Sp1; motif: NWRGCCMCGCCCMCN; match class: 1	TF:M12151_1	1	0	2611	7	1	19959	PSMB9
TF	Factor: Sp1; motif: NWRGCCMCGCCCMCN	TF:M12151	1	0	6966	3	2	19959	MT1F,HLA-B
TF	Factor: Sp1; motif: RGGGMGGRGSNGGGG; match class: 1	TF:M10529_1	1	0	2890	14	5	19959	MT1F,ASCL2,ALDH1B1,ZFP36L2,GPR160
TF	Factor: Sp1; motif: GGGGCGGGGT	TF:M00008	1	0	10284	17	12	19959	MT1E,MT1F,HLA-B,PSMB9,ASCL2,IFI30,ALDH1B1,ZFP36L2,MT1G,GPR160,TMEM176A,CLDN15
TF	Factor: Sp1; motif: RGGGMGGRGSNGGGG	TF:M10529	1	0	7040	3	2	19959	MT1F,HLA-B
TF	Factor: Sp1; motif: NGGGGGCGGGGCCNGGGGGGGG	TF:M10071	1	0	8705	16	8	19959	MT1F,HLA-B,PSMB9,ALDH1B1,ZFP36L2,MT1G,GPR160,TMEM176A
TF	Factor: SP1; motif: NRGKGGGCGGGGCN; match class: 1	TF:M09765_1	1	0	3413	3	2	19959	MT1F,HLA-B
TF	Factor: SP1; motif: NRGKGGGCGGGGCN	TF:M09765	1	0	7633	3	2	19959	MT1F,HLA-B
TF	Factor: SP1; motif: NCCCCKCCCCC; match class: 1	TF:M07226_1	1	0	4013	3	2	19959	MT1F,HLA-B
TF	Factor: SP1; motif: NCCCCKCCCCC	TF:M07226	1	0	8460	19	11	19959	MT1F,HLA-B,PSMB9,RPS26,ALDH1B1,ZFP36L2,MT1G,GPR160,TMEM176A,CLDN15,MT2A
TF	Factor: Sp1; motif: GGNDGGRGGCGGGG; match class: 1	TF:M04953_1	1	0	4175	2	1	19959	MT1F
TF	Factor: Sp1; motif: GGNDGGRGGCGGGG	TF:M04953	1	0	8853	2	1	19959	MT1F
TF	Factor: SP1; motif: RCCMCRCCCMC; match class: 1	TF:M03920_1	1	0	3106	3	2	19959	MT1F,HLA-B
TF	Factor: SP1; motif: RCCMCRCCCMC	TF:M03920	1	0	7423	3	2	19959	MT1F,HLA-B
TF	Factor: SP1; motif: CCCCKCCCCC; match class: 1	TF:M02281_1	1	0	2630	17	1	19959	CLDN15
TF	Factor: SP1; motif: CCCCKCCCCC	TF:M02281	1	0	6607	2	1	19959	MT1F
TF	Factor: SP1; motif: GGGGYGGGGNS; match class: 1	TF:M01303_1	1	0	3624	2	1	19959	MT1F
TF	Factor: SP1; motif: GGGGYGGGGNS	TF:M01303	1	0	8090	17	12	19959	MT1E,MT1F,HLA-B,REG1A,ASCL2,IFI30,ALDH1B1,ZFP36L2,MT1G,GPR160,TMEM176A,CLDN15
TF	Factor: Sp1; motif: NGGGGGCGGGGCCNGGGGGGGG; match class: 1	TF:M10071_1	1	0	4734	3	2	19959	MT1F,HLA-B
TF	Factor: Sox-9; motif: NNNNAACAATRGNN	TF:M00410	1	0	4120	9	3	19959	MT1F,REG1A,RPS26
TF	Factor: SKOR1; motif: NWNMKGTAATTAMN	TF:M12010	1	0	173	20	1	19959	RGMB
TF	Factor: Smad4; motif: TGTCTGN; match class: 1	TF:M01889_1	1	0	890	23	3	19959	CLDN15,MT2A,DMBT1
TF	Factor: RSRFC4; motif: RNKCTATTTWTAGMWN	TF:M00026	1	0	1023	1	1	19959	MT1E
TF	Factor: RREB-1; motif: GCACCCMRACY	TF:M04631	1	0	715	9	1	19959	RPS26
TF	Factor: RREB-1; motif: GRSDSGGGKTGGGKGG; match class: 1	TF:M07062_1	1	0	178	26	1	19959	HLA-DRA
TF	Factor: RREB-1; motif: GRSDSGGGKTGGGKGG	TF:M07062	1	0	1506	29	4	19959	RARRES1,TMEM176B,HLA-DRA,MUC2
TF	Factor: RREB-1; motif: GGGWCSA; match class: 1	TF:M05439_1	1	0	3285	16	3	19959	ASCL2,ZFP36L2,TMEM176A
TF	Factor: RREB-1; motif: GGGWCSA	TF:M05439	1	0	8815	5	5	19959	MT1E,MT1F,HLA-B,RPS4Y1,RARRES1
TF	Factor: RREB-1; motif: CCCCAAACMMCCCC; match class: 1	TF:M00257_1	1	0	4587	17	6	19959	RARRES1,REG1A,ASCL2,IFI30,TMEM176A,CLDN15
TF	Factor: RREB-1; motif: CCCCAAACMMCCCC	TF:M00257	1	0	10694	17	9	19959	RARRES1,REG1A,ASCL2,IFI30,ZFP36L2,GPR160,TMEM176B,TMEM176A,CLDN15
TF	Factor: RPC155; motif: TCMNGRGTTCRAGWCC	TF:M01798	1	0	982	27	2	19959	IFI30,RPL39L
TF	Factor: ROX; motif: GNNNCASGTGGS; match class: 1	TF:M09764_1	1	0	1654	1	1	19959	MT1E
TF	Factor: ROX; motif: GNNNCASGTGGS	TF:M09764	1	0	5882	2	2	19959	MT1E,MT1F
TF	Factor: Meox2; motif: NYAATTAN	TF:M10764	1	0	296	18	1	19959	RPL17
TF	Factor: RSRFC4; motif: ANKCTAWAAATAGMHYN	TF:M00407	1	0	1339	1	1	19959	MT1E
TF	Factor: RORgamma; motif: NNAASTRGGTCA	TF:M10051	1	0	1548	29	7	19959	MT1E,RARRES1,RPS26,MT1G,RPL17,HLA-DRA,MUC2
TF	Factor: RORbeta; motif: TGACCYA	TF:M01722	1	0	6173	18	10	19959	MT1E,RARRES1,PSMB9,RPS26,IFI30,MT1G,GPR160,TMEM176A,CLDN15,RPL17
TF	Factor: RORalpha; motif: WAANTRGGTCA	TF:M01138	1	0	409	18	2	19959	RPS26,RPL17
TF	Factor: RORA; motif: CCYTGNCCTN; match class: 1	TF:M12659_1	1	0	2311	27	4	19959	ZFP36L2,GPR160,DEFA6,RPL39L
TF	Factor: RORA; motif: CCYTGNCCTN	TF:M12659	1	0	8084	20	12	19959	MT1E,MT1F,RPS26,IFI30,ALDH1B1,ZFP36L2,MT1G,GPR160,TMEM176B,CLDN15,MT2A,RGMB
TF	Factor: RORalpha; motif: AWNTRGGTCARNG; match class: 1	TF:M10050_1	1	0	57	14	1	19959	GPR160
TF	Factor: RORalpha; motif: AWNTRGGTCARNG	TF:M10050	1	0	1251	14	3	19959	RARRES1,ZFP36L2,GPR160
TF	Factor: RORalpha2; motif: NWAWNTAGGTCAN	TF:M00157	1	0	1065	18	4	19959	RARRES1,RPS26,TMEM176A,RPL17
TF	Factor: RNF96; motif: BCCCGCRGCC; match class: 1	TF:M01199_1	1	0	4438	12	4	19959	HLA-B,RARRES1,RPS26,ZFP36L2
TF	Factor: RNF96; motif: BCCCGCRGCC	TF:M01199	1	0	8684	12	6	19959	HLA-B,RARRES1,ASCL2,RPS26,ALDH1B1,ZFP36L2
TF	Factor: PEPP-2; motif: NTAATCCN	TF:M10961	1	0	928	11	1	19959	ALDH1B1
TF	Factor: PEPP-2; motif: NTAATCCN	TF:M10960	1	0	928	11	1	19959	ALDH1B1
TF	Factor: RHOXF1; motif: NGGATCAN	TF:M10963	1	0	2669	3	1	19959	HLA-B
TF	Factor: RORbeta; motif: TGACCYA; match class: 1	TF:M01722_1	1	0	1162	16	1	19959	TMEM176A
TF	Factor: RHOXF1; motif: NGGATYAN	TF:M10962	1	0	714	24	1	19959	DEFA5
TF	Factor: RUNX2; motif: NRACCGCAAACCGCAN	TF:M04106	1	0	14057	2	2	19959	MT1E,MT1F
TF	Factor: MEOX2; motif: NSTAATTANN; match class: 1	TF:M04399_1	1	0	863	20	2	19959	RPL17,RGMB
TF	Factor: RXRALPHA; motif: CNNTGRCCTYTNN	TF:M09833	1	0	5431	28	8	19959	RPS26,TMEM176B,CLDN15,RGMB,SLC12A2,DEFA5,RPL39L,REG1B
TF	Factor: RXR-ALPHA; motif: RAGGTCA; match class: 1	TF:M08968_1	1	0	864	25	1	19959	DEFA6
TF	Factor: RXR-ALPHA; motif: RAGGTCA	TF:M08968	1	0	5251	2	1	19959	MT1F
TF	Factor: RXRA; motif: RRGGTCATGACCYY; match class: 1	TF:M04490_1	1	0	3569	25	6	19959	HLA-B,GPR160,TMEM176A,CLDN15,DEFA5,DEFA6
TF	Factor: RXRA; motif: RRGGTCATGACCYY	TF:M04490	1	0	7716	3	2	19959	MT1E,HLA-B
TF	Factor: RXRA; motif: GRGGTCAAAGGTCA	TF:M04489	1	0	3872	20	4	19959	PSMB9,ALDH1B1,CLDN15,RGMB
TF	Factor: RUSH-1alpha; motif: NNMCWTNKNN; match class: 1	TF:M01107_1	1	0	384	19	1	19959	MT2A
TF	Factor: RUSH-1alpha; motif: NNMCWTNKNN	TF:M01107	1	0	3152	29	8	19959	IFI30,TMEM176B,RPL17,MT2A,DEFA5,DEFA6,REG1B,MUC2
TF	Factor: AML2; motif: CWAACCGCAAAAACCGCARN; match class: 1	TF:M12002_1	1	0	2419	11	1	19959	ALDH1B1
TF	Factor: AML2; motif: CWAACCGCAAAAACCGCARN	TF:M12002	1	0	8335	12	7	19959	MT1F,RPS4Y1,RARRES1,PSMB9,ASCL2,ALDH1B1,ZFP36L2
TF	Factor: RUNX3; motif: WAACCRCAAA	TF:M04111	1	0	488	4	1	19959	RPS4Y1
TF	Factor: RUNX3; motif: NRACCGCANWAACCRCAN; match class: 1	TF:M04110_1	1	0	3848	1	1	19959	MT1E
TF	Factor: RUNX2; motif: NRACCGCAAACCGCAN; match class: 1	TF:M04106_1	1	0	8582	22	9	19959	MT1F,ASCL2,RPS26,ZFP36L2,MT1G,TMEM176A,RPL17,RGMB,SLC12A2
TF	Factor: RUNX3; motif: NRACCGCANWAACCRCAN	TF:M04110	1	0	9432	13	9	19959	MT1E,MT1F,HLA-B,RARRES1,ASCL2,RPS26,ALDH1B1,ZFP36L2,MT1G
TF	Factor: RUNX3; motif: NRACCGCAAACCGCAN	TF:M04109	1	0	9950	2	2	19959	MT1E,MT1F
TF	Factor: MEOX2; motif: NSTAATTANN	TF:M04399	1	0	3830	20	3	19959	ALDH1B1,RPL17,RGMB
TF	Factor: AML3; motif: NNAACCGCAAWAACCGCAAN; match class: 1	TF:M12000_1	1	0	1635	4	1	19959	RPS4Y1
TF	Factor: AML3; motif: NNAACCGCAAWAACCGCAAN	TF:M12000	1	0	6931	5	3	19959	MT1F,RPS4Y1,RARRES1
TF	Factor: AML3; motif: NWAACCACRAAAACCACRAN; match class: 1	TF:M11999_1	1	0	1766	4	1	19959	RPS4Y1
TF	Factor: AML3; motif: NWAACCACRAAAACCACRAN	TF:M11999	1	0	6946	8	3	19959	RPS4Y1,RARRES1,ASCL2
TF	Factor: AML3; motif: KGKNTGTGGTTTKK; match class: 1	TF:M10053_1	1	0	67	26	1	19959	HLA-DRA
TF	Factor: AML3; motif: KGKNTGTGGTTTKK	TF:M10053	1	0	1322	8	2	19959	RPS4Y1,ASCL2
TF	Factor: AML3; motif: KNKNTYTGTGGTTTK	TF:M07124	1	0	1424	8	3	19959	RPS4Y1,REG1A,ASCL2
TF	Factor: RUNX2; motif: WAACCGCAA	TF:M04108	1	0	1202	5	3	19959	MT1F,RPS4Y1,RARRES1
TF	Factor: RUNX2; motif: WRACCGCANWAACCGCAN; match class: 1	TF:M04107_1	1	0	6587	1	1	19959	MT1E
TF	Factor: RUNX2; motif: WRACCGCANWAACCGCAN	TF:M04107	1	0	12603	13	11	19959	MT1E,MT1F,HLA-B,RPS4Y1,RARRES1,PSMB9,ASCL2,RPS26,ALDH1B1,ZFP36L2,MT1G
TF	Factor: RUNX3; motif: NRACCGCAAACCGCAN; match class: 1	TF:M04109_1	1	0	3982	16	3	19959	RPS26,MT1G,TMEM176A
TF	Factor: RHOXF1; motif: NTRATCCN	TF:M04437	1	0	2774	14	4	19959	REG1A,IFI30,ALDH1B1,GPR160
TF	Factor: RHOXF1; motif: GGMTNATCC; match class: 1	TF:M04436_1	1	0	385	28	2	19959	DEFA6,REG1B
TF	Factor: RHOXF1; motif: GGMTNATCC	TF:M04436	1	0	2149	7	1	19959	PSMB9
TF	Factor: RFX1; motif: NNGTNRCNATRGYAACNN	TF:M00281	1	0	4984	18	8	19959	HLA-B,PSMB9,ASCL2,ALDH1B1,GPR160,TMEM176B,CLDN15,RPL17
TF	Factor: RFX1; motif: NNGTNRCNWRGYAACNN; match class: 1	TF:M00280_1	1	0	1494	12	3	19959	MT1E,ASCL2,ZFP36L2
TF	Factor: RFX1; motif: NNGTNRCNWRGYAACNN	TF:M00280	1	0	6511	17	8	19959	MT1E,PSMB9,ASCL2,ALDH1B1,ZFP36L2,MT1G,TMEM176B,CLDN15
TF	Factor: Rev-ErbAaLPHA; motif: NYTGACCTANTTA	TF:M03884	1	0	304	5	1	19959	RARRES1
TF	Factor: Rev-ErbAalpha; motif: NAWNTRGGTYAGTRGGTCAN	TF:M11789	1	0	127	6	1	19959	REG1A
TF	Factor: Rev-ErbAalpha; motif: NAWNTRGGTYAGTRGGTCRN	TF:M11788	1	0	1562	15	5	19959	MT1E,REG1A,RPS26,GPR160,TMEM176B
TF	Factor: REST; motif: CCNNGGTGCTGAA	TF:M03883	1	0	3553	7	1	19959	PSMB9
TF	Factor: REST; motif: NGGCGCTGTCCRTGGTGCTGAA	TF:M12658	1	0	1211	5	1	19959	RARRES1
TF	Factor: REST; motif: TTCAGCACCAYGGACAGCKCCN	TF:M10047	1	0	1397	5	1	19959	RARRES1
TF	Factor: REST; motif: TTCAGCACCAYGGACAGCKCCN	TF:M09650	1	0	1819	5	1	19959	RARRES1
TF	Factor: REST; motif: AAGGTGCT; match class: 1	TF:M04926_1	1	0	1227	20	1	19959	RGMB
TF	Factor: REST; motif: AAGGTGCT	TF:M04926	1	0	6412	20	11	19959	MT1E,MT1F,HLA-B,REG1A,IFI30,ZFP36L2,MT1G,TMEM176B,TMEM176A,MT2A,RGMB
TF	Factor: RFX1; motif: NNGTNRCNATRGYAACNN; match class: 1	TF:M00281_1	1	0	1021	8	1	19959	ASCL2
TF	Factor: REST; motif: GGACAGCKC; match class: 1	TF:M04726_1	1	0	1254	17	2	19959	TMEM176A,CLDN15
TF	Factor: REST; motif: NNNNGGNGCTGTCCATGGTGCT	TF:M01256	1	0	2706	14	1	19959	GPR160
TF	Factor: RELB; motif: NNATTCCCCNN; match class: 1	TF:M09784_1	1	0	934	16	3	19959	HLA-B,GPR160,TMEM176A
TF	Factor: Meox2; motif: NTCRTTAN; match class: 1	TF:M10765_1	1	0	190	23	1	19959	DMBT1
TF	Factor: Meox2; motif: NYMATTAN	TF:M10766	1	0	836	29	3	19959	ALDH1B1,RPL17,MUC2
TF	Factor: RELB; motif: NNATTCCCCNN	TF:M09784	1	0	5443	3	2	19959	MT1E,HLA-B
TF	Factor: RelB:p52; motif: GGGGNTTTCC	TF:M01239	1	0	690	22	2	19959	ALDH1B1,SLC12A2
TF	Factor: RelB:p50; motif: RGAAANTCCCYNNHGC	TF:M03882	1	0	4544	17	8	19959	MT1F,HLA-B,PSMB9,ASCL2,ALDH1B1,MT1G,TMEM176A,CLDN15
TF	Factor: RelA-p65; motif: GGGANTTTCCNN; match class: 1	TF:M03563_1	1	0	895	16	3	19959	MT1F,RPS26,TMEM176A
TF	Factor: RelA-p65; motif: GGGANTTTCCNN	TF:M03563	1	0	4693	16	8	19959	MT1F,PSMB9,RPS26,ALDH1B1,ZFP36L2,MT1G,GPR160,TMEM176A
TF	Factor: RELA; motif: GGGRMTKYCCC; match class: 1	TF:M12657_1	1	0	1522	19	6	19959	PSMB9,ALDH1B1,ZFP36L2,MT1G,CLDN15,MT2A
TF	Factor: RELA; motif: GGGRMTKYCCC	TF:M12657	1	0	6418	19	12	19959	MT1F,HLA-B,RARRES1,PSMB9,IFI30,ALDH1B1,ZFP36L2,MT1G,GPR160,TMEM176B,CLDN15,MT2A
TF	Factor: RelA-p65; motif: NWGGGRATTTCCMN	TF:M10094	1	0	2454	22	9	19959	MT1F,PSMB9,IFI30,ALDH1B1,ZFP36L2,MT1G,CLDN15,MT2A,SLC12A2
TF	Factor: REST; motif: GGACAGCKC	TF:M04726	1	0	5977	11	6	19959	MT1E,RPS4Y1,PSMB9,ASCL2,IFI30,ALDH1B1
TF	Factor: RFX1; motif: NGTTGCCATGG	TF:M09832	1	0	2409	28	7	19959	RARRES1,MT1G,GPR160,TMEM176B,SLC12A2,HLA-DRA,REG1B
TF	Factor: rfx1; motif: NGTTRCCATGGYAACN	TF:M11961	1	0	4290	16	5	19959	REG1A,PSMB9,ALDH1B1,GPR160,TMEM176A
TF	Factor: rfx1; motif: NGTTRCCATGGYAACN; match class: 1	TF:M11961_1	1	0	4218	16	5	19959	REG1A,PSMB9,ALDH1B1,GPR160,TMEM176A
TF	Factor: RFX; motif: SNGTTGCYANGGA; match class: 1	TF:M07305_1	1	0	138	15	1	19959	TMEM176B
TF	Factor: RFX; motif: SNGTTGCYANGGA	TF:M07305	1	0	2046	27	5	19959	TMEM176B,CLDN15,SLC12A2,HLA-DRA,RPL39L
TF	Factor: RFX; motif: SHGTTGCSN; match class: 1	TF:M00975_1	1	0	1010	5	1	19959	RARRES1
TF	Factor: RFX; motif: SHGTTGCSN	TF:M00975	1	0	5975	17	7	19959	RARRES1,PSMB9,ASCL2,ZFP36L2,GPR160,TMEM176B,CLDN15
TF	Factor: RFX7; motif: CGTTGCYAY	TF:M11976	1	0	3050	1	1	19959	MT1E
TF	Factor: RFX7; motif: SGTTGCTRN	TF:M11975	1	0	2193	19	5	19959	MT1E,RARRES1,ALDH1B1,TMEM176B,MT2A
TF	Factor: rfx5; motif: NYRGCAACSGTTGCYAN; match class: 1	TF:M11974_1	1	0	104	25	1	19959	DEFA6
TF	Factor: rfx5; motif: NYRGCAACSGTTGCYAN	TF:M11974	1	0	630	26	3	19959	PSMB9,DEFA6,HLA-DRA
TF	Factor: rfx5; motif: NYRGCAACSGTTRCYAN; match class: 1	TF:M11972_1	1	0	312	25	2	19959	PSMB9,DEFA6
TF	Factor: rfx5; motif: NYRGCAACSGTTRCYAN	TF:M11972	1	0	1459	11	3	19959	RARRES1,PSMB9,ALDH1B1
TF	Factor: rfx5; motif: NNCNNCNGTTGCYRGGNARA	TF:M10049	1	0	2130	1	1	19959	MT1E
TF	Factor: rfx5; motif: STCNNCWGTTGCYRGGNNRA	TF:M09652	1	0	1002	26	1	19959	HLA-DRA
TF	Factor: rfx5; motif: YNSCMTRGCAACAGN	TF:M07123	1	0	473	26	1	19959	HLA-DRA
TF	Factor: RFX3; motif: NNGTTGCYATGGNA	TF:M12560	1	0	520	26	4	19959	RARRES1,MT1G,TMEM176B,HLA-DRA
TF	Factor: RFX3; motif: NYNCCMTGGCAACM; match class: 1	TF:M09732_1	1	0	1000	26	2	19959	SLC12A2,HLA-DRA
TF	Factor: Meox2; motif: NYAATTAN; match class: 1	TF:M10764_1	1	0	296	18	1	19959	RPL17
TF	Factor: RFX3; motif: NYNCCMTGGCAACM	TF:M09732	1	0	5271	11	4	19959	RARRES1,ASCL2,IFI30,ALDH1B1
TF	Factor: rfx3:SRF; motif: TRGCAACNNNNNCCNWATANGGN; match class: 1	TF:M08623_1	1	0	8259	5	1	19959	RARRES1
TF	Factor: rfx3:SRF; motif: TRGCAACNNNNNCCNWATANGGN	TF:M08623	1	0	14816	3	2	19959	MT1F,HLA-B
TF	Factor: rfx3:SREBP-2; motif: ATGGYAACRTCACGTGAY; match class: 1	TF:M08412_1	1	0	4408	14	3	19959	RPS4Y1,ZFP36L2,GPR160
TF	Factor: rfx3:SREBP-2; motif: ATGGYAACRTCACGTGAY	TF:M08412	1	0	10679	2	2	19959	MT1E,MT1F
TF	Factor: rfx3:FIGLA; motif: TRGCAACNNNMCASSTGKN	TF:M08739	1	0	108	28	1	19959	REG1B
TF	Factor: Rfx1; motif: GTTGCYNNGGARMS; match class: 1	TF:M04627_1	1	0	576	2	1	19959	MT1F
TF	Factor: Rfx1; motif: GTTGCYNNGGARMS	TF:M04627	1	0	3928	15	9	19959	MT1E,MT1F,RPS4Y1,RARRES1,PSMB9,ASCL2,MT1G,GPR160,TMEM176B
TF	Factor: rfx1; motif: NGTTRCCATGGYAACN; match class: 1	TF:M11962_1	1	0	3209	14	3	19959	PSMB9,ALDH1B1,GPR160
TF	Factor: rfx1; motif: NGTTRCCATGGYAACN	TF:M11962	1	0	3266	15	4	19959	PSMB9,ALDH1B1,GPR160,TMEM176B
TF	Factor: Meox2; motif: NTCRTTAN	TF:M10765	1	0	2370	25	3	19959	RPS26,DMBT1,DEFA6
TF	Factor: RXRALPHA; motif: CNNTGRCCTYTNN; match class: 1	TF:M09833_1	1	0	1002	28	2	19959	TMEM176B,REG1B
TF	Factor: RXR-alpha; motif: NNGNNRNNNARAGGTCANNG	TF:M10055	1	0	5875	29	10	19959	MT1F,RARRES1,IFI30,TMEM176B,CLDN15,RGMB,DEFA5,DEFA6,REG1B,MUC2
TF	Factor: RXR-alpha; motif: RRGGTCAAAGGTCAN	TF:M11774	1	0	5575	20	6	19959	RARRES1,PSMB9,ALDH1B1,GPR160,CLDN15,RGMB
TF	Factor: RXR-alpha; motif: RRGGTCAAAGGTCAN; match class: 1	TF:M11774_1	1	0	1063	17	1	19959	CLDN15
TF	Factor: meis1:Elf-1; motif: NTGCCGGAAGTN; match class: 1	TF:M08377_1	1	0	5123	10	5	19959	MT1E,RPS4Y1,ASCL2,RPS26,IFI30
TF	Factor: slug; motif: RRCAGGTGCA	TF:M12260	1	0	825	15	1	19959	TMEM176B
TF	Factor: slug; motif: NRCAGGTGCR	TF:M12259	1	0	1821	19	5	19959	MT1F,MT1G,GPR160,TMEM176B,MT2A
TF	Factor: slug; motif: RRCAGGTGCN	TF:M10064	1	0	1391	8	1	19959	ASCL2
TF	Factor: SPI1; motif: NNNAAAGAGGAAGTGANNNN	TF:M12497	1	0	2313	23	5	19959	MT1F,MT1G,RPL17,RGMB,DMBT1
TF	Factor: meis1:TBR2; motif: NNGTGNTGACAN	TF:M08378	1	0	3581	1	1	19959	MT1E
TF	Factor: Six-6; motif: NNSTATCRNN	TF:M11037	1	0	5281	5	1	19959	RARRES1
TF	Factor: Six-4; motif: GGCTCARRTTWCN	TF:M07467	1	0	580	20	3	19959	ASCL2,TMEM176B,RGMB
TF	Factor: SIX4; motif: TGWAAYNTGANMCN; match class: 1	TF:M12663_1	1	0	10	15	1	19959	TMEM176B
TF	Factor: meis1:TBR2; motif: NNGTGNTGACAN; match class: 1	TF:M08378_1	1	0	401	15	1	19959	TMEM176B
TF	Factor: SIX4; motif: TGWAAYNTGANMCN	TF:M12663	1	0	577	15	1	19959	TMEM176B
TF	Factor: six4; motif: NCGTATCRNN	TF:M11025	1	0	6613	5	2	19959	RPS4Y1,RARRES1
TF	Factor: meis1:Elf-1; motif: NTGCCGGAAGTN	TF:M08377	1	0	11475	1	1	19959	MT1E
TF	Factor: six4; motif: NCGTATCRTN	TF:M11024	1	0	5418	29	8	19959	RARRES1,GPR160,TMEM176A,SLC12A2,DEFA6,HLA-DRA,REG1B,MUC2
TF	Factor: six-4; motif: ANNNATGACACCNNNNN	TF:M01374	1	0	6516	6	4	19959	HLA-B,RPS4Y1,RARRES1,REG1A
TF	Factor: Six-3; motif: NWBTAATNYYWN; match class: 1	TF:M07428_1	1	0	597	27	3	19959	DEFA6,HLA-DRA,RPL39L
TF	Factor: Six-3; motif: NWBTAATNYYWN	TF:M07428	1	0	3370	27	8	19959	MT1E,REG1A,TMEM176B,CLDN15,DMBT1,DEFA6,HLA-DRA,RPL39L
TF	Factor: Six-3; motif: NNRTATCRNN	TF:M11035	1	0	1829	22	2	19959	GPR160,SLC12A2
TF	Factor: Six-3; motif: NNGTATCRNN	TF:M11034	1	0	3728	28	7	19959	RARRES1,GPR160,TMEM176A,SLC12A2,DEFA6,HLA-DRA,REG1B
TF	Factor: Six-2; motif: NCGTATCRYN; match class: 1	TF:M11033_1	1	0	2392	5	1	19959	RARRES1
TF	Factor: Six-2; motif: NCGTATCRYN	TF:M11033	1	0	8663	29	13	19959	RARRES1,ASCL2,IFI30,ZFP36L2,GPR160,TMEM176A,RPL17,MT2A,SLC12A2,HLA-DRA,RPL39L,REG1B,MUC2
TF	Factor: Six-2; motif: NNGTAWCRNN; match class: 1	TF:M11032_1	1	0	4244	6	1	19959	REG1A
TF	Factor: Six-2; motif: NNGTAWCRNN	TF:M11032	1	0	10958	6	5	19959	MT1E,HLA-B,RPS4Y1,RARRES1,REG1A
TF	Factor: Six-2; motif: NCGTATCRNN; match class: 1	TF:M11031_1	1	0	2926	19	1	19959	MT2A
TF	Factor: Six-2; motif: NCGTATCRNN	TF:M11031	1	0	9274	6	3	19959	RPS4Y1,RARRES1,REG1A
TF	Factor: Six-2; motif: NNGTATCRNN	TF:M11030	1	0	7154	6	3	19959	RPS4Y1,RARRES1,REG1A
TF	Factor: six-4; motif: ANNNATGACACCNNNNN; match class: 1	TF:M01374_1	1	0	1249	4	1	19959	RPS4Y1
TF	Factor: meis1:Prrxl1; motif: TGACANTAATTN	TF:M08375	1	0	1785	23	1	19959	DMBT1
TF	Factor: slug; motif: NRCAGGTGCR	TF:M12261	1	0	2306	19	5	19959	MT1F,MT1G,GPR160,TMEM176B,MT2A
TF	Factor: slug; motif: RRCAGGTGCA	TF:M12262	1	0	2124	19	6	19959	MT1F,MT1G,GPR160,TMEM176B,CLDN15,MT2A
TF	Factor: Smad4; motif: TGTCTGN	TF:M01889	1	0	5319	19	6	19959	HLA-B,RPS26,ZFP36L2,MT1G,CLDN15,MT2A
TF	Factor: SMAD4; motif: GKSRKKCAGMCANCY; match class: 1	TF:M00733_1	1	0	2842	7	1	19959	PSMB9
TF	Factor: SMAD4; motif: GKSRKKCAGMCANCY	TF:M00733	1	0	8859	7	2	19959	RPS4Y1,PSMB9
TF	Factor: Smad4; motif: NCAGACAN; match class: 1	TF:M07368_1	1	0	519	19	1	19959	MT2A
TF	Factor: Smad4; motif: NCAGACAN	TF:M07368	1	0	3932	12	3	19959	HLA-B,IFI30,ZFP36L2
TF	Factor: Smad4; motif: NWGTCTGNCACCT	TF:M10061	1	0	3796	3	1	19959	HLA-B
TF	Factor: Smad4; motif: NTGTCTNNCACCT	TF:M09657	1	0	2472	3	1	19959	HLA-B
TF	Factor: SMAD3; motif: CAGACAS; match class: 1	TF:M07429_1	1	0	1384	3	1	19959	HLA-B
TF	Factor: SMAD3; motif: CAGACAS	TF:M07429	1	0	6341	3	1	19959	HLA-B
TF	Factor: Smad3; motif: NGNCAGACASNNN; match class: 1	TF:M01888_1	1	0	691	23	1	19959	DMBT1
TF	Factor: Smad3; motif: NGNCAGACASNNN	TF:M01888	1	0	4139	12	4	19959	HLA-B,RARRES1,IFI30,ZFP36L2
TF	Factor: SMAD3; motif: TGTCTGTCT; match class: 1	TF:M00701_1	1	0	676	23	2	19959	CLDN15,DMBT1
TF	Factor: SMAD3; motif: TGTCTGTCT	TF:M00701	1	0	4194	12	3	19959	HLA-B,IFI30,ZFP36L2
TF	Factor: SMAD3; motif: YGTCTAGACA; match class: 1	TF:M04026_1	1	0	6150	8	4	19959	MT1F,REG1A,PSMB9,ASCL2
TF	Factor: SMAD3; motif: YGTCTAGACA	TF:M04026	1	0	6829	8	4	19959	MT1F,REG1A,PSMB9,ASCL2
TF	Factor: Smad2; motif: AGACAN; match class: 1	TF:M03580_1	1	0	9139	13	7	19959	HLA-B,RARRES1,REG1A,RPS26,IFI30,ZFP36L2,MT1G
TF	Factor: Smad2; motif: AGACAN	TF:M03580	1	0	15390	29	22	19959	MT1F,HLA-B,RARRES1,REG1A,RPS26,IFI30,ALDH1B1,ZFP36L2,MT1G,TMEM176B,CLDN15,RPL17,MT2A,RGMB,SLC12A2,DMBT1,DEFA5,DEFA6,HLA-DRA,RPL39L,REG1B,MUC2
TF	Factor: Smad2; motif: TGTCTGNCWCCT; match class: 1	TF:M10059_1	1	0	1269	23	2	19959	RGMB,DMBT1
TF	Factor: Smad2; motif: TGTCTGNCWCCT	TF:M10059	1	0	6310	1	1	19959	MT1E
TF	Factor: Smad2; motif: TGTCTGNCACCT	TF:M09656	1	0	6479	3	2	19959	MT1E,HLA-B
TF	Factor: Smad2:Smad3:Smad4; motif: NTGTCTGNCACCT	TF:M07126	1	0	4335	3	2	19959	MT1E,HLA-B
TF	Factor: Smad1; motif: NGGCAGACN; match class: 1	TF:M03845_1	1	0	677	24	2	19959	SLC12A2,DEFA5
TF	Factor: meis1:Dlx-2; motif: TGACANNNTAATTR	TF:M08374	1	0	939	6	2	19959	RPS4Y1,REG1A
TF	Factor: Smad1; motif: NGGCAGACN	TF:M03845	1	0	4589	24	7	19959	HLA-B,ZFP36L2,CLDN15,MT2A,SLC12A2,DMBT1,DEFA5
TF	Factor: slug; motif: CACCTGNNN	TF:M07394	1	0	1780	24	3	19959	GPR160,TMEM176A,DEFA5
TF	Factor: Slug; motif: SSSNNNKCACCTGN	TF:M07367	1	0	1720	16	2	19959	PSMB9,TMEM176A
TF	Factor: slug; motif: KCACCTGN	TF:M03565	1	0	3028	8	3	19959	MT1F,PSMB9,ASCL2
TF	Factor: meis1:Max; motif: NTGACRNNNNNNCACGTGC	TF:M08725	1	0	902	17	1	19959	CLDN15
TF	Factor: MEIS1B:HOXA9; motif: TGACASTTTWAYRR; match class: 1	TF:M00421_1	1	0	1608	18	2	19959	TMEM176B,RPL17
TF	Factor: Six-2; motif: KGAAAYNTGAKMC	TF:M10058	1	0	1522	28	6	19959	REG1A,TMEM176B,MT2A,RGMB,DEFA6,REG1B
TF	Factor: Six-1; motif: CTCARRTTWCN; match class: 1	TF:M07466_1	1	0	415	20	2	19959	CLDN15,RGMB
TF	Factor: SATB2; motif: GSCGCTGTCCNNGGTGCTGN; match class: 1	TF:M12660_1	1	0	1362	20	1	19959	RGMB
TF	Factor: SATB2; motif: GSCGCTGTCCNNGGTGCTGN	TF:M12660	1	0	5507	5	1	19959	RARRES1
TF	Factor: SATB1; motif: NTTTAT; match class: 1	TF:M03564_1	1	0	12125	1	1	19959	MT1E
TF	Factor: SATB1; motif: NTTTAT	TF:M03564	1	0	16048	6	6	19959	MT1E,MT1F,HLA-B,RPS4Y1,RARRES1,REG1A
TF	Factor: SATB1; motif: AKWAWTAAHGRYMNWW	TF:M01723	1	0	3231	9	1	19959	RPS26
TF	Factor: (SATB1)2; motif: TATTAGTAATAA	TF:M01232	1	0	3172	27	5	19959	TMEM176A,RPL17,DMBT1,DEFA5,RPL39L
TF	Factor: MOX1; motif: NYAATTAN; match class: 1	TF:M10760_1	1	0	296	18	1	19959	RPL17
TF	Factor: SAP-1a; motif: CWTCCKGT	TF:M03844	1	0	2749	23	2	19959	CLDN15,DMBT1
TF	Factor: SAP1A; motif: NCCGGAARYN	TF:M02058	1	0	852	5	1	19959	RARRES1
TF	Factor: SAP-1a; motif: NACCGGAAGTV; match class: 1	TF:M01167_1	1	0	189	29	1	19959	MUC2
TF	Factor: SAP-1a; motif: NACCGGAAGTV	TF:M01167	1	0	1995	10	3	19959	RPS4Y1,RARRES1,IFI30
TF	Factor: SALL2; motif: GGGTGGG; match class: 1	TF:M04595_1	1	0	7543	4	4	19959	MT1E,MT1F,HLA-B,RPS4Y1
TF	Factor: SCMH1; motif: NGCTGTCCNYGGTGCTGN	TF:M12727	1	0	3002	5	1	19959	RARRES1
TF	Factor: MOX1; motif: NTCRTTAN	TF:M10761	1	0	3137	25	5	19959	RPS26,CLDN15,DMBT1,DEFA5,DEFA6
TF	Factor: Sall1; motif: NGGTCCKRGKRA; match class: 1	TF:M05467_1	1	0	598	29	1	19959	MUC2
TF	Factor: Sall1; motif: NGGTCCKRGKRA	TF:M05467	1	0	4254	7	1	19959	PSMB9
TF	Factor: MOX1; motif: NTCRTTAN; match class: 1	TF:M10761_1	1	0	353	23	1	19959	DMBT1
TF	Factor: MOX1; motif: NYAATTAN	TF:M10762	1	0	836	29	3	19959	ALDH1B1,RPL17,MUC2
TF	Factor: MOX1; motif: NYAATTAN; match class: 1	TF:M10762_1	1	0	307	18	1	19959	RPL17
TF	Factor: Sall1; motif: NAKKCGKAAAKG	TF:M05464	1	0	933	18	3	19959	ZFP36L2,TMEM176B,RPL17
TF	Factor: S8; motif: ANNRCTAATTAGYNNNN; match class: 1	TF:M01376_1	1	0	294	5	1	19959	RARRES1
TF	Factor: S8; motif: ANNRCTAATTAGYNNNN	TF:M01376	1	0	539	5	1	19959	RARRES1
TF	Factor: RXR:RAR; motif: RGKTCANNNRGAGGTCA; match class: 1	TF:M02272_1	1	0	1357	4	2	19959	MT1F,RPS4Y1
TF	Factor: RXR:RAR; motif: RGKTCANNNRGAGGTCA	TF:M02272	1	0	6515	14	8	19959	MT1E,MT1F,RPS4Y1,ASCL2,IFI30,ZFP36L2,MT1G,GPR160
TF	Factor: RXR-alpha; motif: GRGGTCAAAGGTCAN; match class: 1	TF:M11775_1	1	0	888	17	2	19959	RARRES1,CLDN15
TF	Factor: RXR-alpha; motif: GRGGTCAAAGGTCAN	TF:M11775	1	0	5119	20	6	19959	RARRES1,PSMB9,ALDH1B1,GPR160,CLDN15,RGMB
TF	Factor: SALL2; motif: GGGTGGG	TF:M04595	1	0	13261	10	9	19959	MT1E,MT1F,HLA-B,RPS4Y1,REG1A,PSMB9,ASCL2,RPS26,IFI30
TF	Factor: MOX1; motif: NYAATTAN	TF:M10760	1	0	296	18	1	19959	RPL17
TF	Factor: SF-1; motif: NYYCAAGGYCA	TF:M10084	1	0	4049	9	1	19959	RPS26
TF	Factor: SF1; motif: NTGRCCTTGAMCT	TF:M12661	1	0	2334	12	2	19959	RPS26,ZFP36L2
TF	Factor: Six-1; motif: CTCARRTTWCN	TF:M07466	1	0	3444	20	4	19959	IFI30,TMEM176B,CLDN15,RGMB
TF	Factor: Six-1; motif: CTCAGVTTTCT	TF:M07335	1	0	1013	10	1	19959	IFI30
TF	Factor: meis1:Sox-2; motif: TGACAKGTTAACAATGT	TF:M08726	1	0	2920	25	5	19959	RPS4Y1,TMEM176B,RPL17,DMBT1,DEFA6
TF	Factor: meis1:Sox-2; motif: TGACAKGTTAACAATGT; match class: 1	TF:M08726_1	1	0	337	25	1	19959	DEFA6
TF	Factor: Meis1; motif: WANNASCTGTCAAWNN	TF:M01419	1	0	1771	26	1	19959	HLA-DRA
TF	Factor: SIX1; motif: TGWAAYNTGATMYN	TF:M12662	1	0	487	20	2	19959	TMEM176B,RGMB
TF	Factor: Six-1; motif: NCGTATCRNN	TF:M11029	1	0	2351	22	2	19959	GPR160,SLC12A2
TF	Factor: Six-1; motif: NCGTATCRNN	TF:M11028	1	0	2304	22	2	19959	GPR160,SLC12A2
TF	Factor: Six-1; motif: NCGTATCRNN	TF:M11027	1	0	3209	28	4	19959	GPR160,MT2A,HLA-DRA,REG1B
TF	Factor: Six-1; motif: NNGTATCRNN	TF:M11026	1	0	6185	5	2	19959	RPS4Y1,RARRES1
TF	Factor: Six-1; motif: TGWAAYNTGAKMCN; match class: 1	TF:M10057_1	1	0	14	15	1	19959	TMEM176B
TF	Factor: Six-1; motif: TGWAAYNTGAKMCN	TF:M10057	1	0	609	20	2	19959	TMEM176B,RGMB
TF	Factor: SIX1; motif: GWAACCTGANM	TF:M09785	1	0	313	20	1	19959	RGMB
TF	Factor: SIRT6; motif: AGATAARN	TF:M01797	1	0	1200	5	1	19959	RARRES1
TF	Factor: SIP1; motif: MRDSCAGGTGKCMCM	TF:M08896	1	0	662	5	1	19959	RARRES1
TF	Factor: sin3A; motif: TGTCCNNGGTGCTG; match class: 1	TF:M04756_1	1	0	8004	15	7	19959	MT1F,PSMB9,ALDH1B1,ZFP36L2,MT1G,GPR160,TMEM176B
TF	Factor: sin3A; motif: TGTCCNNGGTGCTG	TF:M04756	1	0	14593	16	14	19959	MT1E,MT1F,HLA-B,RARRES1,PSMB9,ASCL2,RPS26,IFI30,ALDH1B1,ZFP36L2,MT1G,GPR160,TMEM176B,TMEM176A
TF	Factor: SHOX; motif: NYAATTAN; match class: 1	TF:M10907_1	1	0	387	5	1	19959	RARRES1
TF	Factor: SHOX; motif: NYAATTAN	TF:M10907	1	0	1760	11	2	19959	RARRES1,ALDH1B1
TF	Factor: SHOX; motif: NTCRTTAN	TF:M10906	1	0	4166	9	3	19959	MT1F,REG1A,RPS26
TF	Factor: SHOX; motif: NTAATTRN	TF:M08004	1	0	2226	28	2	19959	RPL17,REG1B
TF	Factor: SHOX; motif: NYAATTAN; match class: 1	TF:M04440_1	1	0	339	5	1	19959	RARRES1
TF	Factor: SHOX; motif: NYAATTAN	TF:M04440	1	0	1268	5	1	19959	RARRES1
TF	Factor: MEIS1; motif: NTGACAN	TF:M04027	1	0	3435	6	1	19959	REG1A
TF	Factor: SHOX2; motif: NYAATTAN	TF:M04439	1	0	1313	28	2	19959	RPL17,REG1B
TF	Factor: SF-1; motif: TGACCTTG	TF:M00727	1	0	2341	25	2	19959	TMEM176B,DEFA6
TF	Factor: meis1; motif: NTGATTKATKNN	TF:M09988	1	0	651	23	1	19959	DMBT1
TF	Factor: SIX2; motif: NNCTGAAACCTGATMN	TF:M09786	1	0	559	20	2	19959	TMEM176B,RGMB
TF	Factor: PU.1; motif: AGGAAG	TF:M02031	1	0	18053	2	2	19959	MT1E,MT1F
TF	Factor: SREBP-2; motif: RTGGGGTGAY; match class: 1	TF:M07406_1	1	0	1103	27	3	19959	DEFA5,HLA-DRA,RPL39L
TF	Factor: SPIB; motif: NAAAAGMGGAAGTN	TF:M03995	1	0	756	13	1	19959	MT1G
TF	Factor: TFEA; motif: YRCACGTGACN	TF:M11090	1	0	6243	13	7	19959	MT1E,RPS4Y1,ASCL2,RPS26,IFI30,ZFP36L2,MT1G
TF	Factor: TFE3; motif: NNCACGTGAY; match class: 1	TF:M04193_1	1	0	697	4	1	19959	RPS4Y1
TF	Factor: TFE3; motif: NNCACGTGAY	TF:M04193	1	0	2280	12	3	19959	RPS4Y1,IFI30,ZFP36L2
TF	Factor: DP-1; motif: NRNNGGCGGGAANN; match class: 1	TF:M10098_1	1	0	2218	16	2	19959	ZFP36L2,TMEM176A
TF	Factor: DP-1; motif: NRNNGGCGGGAANN	TF:M10098	1	0	7199	20	8	19959	PSMB9,IFI30,ALDH1B1,ZFP36L2,GPR160,TMEM176A,RPL17,RGMB
TF	Factor: TFDP1; motif: NSGCGGGAANN	TF:M09789	1	0	2077	18	2	19959	ZFP36L2,RPL17
TF	Factor: CP2; motif: NRRRCCGGCYNRARCCGGNN; match class: 1	TF:M12590_1	1	0	6889	22	9	19959	MT1F,PSMB9,ALDH1B1,ZFP36L2,MT1G,TMEM176A,MT2A,RGMB,SLC12A2
TF	Factor: CP2; motif: NRRRCCGGCYNRARCCGGNN	TF:M12590	1	0	11245	20	14	19959	MT1F,HLA-B,RARRES1,PSMB9,ASCL2,IFI30,ALDH1B1,ZFP36L2,MT1G,GPR160,TMEM176A,CLDN15,MT2A,RGMB
TF	Factor: CP2; motif: WACCGGTTNNAACCGGWT	TF:M11488	1	0	3492	1	1	19959	MT1E
TF	Factor: CP2; motif: AACCGGTTNNAACCGGTT; match class: 1	TF:M11487_1	1	0	2550	22	1	19959	SLC12A2
TF	Factor: CP2; motif: AACCGGTTNNAACCGGTT	TF:M11487	1	0	4416	1	1	19959	MT1E
TF	Factor: CP2; motif: AACCGGTTNNAACCGGTT; match class: 1	TF:M11486_1	1	0	3011	22	3	19959	ALDH1B1,MT2A,SLC12A2
TF	Factor: CP2; motif: AACCGGTTNNAACCGGTT	TF:M11486	1	0	3726	22	4	19959	PSMB9,ALDH1B1,MT2A,SLC12A2
TF	Factor: TFEA; motif: YRCACGTGACN; match class: 1	TF:M11090_1	1	0	3428	13	6	19959	MT1E,RPS4Y1,ASCL2,IFI30,ZFP36L2,MT1G
TF	Factor: CP2; motif: AACCGGTTNNAACCGGTT; match class: 1	TF:M11485_1	1	0	6327	13	6	19959	RARRES1,PSMB9,ASCL2,ALDH1B1,ZFP36L2,MT1G
TF	Factor: TFCP2; motif: AAACCGGTTY; match class: 1	TF:M03948_1	1	0	138	19	1	19959	MT2A
TF	Factor: TFCP2; motif: AAACCGGTTY	TF:M03948	1	0	391	19	1	19959	MT2A
TF	Factor: AP4; motif: NMNCAGCTGGN; match class: 1	TF:M12580_1	1	0	1348	25	2	19959	TMEM176B,DEFA6
TF	Factor: AP4; motif: NMNCAGCTGGN	TF:M12580	1	0	5945	15	5	19959	RARRES1,ASCL2,IFI30,MT1G,TMEM176B
TF	Factor: AP-4; motif: AHCATRTGKT; match class: 1	TF:M11213_1	1	0	3096	28	6	19959	ALDH1B1,TMEM176B,CLDN15,RPL17,HLA-DRA,REG1B
TF	Factor: AP-4; motif: AHCATRTGKT	TF:M11213	1	0	4219	28	7	19959	ALDH1B1,TMEM176B,CLDN15,RPL17,DMBT1,HLA-DRA,REG1B
TF	Factor: AP-4; motif: NNCAGCTGNN; match class: 1	TF:M11212_1	1	0	2908	25	2	19959	RPL17,DEFA6
TF	Factor: AP-4; motif: NNCAGCTGNN	TF:M11212	1	0	2990	25	2	19959	RPL17,DEFA6
TF	Factor: AP-4; motif: ANCATATGNT; match class: 1	TF:M11211_1	1	0	2368	28	4	19959	ALDH1B1,TMEM176B,HLA-DRA,REG1B
TF	Factor: AP-4; motif: ANCATATGNT	TF:M11211	1	0	3195	28	6	19959	ALDH1B1,TMEM176B,CLDN15,RPL17,HLA-DRA,REG1B
TF	Factor: AP-4; motif: AWCAGCTGWT; match class: 1	TF:M11210_1	1	0	4672	25	2	19959	RPL17,DEFA6
TF	Factor: AP-4; motif: AWCAGCTGWT	TF:M11210	1	0	4672	25	2	19959	RPL17,DEFA6
TF	Factor: AP-4; motif: ANCATATGNT; match class: 1	TF:M11209_1	1	0	2786	28	6	19959	ALDH1B1,TMEM176B,RPL17,MT2A,HLA-DRA,REG1B
TF	Factor: CP2; motif: AACCGGTTNNAACCGGTT	TF:M11485	1	0	7117	13	6	19959	RARRES1,PSMB9,ASCL2,ALDH1B1,ZFP36L2,MT1G
TF	Factor: AP-4; motif: ANCATATGNT	TF:M11209	1	0	3713	28	8	19959	ALDH1B1,TMEM176B,CLDN15,RPL17,MT2A,DEFA6,HLA-DRA,REG1B
TF	Factor: TFEA; motif: RGTCACGTGA	TF:M10100	1	0	6171	19	8	19959	RPS4Y1,IFI30,ZFP36L2,MT1G,GPR160,TMEM176B,RPL17,MT2A
TF	Factor: TFEA; motif: NNNNSNGGTCACGTGACN	TF:M12678	1	0	1689	4	1	19959	RPS4Y1
TF	Factor: T3R-beta; motif: NRGGTCAAAGGTCRN; match class: 1	TF:M11814_1	1	0	7373	14	6	19959	RARRES1,PSMB9,IFI30,ALDH1B1,MT1G,GPR160
TF	Factor: T3R-beta; motif: NRGGTCAAAGGTCRN	TF:M11814	1	0	14151	17	13	19959	MT1E,HLA-B,RARRES1,REG1A,PSMB9,IFI30,ALDH1B1,ZFP36L2,MT1G,GPR160,TMEM176B,TMEM176A,CLDN15
TF	Factor: THAP7; motif: GNCGCCATSTTGRGNGKGGC	TF:M12728	1	0	5882	18	3	19959	ZFP36L2,GPR160,RPL17
TF	Factor: THAP1; motif: YTGCCCNNA; match class: 1	TF:M07407_1	1	0	4232	1	1	19959	MT1E
TF	Factor: THAP1; motif: YTGCCCNNA	TF:M07407	1	0	11102	26	15	19959	MT1E,RARRES1,REG1A,PSMB9,RPS26,IFI30,GPR160,TMEM176A,RPL17,MT2A,SLC12A2,DMBT1,DEFA5,DEFA6,HLA-DRA
TF	Factor: Thap1; motif: SCGCCATSTTKGNTNMGGGCARNN; match class: 1	TF:M04723_1	1	0	5328	4	2	19959	MT1F,RPS4Y1
TF	Factor: Thap1; motif: SCGCCATSTTKGNTNMGGGCARNN	TF:M04723	1	0	12285	4	4	19959	MT1E,MT1F,HLA-B,RPS4Y1
TF	Factor: TGIF; motif: TGACAGS; match class: 1	TF:M10101_1	1	0	818	29	1	19959	MUC2
TF	Factor: TGIF; motif: TGACAGS	TF:M10101	1	0	5190	18	1	19959	RPL17
TF	Factor: TGIF2; motif: NTGACANN	TF:M11716	1	0	1769	29	1	19959	MUC2
TF	Factor: TGIF; motif: TGACAGCTGTCA; match class: 1	TF:M11713_1	1	0	614	4	1	19959	RPS4Y1
TF	Factor: TGIF; motif: TGACAGCTGTCA	TF:M11713	1	0	743	4	1	19959	RPS4Y1
TF	Factor: TGIF; motif: TGACAGCTGTCA; match class: 1	TF:M11712_1	1	0	1292	4	1	19959	RPS4Y1
TF	Factor: TFEA; motif: RGTCACGTGA; match class: 1	TF:M10100_1	1	0	2028	12	3	19959	RPS4Y1,IFI30,ZFP36L2
[truncated: 6,257 more rows]

## Sheet: RESULTS_FIG3_BARGRAPH
GO Term ID	Term Name	PFS<6M	PFS>6M
GO:0042611	MHC protein complex	1.10625	20.6023
GO:0034341	response to interferon-gamma	0	11.8659
GO:0006952	defense response	0	19.1944
GO:0019884	antigen processing and presentation of exogenous antigen	2.51399	22.1636
GO:0042605	peptide antigen binding	0.54374	15.7574
