# Supplementary material for: Combined PD-1, BRAF and MEK inhibition in BRAFV600E colorectal cancer: a phase 2 trial
Source: Nat Med. 2023 Jan 26;29(2):458–66. doi: 10.1038/s41591-022-02181-8 (PMC9941044; doi:10.1038/s41591-022-02181-8)
Supplement: Supplementary file 5 — ISG and MAPK gene list used for the ISG and MAPK scores calculation. [file 41591_2022_2181_MOESM5_ESM.xlsx]

## Sheet: ISG signature
HLA-DRB1
CD74
PSMB9
HLA-DQB1
HLA-DRA
HLA-B
PSMB10
HLA-DPA1
B2M
HLA-F
PSME2
HLA-C
TAP2
TAP1
HLA-A
HLA-DRB5
HLA-DQA2
CIITA
HLA-DQB2
HLA-DPB1
NOS2
GBP7
CCL8
GBP4
TRIM22
CASP1
UBD
GBP1
IFNG
CCL23
XCL1
XCL2
STAT1
BST2
CX3CL1
TLR2
GBP5
DAPK1
CCL3
CCL4
CCL20
IRF1
CCL5
SIRPA
IFI30
GBP2
PARP9
IL12RB1
NR1H3
TRIM31
IRF9
IFITM3
GBP3
PARP14
CCL3L1
EVL
SOCS1
TRIM21
IFITM1
STAT2
ZBP1
C19orf66
IFI35
IFIT2
IFIT3
ISG15
IFNAR2
XAF1
IFI27
MX1
IFIT1
RSAD2
IFI6
C10orf99
CXCL10
CXCL11
CXCL9
CXCL13
CXCL5
CXCL6

## Sheet: MAPK 4-gene signature
DUSP6
ETV4
ETV5
SPRY4

## Sheet: pEpiTd19 score
pEpiTd19 (MHCII, ISGs) (Top 50 genes of pEpiTd19)
CD74
HLA-DRA
HLA-DRB1
HLA-DPA1
PSMB9
B2M
HLA-C
HLA-B
HLA-DPB1
HLA-DMA
HLA-DQB1
RARRES3
HLA-E
PSMB8
TAP1
HLA-F
PSME1
WARS
IFI27
BST2
UBE2L6
PSME2
HLA-DRB5
HLA-A
STAT1
HLA-DQA1
HLA-DMB
EPSTI1
IFITM3
LAP3
IRF1
IDO1
CXCL11
CXCL10
GBP1
UBD
GBP4
TAP2
MIA
GABRP
EIF1AY
RP11-138C24.1
PSMB10
CTSS
LGALS9
S100A13
PARP14
NEXN
BTN3A2
SERPING1
