# Supplementary material for: Combined PD-1, BRAF and MEK inhibition in BRAFV600E colorectal cancer: a phase 2 trial
Source: Nat Med. 2023 Jan 26;29(2):458–66. doi: 10.1038/s41591-022-02181-8 (PMC9941044; doi:10.1038/s41591-022-02181-8)
Supplement: Supplementary file 6 — RNAseq gene signatures from BRAF/MEK/EGFRi trial. [file 41591_2022_2181_MOESM6_ESM.xlsx]

## Sheet: Liver signature genes
HPX
FGA
AMBP
FGG
FGB
ALB
CYP2C8
ORM1
CRP
FGL1
CYP2E1
GC
AGXT
APOH
MAT1A
TF
AHSG
HRG
APOA2
HP
RBP4
ADH4

## Sheet: T cell
CD3G
CD3D
CD8A
CD3E
CD8B
CD247
TRAT1
PYHIN1
SIRPG
SH2D1A
GZMK
CXCR6
CD2

## Sheet: Cytotoxic_Tcell
PRF1
GZMA
FASLG
NKG7
CCL5
GZMH

## Sheet: Phagocytic
GAPT
SIGLEC8
CLEC9A
CX3CR1
PLD4

## Sheet: GO term
GO: antigen processing and presentation of peptide antigen	HLA-DRB1
	CD74
	PSMB9
	HLA-DQB1
	HLA-DRA
	HLA-B
	PSMB10
	HLA-DPA1
	B2M
	HLA-F
	PSME2
	HLA-C
	TAP2
	TAP1
	HLA-A
	HLA-DRB5
	HLA-DQA2
	CIITA
	HLA-DQB2
	HLA-DPB1
GO: Response to inteferon gamma	NOS2
	GBP7
	CCL8
	GBP4
	TRIM22
	CASP1
	HLA-DRB1
	UBD
	GBP1
	IFNG
	HLA-DRB5
	CCL23
	XCL1
	XCL2
	STAT1
	BST2
	CX3CL1
	TLR2
	GBP5
	DAPK1
	CCL3
	HLA-DQA2
	CCL4
	CCL20
	HLA-DPA1
	IRF1
	CIITA
	CCL5
	SIRPA
	IFI30
	GBP2
	PARP9
	HLA-DQB2
	IL12RB1
	NR1H3
	TRIM31
	HLA-DRA
	B2M
	IRF9
	IFITM3
	GBP3
	PARP14
	CCL3L1
	EVL
	SOCS1
	HLA-F
	HLA-DPB1
	TRIM21
GO: Response to type I inteferon	IFITM3
	STAT1
	IFITM1
	HLA-B
	IRF1
	HLA-F
	HLA-C
	GBP2
	STAT2
	ZBP1
	BST2
	HLA-A
	C19orf66
	IFI35
	IFIT2
	IFIT3
	ISG15
	IFNAR2
	XAF1
	IFI27
	IRF9
	MX1
	IFIT1
	RSAD2
	IFI6
GO: Chemokine activity	C10orf99
	CXCL10
	CXCL11
	CXCL9
	CXCL13
	CXCL5
	CCL8
	CCL23
	XCL1
	XCL2
	CXCL6
	CX3CL1
	CCL3
	CCL4
	CCL20
	CCL5

## Sheet: ISG
HLA-DRB1
CD74
PSMB9
HLA-DQB1
HLA-DRA
HLA-B
PSMB10
HLA-DPA1
B2M
HLA-F
PSME2
HLA-C
TAP2
TAP1
HLA-A
HLA-DRB5
HLA-DQA2
CIITA
HLA-DQB2
HLA-DPB1
NOS2
GBP7
CCL8
GBP4
TRIM22
CASP1
UBD
GBP1
IFNG
CCL23
XCL1
XCL2
STAT1
BST2
CX3CL1
TLR2
GBP5
DAPK1
CCL3
CCL4
CCL20
IRF1
CCL5
SIRPA
IFI30
GBP2
PARP9
IL12RB1
NR1H3
TRIM31
IRF9
IFITM3
GBP3
PARP14
CCL3L1
EVL
SOCS1
TRIM21
IFITM1
STAT2
ZBP1
C19orf66
IFI35
IFIT2
IFIT3
ISG15
IFNAR2
XAF1
IFI27
MX1
IFIT1
RSAD2
IFI6
C10orf99
CXCL10
CXCL11
CXCL9
CXCL13
CXCL5
CXCL6

## Sheet: MAPK
DUSP6
ETV4
ETV5
SPRY4

## Sheet: RC_Tcell
CD4
CD8A
CD8B
GZMA
GZMB
PRF1

## Sheet: RC_checkpoints
CD274
PDCD1LG2
PDCD1
LAG3
HAVCR2
TIGIT
CTLA4
IDO1
TDO2
ADORA2A
PROS1

## Sheet: RC_innate
IFIT1
IFIT2
IFIT3
TLR3
IFI44
IFI44L
